# Supplementary material for: Characterizing the regulatory effects of H2A.Z and SWR1-C on gene expression during hydroxyurea exposure in Saccharomyces cerevisiae
Source: PLoS Genet. 2025 Jan 21;21(1):e1011566. doi: 10.1371/journal.pgen.1011566 (PMC11761084; doi:10.1371/journal.pgen.1011566)
Supplement: S1 Table — (XLSX) [file pgen.1011566.s012.xlsx]

## Sheet: Fig_2E
	Condition	Replicate	# pombe_Reads	# cerevisiae_Reads	cerevisiae/pombe	% of spike of total reads			Two tailed t.test
WT	Untreated	1	1651464	15105008	9.14643	9.85568		WT-UT vs WT-HU	0.133973
		2	2123980	16325798	7.68642	11.5122
		3	1559080	15209144	9.7552	9.29782
		4	1951454	15767712	8.07998	11.0132
		5	1656972	17161612	10.3572	8.80498
		6	2151444	15706444	7.30042	12.0476
	HU	1	1893046	14652344	7.74009	11.4415
		2	2315126	16110562	6.95883	12.5647
		3	1656588	15283582	9.22594	9.77905
		4	2036712	16412064	8.05812	11.0398
		5	2160446	16181766	7.49001	11.7785
		6	2280322	15801294	6.92941	12.6113

## Sheet: Fig_3A
Untreated				HU-treated
WTvshtz1	WTvsswr1	WTvshtz1swr1		WTvshtz1	WTvsswr1	WTvshtz1swr1
HXK1	HSP12	FIT2		FIT1	YDR524W-C	FIT1
RTC3	DDR2	SUL2		SAG1	FIT1	SAG1
HSP42	MFA1	SAG1		NCW2	PIR3	FRE5
BIO4	PIR3	FIT3		FIT3	MFA1	FIT3
HSP12	YDR524W-C	MGP12		HSP30	SAG1	SUL2
TMA10	RTC3	FYV10		FRE5	NCW2	NCW2
BSC1	YDR034W-B	YAR029W		LSO1	HSP30	SPS1
BTN2	INO1	AIM39		QDR2	RRT15	PIG1
CAR2	HSP42	YHR202W		FRE2	FIT3	DCG1
PNC1	TMA10	YEL068C		MFA1	FRE5	YNL146W
CHA1	HXK1	MIX14		EGT2	SPS100	YAL037W
CIN4	HSP26	UBP11		LEU1	PIR1	CLD1
CNL1	MNC1	YDR541C		PIR3	TKL2	YSW1
CSI1	SUL2	PPE1		YPR145C-A	SPG4	SPO16
GLK1	SAG1	CSI1		MNC1	MNC1	YHR202W
AIM17	PNC1	BIO4		DSE4	CSM3	YPL113C
DCG1	TIS11	NNR1		SVS1	CRC1	ATG10
DDR2	CYC7	CIN4		TOS6	YKL071W	HVG1
HSP104	FIT2	YHL044W		MF(ALPHA)2	ECI1	YKL071W
HSP78	GLK1	YIL014C-A		PIR1	YER121W	YHL044W
FIT2	FUS1	RMR1		PEP7	FAT3	GMC1
FIT3	YHR202W	YNL146W		YDL241W	YDR541C	SNZ2
FMP23	MVB12	SOM1		DGR2	SPS1	YHR022C
FUS1	PPE1	MST28		GPM2	YNL146W	YJL218W
ROQ1	IRC24	HTZ1		CIN4	GMC1	MCO32
GIT1	PHM6	SWR1		TGL2	HVG1	SEO1
DDR48	SOM1			RBL2	DCG1	YER039C-A
YCL042W	YAR029W			YBR285W	YHR202W	FAT3
HSP82	MIX14			CLD1	YHL044W	YER121W
HSP26	YDR541C			MBB1	YOR012W	SNZ3
YOR289W	YAR028W			SNZ2	TGL2	YAR028W
HTZ1	CSI1			TIR3	SNZ2	DIT1
INP54	YHL044W			SPO16	YER039C-A	PXA1
IRC19	YEL068C			CSI1	YSW1	YOR012W
LDB18	RMR1			EKI1	SPO16	BIO4
LEU1	YNL146W			ILM1	THI4	ATG34
MCO12	CIN4			SPS1	BIO4	YIL014C-A
MIX14	YIL014C-A			YGL258W-A	DIT1	GUP2
MNC1	MST28			GIT1	TIR1	MIP6
MST28	SWR1			YDR018C	PXA1	YGL081W
MVB12				MVB12	MCO32	SPS19
PHM6				SNF3	SNZ3	SOM1
PHO11				PIG1	YJL218W	THI4
PHO12				SDD1	YAL037W	CMI8
PHO5				GMC1	ATG34	MST28
PHO89				BIO4	YPL113C	PRM9
PIR3				RMR1	ATG10	YER188W
PRM7				PHO12	YAR029W	YAL063C-A
QDR2				YHR202W	SEO1	HIM1
RBL2				TIR1	YAR028W	CDA1
RGI1				MIN7	SOM1	HTZ1
RMR1				YPL113C	MIP6	SWR1
SAG1				YDR541C	SPS19
SER3				YAL037W	YGL081W
SIT1				HVG1	GUP2
SOM1				YSW1	YAL063C-A
SPL2				YOR012W	CMI8
SPO24				ATG10	YIL014C-A
SSA1				PHO89	YER188W
STB6				THI4	PRM9
SUL2				NCA3	MST28
TIS11				FAT3	HIM1
UTR4				YJL218W	CDA1
YAR028W				YHL044W	SWR1
YAR029W				SNZ3
YDR541C				PXA1
YEL068C				DIT1
YHL044W				PHO11
YIL014C-A				DCG1
YLR042C				SPS19
YNL146W				YNL146W
YOR012W				ATG34
				YHR022C
				PHM6
				MIP6
				YAR029W
				YIL014C-A
				GUP2
				SOM1
				YGL081W
				YER039C-A
				MCO32
				PHO5
				SEO1
				YAR028W
				CMI8
				PRM9
				YER188W
				MST28
				HIM1
				YAL063C-A
				CDA1
				HTZ1

## Sheet: Fig_3B
DEG in untreated condition (WT vs mutants)	DEG in HU-treated condition (WT vs mutants)
CAR2	ATG10
YLR042C	ATG34
HSP82	BIO4
AIM17	CDA1
SSA1	CIN4
HSP104	CLD1
HSP78	CMI8
RGI1	CSI1
FMP23	DCG1
BTN2	DGR2
ROQ1	DIT1
DDR48	DSE4
YCL042W	EGT2
LEU1	EKI1
YOR289W	FAT3
QDR2	FIT1
SPO24	FIT3
SIT1	FRE2
SER3	FRE5
MCO12	GIT1
STB6	GMC1
IRC19	GPM2
LDB18	GUP2
DCG1	HIM1
INP54	HSP30
GIT1	HTZ1
RBL2	HVG1
UTR4	ILM1
CNL1	LEU1
SPL2	LSO1
CHA1	MBB1
YOR012W	MCO32
PHO89	MF(ALPHA)2
PHO12	MFA1
PHO5	MIN7
PHO11	MIP6
PRM7	MNC1
BSC1	MST28
HXK1	MVB12
RTC3	NCA3
HSP42	NCW2
DDR2	PEP7
HSP12	PHM6
TMA10	PHO11
PNC1	PHO12
TIS11	PHO5
MNC1	PHO89
GLK1	PIG1
PIR3	PIR1
HSP26	PIR3
FUS1	PRM9
MVB12	PXA1
YAR028W	QDR2
PHM6	RBL2
MFA1	RMR1
YDR524W-C	SAG1
YDR034W-B	SDD1
INO1	SEO1
CYC7	SNF3
IRC24	SNZ2
FIT3	SNZ3
BIO4	SOM1
HTZ1	SPO16
SUL2	SPS1
FIT2	SPS19
SAG1	SVS1
MIX14	TGL2
YEL068C	THI4
CSI1	TIR1
RMR1	TIR3
YHL044W	TOS6
YDR541C	YAL037W
YAR029W	YAL063C-A
CIN4	YAR028W
SOM1	YAR029W
YNL146W	YBR285W
YIL014C-A	YDL241W
MST28	YDR018C
YHR202W	YDR541C
PPE1	YER039C-A
SWR1	YER188W
MGP12	YGL081W
FYV10	YGL258W-A
AIM39	YHL044W
UBP11	YHR022C
NNR1	YHR202W
	YIL014C-A
	YJL218W
	YNL146W
	YOR012W
	YPL113C
	YPR145C-A
	YSW1
	YDR524W-C
	RRT15
	SPS100
	TKL2
	SPG4
	CSM3
	CRC1
	YKL071W
	ECI1
	YER121W
	SWR1
	SUL2

## Sheet: Fig_3C
Untreated					HU-treated
DEG in htz1, swr1, and htz1swr1	DEG only in htz1	DEG only in swr1	DEG only in htz1swr1		DEG in htz1, swr1, and htz1swr1	DEG only in htz1	DEG only in swr1	DEG only in htz1swr1
SUL2	CAR2	MFA1	MGP12		ATG10	CIN4	YDR524W-C	SUL2
FIT2	YLR042C	YDR524W-C	FYV10		ATG34	CSI1	RRT15
SAG1	HSP82	YDR034W-B	AIM39		BIO4	DGR2	SPS100
MIX14	AIM17	INO1	UBP11		CDA1	DSE4	TKL2
YEL068C	SSA1	CYC7	NNR1		CMI8	EGT2	SPG4
CSI1	HSP104	IRC24			DCG1	EKI1	CSM3
RMR1	HSP78				DIT1	FRE2	CRC1
YHL044W	RGI1				FAT3	GIT1	ECI1
YDR541C	FMP23				FIT1	GPM2
YAR029W	BTN2				FIT3	ILM1
CIN4	ROQ1				FRE5	LEU1
SOM1	DDR48				GMC1	LSO1
YNL146W	YCL042W				GUP2	MBB1
YIL014C-A	LEU1				HIM1	MF(ALPHA)2
MST28	YOR289W				HVG1	MIN7
	QDR2				MCO32	MVB12
	SPO24				MIP6	NCA3
	SIT1				MST28	PEP7
	SER3				NCW2	PHM6
	MCO12				PRM9	PHO11
	STB6				PXA1	PHO12
	IRC19				SAG1	PHO5
	LDB18				SEO1	PHO89
	DCG1				SNZ2	QDR2
	INP54				SNZ3	RBL2
	GIT1				SOM1	RMR1
	RBL2				SPO16	SDD1
	UTR4				SPS1	SNF3
	CNL1				SPS19	SVS1
	SPL2				THI4	TIR3
	CHA1				YAL037W	TOS6
	YOR012W				YAL063C-A	YBR285W
	PHO89				YAR028W	YDL241W
	PHO12				YER039C-A	YDR018C
	PHO5				YER188W	YGL258W-A
	PHO11				YGL081W	YPR145C-A
	PRM7				YHL044W
	BSC1				YHR202W
					YIL014C-A
					YJL218W
					YNL146W
					YOR012W
					YPL113C
					YSW1

## Sheet: Fig_3D
Comparison to WT	upregulated	downregulated	total	ratio
WT_UT vs htz1_UT	36	36	72	0.5
WT_UT vs swr1_UT	21	19	40	0.475
WT_UT vs htz1swr1_UT	4	22	26	0.846154
WT_HU vs htz1_HU	20	73	93	0.784946
WT_HU vs swr1_HU	15	49	64	0.765625
WT_HU vs htz1swr1_HU	6	46	52	0.884615

## Sheet: Fig_4A
Untreated				HU-treated
swr1vshtz1swr1	htz1vsswr1	htz1vshtz1swr1		swr1vshtz1swr1	htz1vsswr1	htz1vshtz1swr1
HTZ1	SWR1	SWR1		HTZ1	SWR1	SWR1
HSP12	YDR034W-B	RGI1		TKL2	PHO11	PHO89
DDR2	PHO12	HXK1		PIR3	PHO89	PHO12
MFA1	PHO5	HSP42		MFA1	PHO5	PHM6
PIR3	PHM6	DDR2			RRT15	PHO11
EGO4	PHO89	TMA10			YDR524W-C	PHO5
HSP26	PHO11	BTN2			HTZ1
YDR034W-B	BSC1	HSP82
HSP42	PRM7	EGO4
TMA10	HSP12	GLK1
	HTZ1	RTC3
		PHO89
		PHO12
		PHO5
		PHO11
		BSC1
		PHM6
		PRM7

## Sheet: Fig_6E,6F
		H2A.Z enrichment at gene features					PHO regulon				Iron regulon				TF regulon				ESR
Feature	# of genes in list	UT total #	HU total #	UT %	HU %		PHO regulon list	H2A.Z enriched at TSS in UT	H2A.Z enriched at TSS in HU		Iron regulon list	H2A.Z enriched at TSS in UT	H2A.Z enriched at TSS in HU		TF list	H2A.Z enriched at TSS in UT	H2A.Z enriched at TSS in HU		ESR list	H2A.Z enriched at TSS in UT	H2A.Z enriched at TSS in HU
Gene	5560	3588	3695	64.5324	66.4568		DDP1	PHO11	PHO11		AFT1	ARN1	ARN1		Abf1	ARG81	ABF1		AAH1	ACL4	ACL4
Start codon	5560	3219	3365	57.8957	60.5216		GIT1	GIT1	PHO3		AFT2	CCC2	FET5		Aca1	ARR1	ACE2		ACL4	AIR1	AFG2
End codon	5560	1087	1206	19.5504	21.6906		PHM6	PHO13	PHO89		ARN1	FET5	FIT2		Ace2	AZF1	ARG81		AFG2	ALB1	AIR1
							PHM8	PHO2	GIT1		ARN2	FIT2	FRE4		Adr1	BAS1	ASH1		AFR1	ALD2	ALB1
		H2A.Z enrichment at TSSs					PHO11	PHO12	PHO13		ATX1	FRE4	HMX1		Aft1	CAD1	AZF1		AIM17	ALD3	ALD2
Gene lists	# of genes in list	UT total #	HU total #	UT %	HU %		PHO12	PHO86	PHO2		BIO5	HMX1	MMT1		Aft2	CAT8	BAS1		AIR1	ALD4	ALD4
Iron regulon	29	11	8	37.931	27.5862		PHO13	VTC4	PPN1		CCC2	MMT1	MMT2		Arg80	CRZ1	CAD1		ALB1	AMS1	AMS1
PHO regulon	29	10	15	34.4828	51.7241		PHO2	PHO23	VTC2		CTH1	MMT2	VHT1		Arg81	CST6	CAT8		ALD2	ARC18	APT1
TFs	128	59	67	46.0938	52.3438		PHO23	DDP1	PHO4		FET3	MRS4			Arr1	DAL80	CBF1		ALD3	ARD1	ARC18
ESR	826	383	426	46.368	51.5738		PHO3	PHO85	PHO12		FET5	TIS11			Ash1	DAL81	CRZ1		ALD4	ARP7	ARD1
							PHO4		PHO90		FIT1	VHT1			Azf1	DAL82	CST6		AMS1	ASP1	ARO4
							PHO5		PHO86		FIT2				Bas1	ECM22	DAL80		APE1	ATG1	ARO7
							PHO8		DDP1		FIT3				Cad1	FKH1	DAL81		APT1	ATG29	ARP7
							PHO80		PHO85		FRE1				Cat8	FZF1	DAL82		ARA1	ATG33	ARX1
							PHO81		VTC3		FRE2				Cbf1	GAL4	ECM22		ARA2	ATG34	ASP1
							PHO84				FRE3				Cha4	GLN3	ERT1		ARB1	ATG39	ATG1
							PHO85				FRE4				Cin5	GSM1	FKH1		ARC18	ATG40	ATG29
							PHO86				FRE6				Com2	HAP2	FZF1		ARD1	ATG42	ATG33
							PHO87				FTH1				Crz1	HAP3	GAL4		ARO10	ATG7	ATG34
							PHO89				FTR1				Cst6	HAP5	GLN3		ARO2	ATG8	ATG39
							PHO90				HMX1				Cup2	HOT1	GSM1		ARO4	ATP22	ATG40
							PHO91				IXR1				Dal80	HSF1	GZF3		ARO7	AVT6	ATG42
							PHO92				KHA1				Dal81	IME1	HAP2		ARO9	BBC1	ATG7
							PPN1				MMT1				Dal82	KAR4	HAP3		ARP7	BDH2	ATH1
							SPL2				MMT2				Ecm22	LEU3	HAP5		ARX1	BER1	ATP22
							VTC1				MRS4				Ert1	LYS14	HOT1		ASC1	BMS1	AVT6
							VTC2				SMF3				Fkh1	MAC1	HSF1		ASN1	BMT5	BCP1
							VTC3				TIS11				Fkh2	MBP1	IME1		ASN2	BNA1	BDH2
							VTC4				VHT1				Flo8	MET31	KAR4		ASP1	BRX1	BER1
															Fzf1	MET32	LEU3		ATC1	BUD27	BMS1
															Gal4	MOT2	LYS14		ATG1	BXI1	BMT5
															Gat1	MSS11	MAC1		ATG19	CCP1	BRX1
															Gcn4	OAF1	MBP1		ATG29	CCT3	BUD27
															Gcr1	PDR3	MET31		ATG33	CCT4	BXI1
															Gcr2	PDR8	MET32		ATG34	CCT5	CAT2
															Gis1	PHO2	MOT2		ATG39	CHL4	CCP1
															Gln3	PPR1	MSS11		ATG40	CMS1	CCT3
															Gsm1	PUT3	PDR3		ATG42	COQ11	CCT4
															Gzf3	RAP1	PDR8		ATG7	COQ4	CCT5
															Haa1	RDS1	PHO2		ATG8	COQ5	CDC60
															Hac1	RDS2	PHO4		ATH1	COX15	CHL4
															Hap1	REB1	PPR1		ATO2	CRS1	CMS1
															Hap2	RFX1	RAP1		ATP22	CTT1	CNA1
															Hap3	ROF1	RDS1		AVT6	DBP10	CNS1
															Hap4	RTG1	RDS2		AYR1	DBP7	COQ11
															Hap5	RTG3	REB1		BBC1	DBP8	COX15
															Hcm1	STB4	RFX1		BCP1	DBP9	CRS1
															Hot1	STB5	RGT1		BDH2	DCS1	CTT1
															Hsf1	STP1	ROF1		BER1	DED81	CYC7
															Ime1	TDA9	RTG1		BMS1	DGR2	DBP10
															Ino2	UGA3	RTG3		BMT5	DHR2	DBP3
															Ino4	UME6	SIP4		BMT6	DIM1	DBP7
															Ixr1	UPC2	SMP1		BNA1	DIP2	DBP8
															Kar4	XBP1	STB4		BOP2	DOT1	DBP9
															Leu3	YAP3	STB5		BRX1	DPH5	DED81
															Lys14	YAP5	STE12		BUD20	DRS1	DGR2
															Mac1	YRR1	STP1		BUD22	DUS1	DHR2
															Mal63	ZAP1	STP2		BUD27	DUT1	DIM1
															Mbp1	ZNF1	SUM1		BXI1	DYS1	DIP2
															Mcm1		TDA9		CAF20	EBP2	DOM34
															Met31		TEA1		CAT2	ECM1	DOT1
															Met32		UME6		CBF5	ECM16	DPH5
															Met4		UPC2		CCP1	ECM4	DRS1
															Mig1		YAP5		CCT3	EFM1	DUS1
															Mig2		YRR1		CCT4	EFR3	DUT1
															Mig3		ZAP1		CCT5	ELP2	DYS1
															Mot2		ZNF1		CDC19	ELP3	EBP2
															Mot3				CDC60	EMC1	ECM1
															Msn2				CGR1	EMG1	ECM16
															Msn4				CHL4	EMI2	ECM4
															Mss11				CIC1	EMP46	EFM1
															Ndt80				CIT1	EMW1	EFR3
															Nrg1				CMS1	ENP1	ELP2
															Nrg2				CNA1	ENP2	ELP3
															Oaf1				CNS1	ENT4	EMC1
															Pdr1				COQ11	ERB1	EMG1
															Pdr3				COQ4	ESF1	EMP46
															Pdr8				COQ5	ESF2	EMP70
															Pho2				COX15	ETR1	EMW1
															Pho4				CRS1	FAF1	ENP1
															Pip2				CTT1	FCF1	ENP2
															Ppr1				CYC7	FCF2	ENT4
															Put3				DBP10	FCP1	ERB1
															Rap1				DBP3	FOL1	ESF1
															Rds1				DBP7	FRS1	ESF2
															Rds2				DBP8	FUN12	ETR1
															Reb1				DBP9	FYV10	FAF1
															Rfx1				DCD1	GAD1	FCF1
															Rgt1				DCS1	GAR1	FCF2
															Rim101				DCS2	GAS3	FCP1
															Rlm1				DDR48	GCD1	FMP16
															Rme1				DED81	GCD10	FMP45
															Rof1				DGR2	GCD11	FMP46
															Rox1				DHR2	GCD14	FOL1
															Rph1				DIM1	GCD2	FOX2
															Rpn4				DIP2	GCD6	FPR4
															Rtg1				DOM34	GCD7	FRS1
															Rtg3				DOT1	GCN3	FUN12
															Sfl1				DPH5	GGA1	FYV10
															Sip4				DRS1	GIM3	GAD1
															Skn7				DUS1	GIR2	GAR1
															Sko1				DUS3	GIS2	GAS3
															Smp1				DUS4	GLC3	GCD1
															Stb4				DUT1	GLG1	GCD10
															Stb5				DYS1	GLO1	GCD11
															Ste12				EBP2	GOR1	GCD14
															Stp1				ECM1	GPG1	GCD2
															Stp2				ECM16	GPN3	GCD6
															Sum1				ECM38	GPT2	GCD7
															Sut1				ECM4	GPX1	GCN3
															Swi4				EDC2	GRC3	GDA1
															Swi5				EFB1	GRE2	GGA1
															Tda9				EFM1	GRX1	GIM3
															Tea1				EFR3	GSM1	GIS2
															Tec1				EFT2	GSP2	GLC3
															Tye7				EGD1	GTT1	GLN4
															Uga3				EGD2	GUK1	GLO1
															Ume6				ELO2	HIS6	GND2
															Upc2				ELO3	HPM1	GPN3
															Usv1				ELP2	HTS1	GPT2
															War1				ELP3	HYR1	GPX1
															Xbp1				EMC1	IDP3	GRC3
															Yap1				EMG1	IKS1	GRE2
															Yap3				EMI1	IMP3	GRS1
															Yap5				EMI2	IMP4	GRX1
															Yrr1				EMP46	INM2	GSM1
															Zap1				EMP70	IPI3	GSY2
															Znf1				EMW1	ISA2	GTT1
																			ENP1	JIP5	GUA1
																			ENP2	JJJ1	GUK1
																			ENT4	KAP123	HAS1
																			ERB1	KEL3	HCA4
																			ESF1	KIN4	HGH1
																			ESF2	KIN82	HIS6
																			ETR1	KRE29	HPM1
																			FAA1	KRE33	HSP26
																			FAF1	KRI1	HTS1
																			FBP26	KRR1	HYR1
																			FCF1	LCP5	IDP3
																			FCF2	LDH1	IKS1
																			FCP1	LOC1	IMD2
																			FMP16	LOS1	IMP3
																			FMP33	LSG1	IMP4
																			FMP45	LTV1	INM2
																			FMP46	MAG1	IPI3
																			FOL1	MAK11	ISA2
																			FOX2	MAK16	JIP5
																			FPR4	MAK5	JJJ1
																			FRS1	MEU1	KAP123
																			FRS2	MGP12	KEL3
																			FSF1	MMS2	KIN4
																			FUN12	MNN11	KIN82
																			FUR1	MPM1	KRE29
																			FYV10	MPO1	KRE33
																			GAD1	MPP10	KRI1
																			GAR1	MPP6	KRR1
																			GAS1	MRD1	LCP5
																			GAS3	MRT4	LDH1
																			GAT2	MRX12	LEE1
																			GCD1	MRX9	LOC1
																			GCD10	MSB1	LOS1
																			GCD11	MSC1	LSG1
																			GCD14	MSH6	LTV1
																			GCD2	MTR3	MAK11
																			GCD6	MTR4	MAK16
																			GCD7	NAF1	MAK5
																			GCN3	NAT5	MES1
																			GDA1	NCL1	MEU1
																			GDB1	NCS2	MGP12
																			GGA1	NIP1	MIS1
																			GIM3	NIP7	MMS2
																			GIR2	NMD3	MNN11
																			GIS1	NOC2	MPO1
																			GIS2	NOC4	MPP10
																			GLC3	NOP13	MPP6
																			GLG1	NOP15	MRD1
																			GLK1	NOP19	MRT4
																			GLN4	NOP2	MRX12
																			GLO1	NOP4	MRX9
																			GLO2	NOP53	MSB1
																			GND2	NOP7	MSC1
																			GOR1	NPR1	MSH6
																			GPC1	NQM1	MTR3
																			GPD1	NRP1	MTR4
																			GPG1	NSA1	MVD1
																			GPM2	NSA2	NAF1
																			GPN3	NTF2	NAT5
																			GPT2	NUC1	NCL1
																			GPX1	NUG1	NCS2
																			GRC3	OGG1	NIP1
																			GRE2	OM45	NIP7
																			GRE3	OST1	NMD3
																			GRS1	OTU1	NOC2
																			GRX1	OTU2	NOC3
																			GRX2	OXR1	NOC4
																			GSM1	PAI3	NOP12
																			GSP1	PAL2	NOP13
																			GSP2	PDC5	NOP15
																			GSY2	PFK26	NOP19
																			GTO3	PGM2	NOP2
																			GTT1	PKP2	NOP4
																			GUA1	PMT4	NOP53
																			GUK1	POL1	NOP56
																			HAS1	POL32	NOP58
																			HCA4	PRO1	NOP7
																			HFD1	PRP19	NPR1
																			HGH1	PRS3	NQM1
																			HIS6	PRS4	NRP1
																			HMT1	PRX1	NSA1
																			HOR7	PST2	NSA2
																			HPM1	PUS1	NTF2
																			HSP104	PUS4	NUC1
																			HSP12	PUS7	NUG1
																			HSP26	PWP2	OGG1
																			HSP31	PXA2	OM45
																			HSP42	PXR1	OST1
																			HSP78	RBG1	OTU2
																			HTS1	RBG2	PAI3
																			HXK1	RCI50	PDC5
																			HXT5	RCM1	PFK26
																			HYR1	RDL1	PGM2
																			IDP3	RFC1	PHM7
																			IKS1	RIA1	PHO90
																			IMD2	RIM11	PKP2
																			IMD3	RIX1	PMT4
																			IMD4	RIX7	PNO1
																			IMP3	RKM3	POL12
																			IMP4	RLI1	POL32
																			INA1	RMT2	PPT1
																			INM2	RNA1	PRO1
																			IPI3	RNH1	PRP19
																			ISA2	RNR1	PRP43
																			ISF1	RNT1	PRS3
																			JIP5	ROK1	PRS4
																			JJJ1	RPA12	PRT1
																			KAP123	RPA49	PST2
																			KEL3	RPB10	PUS1
																			KIN4	RPB3	PUS4
																			KIN82	RPB8	PUS7
																			KNS1	RPB9	PUT1
																			KRE29	RPC10	PWP1
																			KRE33	RPC19	PWP2
																			KRI1	RPC25	PXA2
																			KRR1	RPC31	PXR1
																			KRS1	RPC34	PYP1
																			KTI12	RPC37	RBG1
																			LCP5	RPC40	RBG2
																			LDH1	RPC53	RCI50
																			LEE1	RPC82	RCM1
																			LHP1	RPF1	REI1
																			LIA1	RPF2	RFC1
																			LOC1	RPL4A	RIA1
																			LOS1	RPO26	RIM11
																			LSG1	RRD2	RIX1
																			LSP1	RRN11	RIX7
																			LTV1	RRP1	RKI1
																			MAG1	RRP15	RKM3
																			MAK11	RRP17	RLI1
																			MAK16	RRP3	RLP24
																			MAK5	RRP36	RLP7
																			MBR1	RRP42	RMT2
																			MCR1	RRP43	RNA1
																			MES1	RRP45	RNH1
																			MEU1	RRP5	RNT1
																			MGP12	RRP6	ROK1
																			MHO1	RRP7	RPA12
																			MIS1	RRP9	RPA135
																			MMS2	RRS1	RPA49
																			MNN11	RRT14	RPB10
																			MOH1	RRT2	RPB3
																			MPM1	RRT8	RPB8
																			MPO1	RSA4	RPB9
																			MPP10	RSR1	RPC10
																			MPP6	RTT10	RPC19
																			MRD1	RVB1	RPC25
																			MRI1	RVB2	RPC31
																			MRP8	SAS10	RPC34
																			MRT4	SDH8	RPC37
																			MRX12	SDP1	RPC40
																			MRX9	SDS22	RPC53
																			MSB1	SEC14	RPC82
																			MSC1	SFM1	RPF1
																			MSH6	SHB17	RPF2
																			MTL1	SHO1	RPG1
																			MTR3	SHQ1	RPL4A
																			MTR4	SIP2	RPL4B
																			MVD1	SKI6	RPO26
																			NAF1	SKI8	RPS28A
																			NAT5	SLX9	RRB1
																			NCE102	SND2	RRD2
																			NCL1	SOF1	RRN11
																			NCP1	SOL4	RRP1
																			NCS2	SPB1	RRP15
																			NEW1	SPE4	RRP17
																			NIP1	SQT1	RRP3
																			NIP7	SRM1	RRP36
																			NMD3	SRP102	RRP42
																			NNR1	SRP21	RRP43
																			NNR2	SSA4	RRP45
																			NOC2	SSF1	RRP5
																			NOC3	SSF2	RRP7
																			NOC4	SSH4	RRP8
																			NOG2	SSZ1	RRP9
																			NOP12	STB2	RRS1
																			NOP13	SUA5	RRT14
																			NOP15	SUB2	RRT2
																			NOP19	SUP35	RRT8
																			NOP2	SUP45	RSA3
																			NOP4	THR1	RSA4
																			NOP53	THR4	RTT10
																			NOP56	THS1	RVB1
																			NOP58	TIF3	RVB2
																			NOP7	TIF35	SAS10
																			NPR1	TIF5	SCP160
																			NPT1	TMA16	SDA1
																			NQM1	TMA23	SDP1
																			NRM1	TMH18	SEC14
																			NRP1	TOR1	SFM1
																			NSA1	TOS4	SGA1
																			NSA2	TPK2	SGD1
																			NSG1	TRF5	SHB17
																			NTF2	TRM1	SHO1
																			NTH1	TRM11	SHQ1
																			NUC1	TRM2	SIP2
																			NUG1	TRM7	SKI6
																			OGG1	TRM8	SKI8
																			OLA1	TRM82	SLX9
																			OM14	TRX2	SND2
																			OM45	TSA2	SOF1
																			OST1	TSL1	SPB1
																			OTU1	TSR4	SPB4
																			OTU2	TYS1	SPE4
																			OXR1	TYW1	SQT1
																			PAB1	UBC8	SRM1
																			PAC10	UBP15	SRO9
																			PAI3	UIP4	SRP102
																			PAL2	URB2	SRP21
																			PBI2	UTP10	SSF1
																			PDC1	UTP11	SSF2
																			PDC5	UTP13	SSH4
																			PDE1	UTP14	SSZ1
																			PEP4	UTP15	STB2
																			PFK26	UTP18	SUA5
																			PGM2	UTP21	SUB2
																			PHM7	UTP23	SUI2
																			PHM8	UTP4	SUP35
																			PHO90	UTP5	SUP45
																			PIC2	UTP6	SVF1
																			PIG2	UTP8	SYO1
																			PKP2	UTP9	THR1
																			PMA1	VAB2	THR4
																			PMC1	VPS73	THS1
																			PMT4	VTI1	TIF1
																			PNC1	WRS1	TIF3
																			PNO1	XBP1	TIF35
																			PNS1	XKS1	TIF5
																			POL1	YBR285W	TMA16
																			POL12	YCP4	TMA22
																			POL32	YCR016W	TMA23
																			POR1	YDL199C	TOR1
																			PPT1	YGR201C	TOS4
																			PRB1	YGR283C	TRF5
																			PRC1	YHR112C	TRM1
																			PRO1	YHR138C	TRM11
																			PRP19	YJL068C	TRM2
																			PRP43	YJL132W	TRM7
																			PRS1	YJL163C	TRM8
																			PRS3	YJR096W	TRM82
																			PRS4	YKL091C	TRZ1
																			PRT1	YLR001C	TSA2
																			PRX1	YME2	TSR2
																			PSE1	YML082W	TSR4
																			PST2	YML131W	TYS1
																			PTK2	YMR155W	TYW1
																			PUF6	YMR196W	UBP10
																			PUS1	YMR310C	UBP15
																			PUS4	YNL115C	UIP4
																			PUS7	YNL195C	URA10
																			PUT1	YOR289W	URA7
																			PWP1	YPR1	URB2
																			PWP2	YPS6	UTP10
																			PXA2	YTM1	UTP11
																			PXR1	YVH1	UTP13
																			PYP1		UTP14
																			QDR1		UTP15
																			RBG1		UTP18
																			RBG2		UTP21
																			RCI50		UTP23
																			RCM1		UTP4
																			RCN2		UTP5
																			RCR2		UTP6
																			RDL1		UTP8
																			REI1		UTP9
																			RFC1		VAB2
																			RFS1		VAS1
																			RFU1		VMA16
																			RIA1		VMA6
																			RIE1		VPS73
																			RIM11		VTI1
																			RIX1		WRS1
																			RIX7		YBR053C
																			RKI1		YCP4
																			RKM3		YCR016W
																			RLI1		YDL199C
																			RLP24		YDR341C
																			RLP7		YGR201C
																			RMD5		YGR283C
																			RMT2		YHR020W
																			RNA1		YHR112C
																			RNH1		YJL068C
																			RNR1		YJL132W
																			RNT1		YJL163C
																			ROK1		YJR096W
																			ROQ1		YLR001C
																			RPA12		YME2
																			RPA135		YML082W
																			RPA34		YML131W
																			RPA49		YMR155W
																			RPB10		YMR196W
																			RPB3		YMR310C
																			RPB5		YNL115C
																			RPB8		YNL195C
																			RPB9		YPL245W
																			RPC10		YPS6
																			RPC19		YTM1
																			RPC25		YVH1
																			RPC31
																			RPC34
																			RPC37
																			RPC40
																			RPC53
																			RPC82
																			RPF1
																			RPF2
																			RPG1
																			RPL10
																			RPL11A
																			RPL11B
																			RPL12A
																			RPL12B
																			RPL13A
																			RPL13B
																			RPL14A
																			RPL14B
																			RPL15A
																			RPL15B
																			RPL16A
																			RPL16B
																			RPL17A
																			RPL17B
																			RPL18A
																			RPL18B
																			RPL19A
																			RPL19B
																			RPL1A
																			RPL1B
																			RPL20A
																			RPL20B
																			RPL21A
																			RPL21B
																			RPL22A
																			RPL22B
																			RPL23A
																			RPL23B
																			RPL24A
																			RPL24B
																			RPL25
																			RPL26A
																			RPL26B
																			RPL27A
																			RPL27B
																			RPL28
																			RPL29
																			RPL2A
																			RPL2B
																			RPL3
																			RPL30
																			RPL31A
																			RPL31B
																			RPL32
																			RPL33A
																			RPL33B
																			RPL34A
																			RPL34B
																			RPL35A
																			RPL35B
																			RPL36A
																			RPL36B
																			RPL37A
																			RPL37B
																			RPL38
																			RPL39
																			RPL40A
																			RPL40B
																			RPL41A
																			RPL41B
																			RPL42A
																			RPL42B
																			RPL43A
																			RPL43B
																			RPL4A
																			RPL4B
																			RPL5
																			RPL6A
																			RPL6B
																			RPL7A
																			RPL7B
																			RPL8A
																			RPL8B
																			RPL9A
																			RPL9B
																			RPO26
																			RPP0
																			RPP1A
																			RPP1B
																			RPP2A
																			RPP2B
																			RPS0A
																			RPS0B
																			RPS10A
																			RPS10B
																			RPS11A
																			RPS11B
																			RPS12
																			RPS13
																			RPS14A
																			RPS14B
																			RPS15
																			RPS16A
																			RPS16B
																			RPS17A
																			RPS17B
																			RPS18A
																			RPS18B
																			RPS19A
																			RPS19B
																			RPS1A
																			RPS1B
																			RPS2
																			RPS20
																			RPS21A
																			RPS21B
																			RPS22A
																			RPS22B
																			RPS23A
																			RPS23B
																			RPS24A
																			RPS24B
																			RPS25A
																			RPS25B
																			RPS26A
																			RPS26B
																			RPS27A
																			RPS27B
																			RPS28A
																			RPS28B
																			RPS29A
																			RPS29B
																			RPS3
																			RPS30A
																			RPS30B
																			RPS31
																			RPS4A
																			RPS4B
																			RPS5
																			RPS6A
																			RPS6B
																			RPS7A
																			RPS7B
																			RPS8A
																			RPS8B
																			RPS9A
																			RPS9B
																			RRB1
																			RRD2
																			RRN11
																			RRP1
																			RRP14
																			RRP15
																			RRP17
																			RRP3
																			RRP36
																			RRP42
																			RRP43
																			RRP45
																			RRP5
																			RRP6
																			RRP7
																			RRP8
																			RRP9
																			RRS1
																			RRT14
																			RRT2
																			RRT8
																			RSA3
																			RSA4
																			RSR1
																			RTC3
																			RTN1
																			RTN2
																			RTS3
																			RTT10
																			RVB1
																			RVB2
																			SAH1
																			SAM4
																			SAS10
																			SCP160
																			SDA1
																			SDH8
																			SDP1
																			SDS22
																			SEC14
																			SEC53
																			SES1
																			SET6
																			SFM1
																			SGA1
																			SGD1
																			SHB17
																			SHO1
																			SHQ1
																			SIP2
																			SKI6
																			SKI8
																			SLX9
																			SMI1
																			SND2
																			SND3
																			SNU13
																			SOD1
																			SOF1
																			SOL4
																			SPB1
																			SPB4
																			SPE4
																			SPI1
																			SQT1
																			SRM1
																			SRO9
																			SRP102
																			SRP21
																			SRP40
																			SSA3
																			SSA4
																			SSB2
																			SSE2
																			SSF1
																			SSF2
																			SSH1
																			SSH4
																			SSP120
																			SSZ1
																			STB2
																			STB3
																			STF2
																			STM1
																			SUA5
																			SUB2
																			SUE1
																			SUI2
																			SUI3
																			SUN4
																			SUP35
																			SUP45
																			SVF1
																			SYM1
																			SYO1
																			TDA1
																			TEF1
																			TEF2
																			TEF4
																			TFS1
																			THR1
																			THR4
																			THS1
																			TIF1
																			TIF2
																			TIF3
																			TIF34
																			TIF35
																			TIF4631
																			TIF5
																			TIF6
																			TKL1
																			TMA10
																			TMA16
																			TMA17
																			TMA19
																			TMA22
																			TMA23
																			TMC1
																			TMH18
																			TOD6
																			TOR1
																			TOS4
																			TOS8
																			TPA1
																			TPK1
																			TPK2
																			TPS1
																			TPS2
																			TRF5
																			TRM1
																			TRM11
																			TRM2
																			TRM7
																			TRM8
																			TRM82
																			TRX2
																			TRZ1
																			TSA2
																			TSL1
																			TSR1
																			TSR2
																			TSR4
																			TYS1
																			TYW1
																			UBC5
																			UBC8
																			UBI4
																			UBP10
																			UBP15
																			UBX6
																			UGA1
																			UGA2
																			UGP1
																			UIP4
																			URA10
																			URA5
																			URA7
																			URB2
																			USV1
																			UTP10
																			UTP11
																			UTP13
																			UTP14
																			UTP15
																			UTP18
																			UTP21
																			UTP23
																			UTP30
																			UTP4
																			UTP5
																			UTP6
																			UTP7
																			UTP8
																			UTP9
																			UTR2
																			VAB2
																			VAS1
																			VMA16
																			VMA5
																			VMA6
																			VPS73
																			VRG4
																			VTI1
																			WRS1
																			XBP1
																			XKS1
																			YAK1
																			YBL028C
																			YBR053C
																			YBR056W
																			YBR238C
																			YBR285W
																			YBR287W
																			YCL042W
																			YCP4
																			YCR016W
																			YCR061W
																			YDC1
																			YDL124W
																			YDL199C
																			YDR341C
																			YEF3
																			YER079W
																			YER158C
																			YET1
																			YGP1
																			YGR054W
																			YGR127W
																			YGR201C
																			YGR237C
																			YGR283C
																			YHR020W
																			YHR112C
																			YHR138C
																			YJL068C
																			YJL132W
																			YJL163C
																			YJR096W
																			YJR124C
																			YKL091C
																			YKR011C
																			YLR001C
																			YLR152C
																			YLR345W
																			YME2
																			YML018C
																			YML082W
																			YML131W
																			YMR090W
																			YMR155W
																			YMR181C
																			YMR196W
																			YMR253C
																			YMR310C
																			YMR315W
																			YNK1
																			YNL115C
																			YNL134C
																			YNL194C
																			YNL195C
																			YNL208W
																			YOR289W
																			YPC1
																			YPF1
																			YPL245W
																			YPR1
																			YPS6
																			YTM1
																			YVH1
																			ZRC1
																			ZUO1
																			ZWF1

## Sheet: Fig_7A
Gene	q-value (FDR corrected p-value)	H2A.Z enrichment log2FC	mRNA (TPM) log2FC		Rank H2A.Z enrichment	Rank mRNA		Significance
AAC1	6.74e-05	0.68	0.335156		480	681		Spearman Correlation coefficient (r)	-0.438588
AAR2	2.32e-05	1.55	0.43151		129.5	606		sample size (n)	1780
ABD1	0.0481	-0.3	-0.0158619		837.5	1023		t-score (t)	-20.5785
ABF1	0.000616	1.28	-0.63395		189	1500		p-value	1.41557e-84
ABP140	0.00442	1.86	-0.579374		95.5	1472
ACE2	0.0142	0.97	-0.84349		290.5	1569
ACF4	0.00266	-0.45	0.0196907		965	985
ACH1	4.36e-06	-1.16	0.922543		1566	359
ACK1	0.0213	-0.24	-0.25106		823.5	1244
ACL4	0.000625	0.66	-0.805634		506	1554
ACP1	0.0177	-0.47	0.33177		988.5	685
ACS1	0.0204	0.54	1.02567		624	316
ADA2	0.0365	-2.34	-0.601969		1712	1484
ADD37	0.0404	-0.31	0.841217		841.5	392
ADE13	0.00284	1.93	-0.442705		92.5	1395
ADE17	0.00393	-0.44	0.620074		947	506
ADE6	0.00694	1.58	-0.762723		123.5	1546
ADE8	0.0178	-0.5	-0.393679		1024	1371
ADH4	0.00199	1.12	-0.828888		238.5	1566
AEP2	0.00128	-0.43	-0.0914038		935	1102
AGA1	5.8e-10	1.02	-0.822507		275	1563
AGA2	9.72e-12	1.12	1.08006		238.5	296
AGP2	0.00694	2.77	2.41282		54.5	75
AGX1	0.00488	-0.49	1.93004		1012.5	114
AHC2	0.0232	-0.44	0.252386		947	755
AIM11	0.00442	-0.47	0.455759		988.5	589
AIM17	0.00118	-4.19	2.86277		1755	46
AIM18	2.35e-05	-0.68	0.937782		1210	352
AIM20	0.000554	0.91	-1.60138		321.5	1759
AIM23	0.000313	-0.87	1.04346		1412.5	311
AIM32	0.0112	-0.45	0.0460309		965	963
AIM36	0.003	-0.56	0.386241		1080.5	640
AIM39	8.93e-05	-0.64	0.95283		1164.5	342
AIM44	0.024	0.43	-2.57786		726.5	1772
AIM45	0.00662	0.35	0.0473319		782.5	960
AIM9	0.000146	-1.18	0.429805		1571.5	610
AIR1	0.000379	0.65	-1.14099		522.5	1659
ALB1	0.0298	0.4	-1.75387		748	1765
ALD3	2.14e-09	-2.29	1.65798		1711	152
ALD4	0.0108	0.68	2.00265		480	100
ALE1	0.0404	-0.44	0.145196		947	863
ALF1	0.0269	-0.77	0.376275		1311.5	645
ALG11	0.00333	-0.5	0.15371		1024	856
ALG14	0.00628	-2.97	1.4251		1732	203
ALG3	0.00459	0.36	-0.147939		773.5	1143
ALG5	0.0175	0.37	-0.488282		762.5	1423
ALG7	6.46e-07	-0.74	0.263343		1280.5	742
ALK1	9.02e-05	1.14	-1.20051		234	1680
ALP1	1.47e-13	1.15	1.21923		229.5	255
ALY2	0.00236	0.54	-0.0529781		624	1063
AMA1	0.0336	-0.34	1.7707		851	129
AMF1	5.64e-22	1.49	0.881962		142.5	375
AMS1	0.0035	1.05	2.69679		263.5	54
APA1	9.02e-08	0.85	-0.579791		362.5	1473
APA2	6.94e-06	-1	0.58331		1490.5	526
APC9	7.37e-05	-1.45	0.679274		1633.5	461
APD1	0.00194	-4.06	0.748443		1753	425
APE1	0.00123	-4.11	3.32076		1754	26
APM1	0.000474	0.54	-0.289939		624	1277
APN1	8.72e-06	-0.74	-0.174883		1280.5	1179
APP1	3.9e-10	-0.86	0.585134		1404	524
APT1	0.0325	0.92	-1.04401		316	1643
AQY3	6.6e-15	-1.41	1.95		1623.5	110
ARC1	0.000779	1.46	-0.387334		146	1365
ARC18	0.00672	0.62	0.514638		555	562
ARD1	0.000594	0.76	-0.503854		413.5	1432
ARE1	0.000528	-0.79	0.425891		1335.5	616
ARG82	7.6e-11	-5.72	1.12281		1763	286
ARH1	0.000457	-0.77	0.44656		1311.5	596
ARI1	3.5e-12	1.17	0.671259		217.5	468
ARO1	5.35e-08	2.25	0.000869696		66	1003
ARO4	2.19e-06	0.93	-0.884473		310	1587
ARP9	1e-08	0.85	-0.607056		362.5	1489
ART10	0.0054	-0.39	0.612738		893.5	511
ART5	1.85e-07	-0.71	0.0284697		1250	979
ARX1	0.00659	0.6	-1.66716		568.5	1761
ASF1	0.00786	-3.69	0.502442		1749	568
ASF2	0.0124	-0.57	0.452348		1091	591
ASI2	0.00472	-0.66	0.963477		1185.5	336
ASI3	0.0202	-0.64	0.429718		1164.5	611
ASP1	0.0112	0.41	-0.778256		739.5	1548
ASR1	0.0245	-0.8	0.429112		1347.5	612
ATE1	0.00378	-0.53	-0.00310169		1054	1007
ATF1	1.6e-08	-5.58	-0.731877		1762	1536
ATG1	4.31e-15	-1.46	1.69136		1635	144
ATG10	0.00103	-0.74	0.102762		1280.5	912
ATG13	2.99e-05	-0.67	0.847801		1196.5	387
ATG15	0.0241	-0.4	1.27262		907.5	237
ATG16	9.57e-05	-0.76	1.01758		1296.5	320
ATG17	4.27e-06	-0.55	1.33273		1071.5	223
ATG18	1.1e-07	0.51	0.340037		652	673
ATG2	0.0247	-0.61	0.40967		1120	624
ATG22	0.0119	-0.84	1.47833		1384.5	184
ATG23	0.000902	0.99	0.733116		286	433
ATG26	2.97e-06	-0.66	0.63733		1185.5	499
ATG31	9.31e-05	2.22	0.989675		70	327
ATG32	0.000205	0.74	0.421869		428	619
ATG33	0.00108	0.81	1.49757		383	179
ATG38	0.00471	-0.4	0.968569		907.5	335
ATG40	1.27e-06	1.17	1.37701		217.5	211
ATG8	0.00408	-1.96	2.44906		1689.5	73
ATG9	0.0327	-0.45	1.19415		965	262
ATH1	0.00187	-0.47	1.68153		988.5	146
ATM1	0.0322	-0.49	-0.167058		1012.5	1169
ATP10	0.0054	-0.39	0.324727		893.5	691
ATP25	2.23e-06	0.75	0.0816576		421	930
ATP3	0.000634	0.77	0.267024		404	738
ATP5	1.47e-13	1.27	0.273692		193	730
AVO1	0.0463	0.24	-0.249588		819.5	1243
AVO2	0.0458	-0.43	1.29378		935	229
AVT6	0.0138	-0.61	1.46523		1120	187
AXL1	0.0298	0.4	-0.274841		748	1262
AZF1	0.00391	0.53	0.679851		635	460
AZR1	3.28e-05	-1.06	-0.54609		1520	1459
BAS1	3.06e-08	-0.62	-0.937227		1139	1608
BAT1	0.0219	4.27	-0.860463		33	1576
BBC1	0.00394	-0.56	0.722173		1080.5	441
BCD1	0.00686	-0.4	-0.499734		907.5	1428
BCS1	0.000457	-0.77	-0.144041		1311.5	1138
BDH2	9.02e-05	-0.7	1.45783		1240	191
BEM2	1.14e-12	2.14	-0.507214		73	1433
BEM3	0.000556	0.68	-0.11375		480	1121
BEM4	0.000593	0.58	0.0881019		589	923
BFA1	4.03e-08	-0.86	-0.241793		1404	1239
BFR2	1.47e-13	1.27	-1.20062		193	1681
BIG1	0.00362	-0.5	0.670176		1024	469
BIM1	1.09e-05	-0.67	-0.247456		1196.5	1242
BIO3	0.000645	-0.61	0.268187		1120	736
BIO4	0.000645	-0.61	-0.639287		1120	1502
BLM10	2.67e-05	-1.03	0.157401		1511.5	853
BMS1	0.00103	0.6	-1.19627		568.5	1678
BMT5	0.0448	0.34	-0.96676		788.5	1616
BNA1	0.0118	-2.62	1.18083		1723	268
BNA2	7.37e-07	1.21	2.55213		209	63
BNI1	9.68e-20	2.23	-0.204454		68.5	1207
BNI5	2.29e-05	-0.65	-0.0686469		1174.5	1078
BOL1	0.0101	-0.63	0.580412		1155.5	527
BOL2	3.42e-05	-0.89	-0.048712		1420	1060
BOL3	0.0101	-0.63	-0.0333906		1155.5	1041
BPH1	0.000975	0.66	0.0821414		506	929
BPT1	0.0178	-0.71	0.16019		1250	850
BRL1	0.0102	0.55	-0.49799		615	1427
BRN1	3.58e-07	0.56	-0.563671		606.5	1467
BRR6	0.0134	-0.56	-0.117114		1080.5	1124
BSC5	1.28e-13	-1.53	2.19185		1644.5	91
BTS1	9.01e-06	0.87	-0.393374		346.5	1370
BUB1	0.000398	-0.38	-0.272088		884.5	1261
BUB2	6.74e-05	0.68	0.129192		480	879
BUD2	3.97e-08	-1.23	-0.18465		1585	1189
BUD22	1.35e-06	1.4	-1.22457		165.5	1692
BUD23	0.000528	-0.79	-0.962539		1335.5	1614
BUD31	0.00202	1.5	-0.359594		140.5	1337
BUD4	6.79e-12	1.83	-1.17029		98.5	1670
BUG1	3.48e-06	-1.08	0.466195		1531	586
BUL2	0.00204	1.29	-0.20799		186.5	1214
BXI1	0.00106	-0.69	1.65037		1226	155
CAB1	6.94e-06	-1	0.169742		1490.5	836
CAB3	1.66e-09	-1.01	-0.258833		1497.5	1251
CAB5	0.00078	-0.84	0.293547		1384.5	713
CAC2	1.71e-09	-1.21	0.271461		1576	733
CAD1	0.0134	-0.38	0.821749		884.5	402
CAF120	0.000134	-4.36	-0.27977		1756	1268
CAF130	0.00494	-0.51	0.0376392		1035	970
CAF40	0.0248	0.58	-0.255267		589	1248
CAK1	0.000268	-0.58	0.732284		1099.5	434
CAT2	2.57e-18	1	1.79175		282	125
CAT5	0.00185	-0.57	0.664009		1091	473
CBF1	4.87e-09	7.37	-0.509224		15	1435
CBF2	0.0107	-0.38	-0.039257		884.5	1049
CBK1	0.00442	0.7	0.121422		457.5	890
CBP2	0.00152	-0.82	0.352854		1365	663
CBP3	0.0105	0.5	-0.224026		664.5	1228
CBS1	0.0126	0.75	0.157215		421	854
CBS2	0.00078	-0.84	0.279808		1384.5	722
CBT1	0.000287	0.87	0.889723		346.5	369
CCC2	0.0183	-0.96	1.53233		1467.5	170
CCL1	0.00187	-0.47	0.0624187		988.5	945
CCP1	0.00177	-0.48	-0.206778		1001.5	1211
CCT7	2.8e-05	0.97	-0.446649		290.5	1398
CCZ1	0.00583	-0.52	-0.317524		1043	1306
CDA1	4.06e-08	1	2.50348		282	69
CDC10	0.0152	0.49	0.185671		676.5	820
CDC13	0.0379	-0.26	0.208587		826	799
CDC15	6.54e-07	-0.84	-0.0108988		1384.5	1017
CDC20	3.35e-09	1.78	-1.20106		107	1683
CDC21	5.52e-10	-0.69	0.841766		1226	391
CDC36	0.0379	-0.39	0.100719		893.5	914
CDC40	1.43e-05	0.93	-0.666118		310	1513
CDC42	0.00343	0.73	-0.24263		431.5	1240
CDC45	2.53e-05	-0.51	0.637568		1035	498
CDC60	0.000593	0.58	-0.90112		589	1595
CDC7	0.000109	-0.69	0.658167		1226	482
CDC73	0.0439	0.68	-0.144173		480	1139
CDC9	0.0481	-0.44	0.23982		947	767
CDD1	6.8e-05	1.17	-0.0704895		217.5	1080
CDS1	2.8e-22	1.35	-0.478529		176.5	1416
CEF1	0.00137	0.61	-0.18623		561	1190
CEP3	0.000561	0.54	-0.145521		624	1140
CGI121	0.000562	0.5	-0.120022		664.5	1126
CHK1	0.00236	-0.49	0.213534		1012.5	794
CHS2	0.000119	2.38	-1.32997		59	1720
CHZ1	1.56e-07	-1.13	0.349112		1559	668
CIN1	0.0209	-1.41	0.405517		1623.5	627
CIN2	0.0023	-1	-0.0217631		1490.5	1027
CIN4	2.1e-05	-0.62	0.378353		1139	643
CIN5	0.0239	-0.85	1.43708		1394	196
CIT3	0.000597	0.65	1.62164		522.5	161
CKA1	0.00033	0.66	-0.360119		506	1338
CKB2	0.027	0.87	-0.266264		346.5	1257
CKI1	9.89e-05	0.75	0.658088		421	483
CKS1	0.0112	-0.67	-0.232816		1196.5	1233
CLB3	0.00199	-0.9	-0.666631		1426	1514
CLB6	3.61e-09	-1.39	0.258299		1616.5	748
CLC1	0.000212	1.07	0.244712		256.5	764
CLF1	0.0141	-0.38	-0.012304		884.5	1018
CMI8	0.000579	-0.44	2.52317		947	67
CMK1	3.69e-31	-2.11	0.785521		1700	414
CMR1	3.69e-08	-0.98	-0.0406439		1478.5	1051
CNA1	9.59e-10	1.41	0.336066		162.5	678
CNL1	0.00765	-0.72	0.528457		1259	549
CNN1	2.13e-16	-1.23	0.118679		1585	892
COA1	0.00654	-0.48	0.674676		1001.5	464
COA4	8.69e-06	-1.22	1.1051		1580.5	289
COF1	0.00125	-0.69	0.276522		1226	725
COG3	0.0272	0.48	-0.270641		688	1258
COP1	0.00488	-0.67	-0.324264		1196.5	1312
COQ10	0.019	-0.51	0.265745		1035	740
COQ2	2.54e-05	1.67	0.25451		116.5	751
COQ4	0.00112	-0.93	1.45958		1452	189
COQ9	3.25e-05	-1.21	0.946882		1576	346
COS9	0.0499	-0.29	0.533218		836	546
COT1	0.000587	-1.01	1.40189		1497.5	207
COX10	7.63e-05	0.72	0.12943		437.5	877
COX17	3.13e-06	0.72	0.791568		437.5	410
COX26	7.2e-05	1.13	-0.289516		236	1276
COX5A	0.0495	1.51	-0.554686		136	1464
COX8	0.0202	3.16	-0.438323		46	1393
COY1	1.64e-12	1.29	-0.155637		186.5	1154
CPA2	0.0028	-1.12	-0.578103		1553	1470
CPR2	3.18e-07	-1.35	0.235195		1605	777
CPR4	4.17e-14	-1.7	0.692462		1669.5	454
CPR6	8.69e-06	-1.22	0.340252		1580.5	672
CPR7	0.00921	0.37	-0.561869		762.5	1466
CPS1	1.8e-16	-1.7	0.30147		1669.5	709
CPT1	0.00836	0.86	0.390117		356	636
CRC1	2.35e-20	1.24	3.01431		200.5	39
CRG1	0.00322	-0.77	1.18603		1311.5	265
CRS1	0.0425	0.29	-0.672282		806.5	1517
CSH1	0.0134	-2.15	1.02566		1703	317
CSI2	0.0213	-0.84	-0.672588		1384.5	1518
CSR2	0.00119	6.46	1.17825		22	269
CSS2	0.000214	-0.75	0.0825261		1289.5	928
CST26	0.000407	-0.71	0.0268116		1250	981
CST6	5.06e-16	1.42	0.46755		158.5	584
CTF13	0.00708	-0.8	-0.173071		1347.5	1173
CTF19	9.61e-08	4.34	-0.522694		28.5	1444
CTF3	0.00075	-0.61	0.238713		1120	769
CTF4	0.0382	-0.45	0.235677		965	776
CTF8	0.00993	-0.53	0.108415		1054	906
CTK1	0.000189	4.58	-0.225003		26	1229
CTO1	0.00329	1.57	0.0649594		126	944
CTR86	0.00109	3.88	-0.252366		37	1246
CTT1	0.0285	0.92	1.64744		316	156
CUZ1	0.0128	-3.61	1.01371		1747.5	322
CWC23	0.0113	-0.78	0.516975		1326.5	559
CWC24	4.3e-10	-1.06	0.0802233		1520	931
CWH41	2.34e-05	-0.71	0.181526		1250	823
CWH43	2.68e-08	-0.84	0.335785		1384.5	679
CYC7	0.0195	-0.47	3.70989		988.5	12
DAD1	0.0226	-0.44	-0.0575956		947	1065
DAD4	0.0112	0.41	-0.290944		739.5	1280
DAL5	8.1e-15	-2.35	0.134584		1713.5	873
DAS1	0.0286	-0.56	1.24178		1080.5	245
DAS2	5.41e-07	1.18	-0.755116		212.5	1540
DBP1	0.00265	0.67	1.98725		493.5	103
DBP5	7.13e-05	0.86	-0.374981		356	1351
DBP8	6.75e-05	0.66	-1.25083		506	1699
DBP9	4.91e-08	1.1	-1.13036		245	1656
DCP2	0.00101	0.63	-0.296939		546.5	1287
DCR2	0.0158	-0.31	0.213879		841.5	793
DCS1	4.99e-07	-1.39	2.46189		1616.5	71
DCV1	6.8e-05	0.4	0.822066		748	401
DDC1	0.0348	-0.47	0.254941		988.5	750
DDI1	4.21e-32	-2.99	1.44571		1734.5	194
DDL1	0.0096	-0.62	0.734285		1139	432
DDP1	7.99e-07	-0.79	0.446321		1335.5	597
DED81	1.37e-05	1.24	-0.671613		200.5	1515
DEP1	4.72e-05	-1.08	-0.0993073		1531	1109
DET1	0.0295	0.67	0.00534412		493.5	1002
DFG16	7.62e-05	0.52	-0.196721		642.5	1202
DGR2	4.01e-08	-0.93	1.19044		1452	264
DIA3	2.73e-09	-1.18	1.98087		1571.5	104
DID2	0.027	0.7	0.0392151		457.5	968
DID4	0.0485	-0.65	0.330126		1174.5	686
DIE2	0.000295	0.59	-0.187171		578.5	1191
DIG2	3.38e-08	-0.86	0.718723		1404	443
DLD2	0.000312	0.86	-0.00918635		356	1015
DNL4	0.00621	1.09	0.328629		250	689
DNM1	6.88e-06	-1.26	0.625557		1590.5	504
DOA4	1.12e-16	-1.07	1.32617		1526	224
DOC1	0.000536	-0.62	0.633533		1139	501
DOG2	0.023	-0.59	1.12132		1105.5	287
DOS2	0.0335	-0.46	0.236684		977	774
DOT1	7.93e-06	-0.67	-0.497056		1196.5	1425
DPA10	4.06e-08	1	2.10273		282	96
DPB2	1.19e-12	-1.25	0.318982		1588	696
DPB3	0.000686	-0.71	0.450708		1250	593
DPC25	0.000106	0.68	0.112961		480	896
DPC7	1.04e-08	-1.37	1.65254		1612	154
DPH1	1.99e-09	0.96	-0.972515		295.5	1621
DPH2	0.0177	-0.47	-1.01552		988.5	1634
DPH6	0.0122	4.35	-0.283577		27	1272
DRN1	1.1e-05	0.75	-0.483612		421	1419
DRS1	3.13e-06	0.72	-1.30108		437.5	1717
DSC2	0.00255	-0.66	0.887279		1185.5	371
DSE1	1.02e-08	0.77	-2.81335		404	1774
DSE3	9.49e-09	1.15	-2.63446		229.5	1773
DSE4	0.00926	0.36	-3.38291		773.5	1777
DSF1	3.23e-05	0.54	2.45467		624	72
DTD1	0.0379	-0.26	0.174386		826	829
DUF1	0.000876	2	0.501645		85.5	570
DUG1	7.53e-06	-0.69	-0.263978		1226	1256
DUN1	9.05e-16	-1.8	1.8025		1676.5	121
DUO1	7.82e-15	-0.97	0.0706849		1472.5	942
DUT1	0.0291	0.42	-0.921697		733	1604
DYN2	0.0134	-0.38	0.0115219		884.5	996
EAF3	2e-05	-0.92	0.372267		1442	648
EAP1	0.000869	0.65	-0.191997		522.5	1198
ECM11	4.63e-05	0.61	2.25775		561	86
ECM13	0.0207	0.44	0.983887		718	330
ECM2	0.0132	-0.51	0.0908964		1035	920
ECM22	0.000853	2.12	-0.316449		75	1305
ECM29	2.54e-08	-1.36	1.45187		1608	192
ECM32	0.0247	-0.39	-0.572834		893.5	1469
ECM38	4.03e-08	-1.07	1.67988		1526	147
ECM4	4.12e-09	-1.11	3.76541		1546	11
ECM5	2.82e-11	-0.93	0.254184		1452	752
ECM8	1.6e-25	1.79	3.47569		103.5	19
ECM9	1.99e-05	0.92	-0.0966472		316	1107
ECO1	2.73e-12	-0.88	0.700505		1417	448
ECT1	0.00117	0.75	-0.508972		421	1434
EDS1	7.78e-15	8.18	1.64202		11	157
EFG1	0.0058	0.62	-1.25427		555	1701
EFM3	0.00625	0.5	-0.385806		664.5	1363
EFM4	1.1e-17	-1.6	-0.382798		1658.5	1357
EFR3	0.00137	0.61	-0.372866		561	1347
EGH1	0.0479	-0.58	1.43602		1099.5	197
EGO2	1.29e-07	-0.99	0.763909		1484	420
EGO4	4.23e-09	-1.52	3.01348		1643	40
EKI1	0.0101	0.52	-0.175377		642.5	1180
ELP3	0.000305	0.56	-1.02608		606.5	1637
EMA19	0.0131	0.51	0.510749		652	564
EMC10	0.0271	-0.36	0.302823		866.5	707
EMC4	1.6e-08	-0.86	0.139021		1404	869
EMC5	0.00569	-0.57	-0.139606		1091	1136
EMI1	0.000442	-3.18	1.15651		1738.5	276
EMI2	4.6e-44	-2.54	2.52475		1719	66
EMP46	0.0026	0.64	2.6333		536	56
EMP70	0.000299	1.38	-1.16385		168	1665
EMW1	2.64e-08	-0.63	-0.908439		1155.5	1597
ENB1	5.32e-07	-0.95	2.04932		1465	99
ENP1	2.66e-07	0.91	-1.30873		321.5	1718
ENP2	5.48e-05	0.46	-1.22624		705	1695
ENT1	0.0481	-0.44	0.0854253		947	925
ENV9	0.0259	-1.02	-0.435228		1505.5	1390
EPO1	0.0456	1.15	0.107402		229.5	908
ERB1	0.00167	0.33	-1.42821		793.5	1737
ERF2	6.8e-05	1.17	0.207367		217.5	801
ERG2	5.52e-30	2.07	-0.943702		79	1611
ERG20	0.000929	0.82	-0.327196		378	1315
ERG29	9.01e-06	1	-0.06005		282	1068
ERG7	4.24e-09	1.66	-0.889433		118.5	1591
ERI1	0.000767	-0.49	-0.064693		1012.5	1070
ERJ5	5.7e-12	-0.83	0.329555		1374	687
ERO1	1.93e-11	-7.73	0.765182		1775	419
ERP3	0.000109	-0.69	0.910999		1226	362
ERP5	0.0117	-0.48	0.646963		1001.5	490
ERS1	1.29e-07	-0.99	0.936981		1484	353
ERT1	0.000193	1.42	-0.300972		158.5	1290
ERV2	2.44e-09	-1.85	0.519076		1679.5	558
ERV41	0.00104	0.37	-0.00306503		762.5	1006
ESA1	0.0294	0.51	0.0174083		652	987
ESC8	4.52e-07	1.49	1.02493		142.5	318
ESF1	0.00397	0.46	-1.28881		705	1711
EST1	2.14e-09	-0.92	0.129283		1442	878
EST2	0.0046	0.51	-0.360769		652	1339
ETR1	0.00502	-0.68	1.25401		1210	241
EXO1	0.0493	0.57	-0.148222		597	1144
EXO5	0.0307	0.97	-0.242969		290.5	1241
EXP1	0.00106	-0.4	-0.188068		907.5	1194
FAA2	0.000963	-1.66	0.277637		1666	724
FAB1	0.00065	-0.81	0.737608		1358	431
FAD1	0.0211	-0.56	0.707135		1080.5	447
FAF1	1.04e-07	0.6	-1.24392		568.5	1698
FAL1	5.41e-07	1.18	-1.15835		212.5	1663
FAP7	0.0379	-0.39	-0.596152		893.5	1483
FAR7	3.2e-08	-0.9	1.23982		1426	247
FAT3	0.0387	-0.33	0.389317		846.5	637
FAU1	0.00871	-0.48	-0.0296366		1001.5	1036
FCF1	0.00043	0.96	-0.811738		295.5	1557
FDO1	0.0408	-0.63	0.932779		1155.5	355
FEN2	5.67e-05	0.54	-0.337858		624	1324
FET5	0.019	-0.46	0.606999		977	514
FEX1	0.0192	-0.45	-1.29161		965	1714
FEX2	0.0234	-0.37	-1.29383		875	1715
FHN1	6.88e-07	-1.86	0.959422		1681	339
FIG4	0.0273	-0.36	0.393426		866.5	633
FIS1	1.1e-17	-1.6	1.70099		1658.5	142
FIT2	0.0139	-0.35	5.75759		858	1
FLX1	1.98e-05	1.46	0.262149		146	745
FMC1	8.28e-12	-0.92	0.544031		1442	538
FMN1	0.0413	-0.42	0.36561		929	654
FMO1	0.00255	0.48	1.63708		688	159
FMP10	0.0209	-0.64	0.121739		1164.5	889
FMP16	1.12e-16	-1.07	1.74245		1526	139
FMP23	0.0148	-0.94	2.89021		1460	43
FMP27	0.0295	-0.5	0.541272		1024	541
FMP32	0.0298	-0.44	0.0841943		947	927
FMP33	4.74e-21	-1.12	3.57757		1553	16
FMP45	0.000143	0.66	1.9317		506	112
FPR4	0.000194	2.25	-1.08144		66	1651
FPS1	0.0397	0.34	-0.38054		788.5	1355
FPY1	1.88e-06	-1.06	0.659246		1520	478
FRD1	0.00777	-3.1	1.63516		1736	160
FRE2	4.03e-08	-0.89	0.851184		1420	385
FRE7	1.03e-12	-1.62	2.42391		1663	74
FRE8	0.034	-0.52	0.798997		1043	406
FRK1	1.96e-10	2.77	-0.456874		54.5	1406
FRM2	5.72e-07	0.49	2.22971		676.5	90
FRQ1	0.0142	-0.78	0.398425		1326.5	631
FRS1	0.00223	0.56	-0.478729		606.5	1417
FRT2	2.39e-05	-0.72	1.7641		1259	133
FUM1	8.41e-11	0.95	0.272533		300.5	732
FUS1	2.73e-06	1.09	-0.299116		250	1289
FYV10	8.28e-12	-0.92	1.68827		1442	145
FYV5	0.00569	-0.68	0.205269		1210	805
FYV6	5.72e-07	-1.42	0.723286		1627	440
FZO1	0.0197	-0.53	0.370244		1054	650
GAB1	0.000294	-0.65	0.05955		1174.5	949
GAD1	2.35e-25	-1.49	4.16261		1638.5	5
GAL3	0.0348	-0.36	1.33608		866.5	220
GAL7	4.94e-06	0.57	2.58553		597	61
GAL83	3.2e-06	-0.78	0.397361		1326.5	632
GAS3	5.98e-10	0.87	-0.184431		346.5	1188
GAS4	0.0174	3.58	1.54463		41	167
GCD10	1.19e-08	0.81	-0.858778		383	1575
GCD14	1.94e-05	0.89	-0.903471		333.5	1596
GCN20	0.000201	1.18	-0.619562		212.5	1496
GCN3	2.48e-09	0.72	-0.480942		437.5	1418
GCV1	0.0222	1.24	0.927678		200.5	356
GCV2	0.00119	1.51	-0.068602		136	1077
GCV3	4.3e-05	2.78	0.232611		53	778
GDA1	4.54e-05	1.07	-0.730317		256.5	1535
GDH3	0.00918	0.73	1.99067		431.5	102
GEA1	0.00921	0.37	-0.471422		762.5	1411
GEP3	0.0021	0.71	-0.4617		448	1408
GET3	3.48e-06	-1.08	0.616987		1531	508
GEX2	0.000597	0.81	1.4389		383	195
GFD2	2.57e-18	8.66	-2.14073		5.5	1771
GGA1	1.71e-09	-1.53	1.96885		1644.5	107
GID10	7.24e-05	0.54	2.35849		624	80
GID7	6.88e-06	-1.12	1.11688		1553	288
GID8	0.0203	-0.82	1.45918		1365	190
GIM5	0.00921	0.28	-0.672045		812	1516
GIP1	4.55e-05	-1.5	0.335286		1641	680
GIP2	0.000112	-0.79	2.1743		1335.5	92
GIP4	0.00662	-0.64	0.29479		1164.5	711
GIR2	0.0136	-0.71	-0.580556		1250	1474
GIT1	0.00304	0.64	0.469766		536	583
GLE2	0.0484	0.34	-0.395153		788.5	1372
GLG1	0.0199	-0.87	1.63793		1412.5	158
GLN4	2.63e-10	1.25	-0.775997		197	1547
GLO1	0.0374	0.34	0.502043		788.5	569
GLR1	1.02e-10	-0.9	1.09077		1426	295
GMC1	0.000104	1.22	1.77615		207	128
GOR1	2.9e-08	-0.94	3.25167		1460	28
GPC1	0.0433	0.96	0.908534		295.5	363
GPG1	2.89e-14	-1.73	4.03839		1672.5	7
GPH1	0.0156	2.07	3.34651		79	23
GPI10	0.00453	-0.91	-0.160191		1433.5	1161
GPI8	0.0494	-0.55	-0.915951		1071.5	1603
GPN2	0.000888	-0.77	-0.00958035		1311.5	1016
GPT2	0.00177	-0.48	1.51984		1001.5	174
GPX1	1.68e-07	-1.38	1.97651		1614	106
GRE1	0.000202	-0.5	2.88368		1024	44
GRS1	0.00018	2.12	-0.856592		75	1574
GRX1	6.45e-05	-0.73	1.67922		1268.5	148
GRX2	0.000442	-3.18	1.61294		1738.5	162
GRX5	0.0207	-0.37	0.211733		875	795
GSC2	2.22e-19	-1.88	1.19976		1682	260
GSH2	0.00563	-1.02	0.629242		1505.5	502
GSM1	1.42e-17	-1.57	1.43601		1652.5	198
GSP2	2.84e-09	-1.12	3.67418		1553	14
GSY1	6.8e-38	-2.16	2.79571		1705	49
GUA1	2.07e-09	1.96	-1.25792		89.5	1702
GUF1	0.0183	-0.28	0.446135		831.5	599
GUP1	1.04e-06	-0.72	0.543497		1259	539
GUP2	9.16e-23	2.85	1.67263		52	150
GUS1	0.0162	0.37	-0.540841		762.5	1455
GUT2	1.5e-06	-1.54	1.97721		1647	105
GYP5	0.0301	-0.52	0.950829		1043	344
GYP6	0.0156	-0.45	-0.151441		965	1148
GYP7	5.77e-10	-6.41	1.09391		1764.5	293
GYP8	0.017	-0.39	0.109711		893.5	901
GZF3	4.22e-18	8.69	-0.871719		3	1578
HAS1	0.00513	0.67	-1.28495		493.5	1709
HBN1	5.72e-07	0.49	2.50882		676.5	68
HBT1	0.000143	0.66	1.20753		506	258
HCA4	1.59e-08	1.35	-1.53626		176.5	1753
HED1	2.64e-11	1.95	2.60321		91	59
HEK2	0.0039	-0.78	-0.762249		1326.5	1545
HEL2	0.0237	0.48	-0.683372		688	1521
HFI1	0.03	0.4	-0.451627		748	1404
HFL1	1.46e-09	-1.1	0.322881		1541.5	694
HFM1	0.00096	-0.62	-0.218071		1139	1222
HGH1	0.0187	-0.33	-1.36708		846.5	1730
HIF1	0.000864	-0.4	0.0315649		907.5	975
HIM1	5.8e-08	1.62	1.28831		121	233
HIR2	0.027	0.87	-0.16991		346.5	1172
HIR3	0.0255	-0.38	-0.152909		884.5	1152
HIS3	0.00549	0.77	-0.685289		404	1522
HIS4	8.54e-05	4.01	-0.691842		35	1523
HIS6	1.04e-07	0.6	-0.673731		568.5	1519
HIS7	8.42e-06	0.78	-0.30969		394.5	1298
HLJ1	0.0208	-0.7	-0.0775811		1240	1085
HMI1	0.0439	-0.37	-0.523991		875	1445
HO	9.83e-11	1.33	-2.95019		179.5	1776
HOC1	7.68e-08	1.1	-0.155726		245	1155
HOP2	9.72e-12	1.12	1.57427		238.5	165
HOS4	5.13e-05	-0.61	0.144612		1120	864
HPA3	3.69e-08	-0.8	0.901647		1347.5	364
HPR1	0.0468	0.44	-0.174824		718	1178
HRT3	0.0301	-0.49	0.64006		1012.5	497
HSK3	0.0145	-0.71	-0.0909443		1250	1101
HSP26	1.41e-07	-0.82	4.14182		1365	6
HST4	0.0178	0.32	-0.445595		798	1396
HSV2	3.28e-05	-1.06	1.06348		1520	303
HTL1	0.00258	-0.54	-0.335306		1065	1320
HUA2	3.87e-07	-0.99	0.739866		1484	428
HUL5	0.00453	-0.91	1.28855		1433.5	232
HXT2	2e-05	-3.31	-1.69049		1744	1764
HXT9	6.29e-07	0.87	2.32041		346.5	84
HYR1	4.06e-12	-1.15	1.23342		1563.5	250
IBD2	0.0235	0.37	-0.355138		762.5	1332
ICL2	1.36e-06	1.31	1.24353		184	244
IDP2	0.0046	-0.54	1.54711		1065	166
IDS2	0.0013	0.58	-0.0228864		589	1029
IFA38	1.31e-05	0.72	-0.205588		437.5	1209
IGD1	1.99e-05	-3.92	3.82605		1751	10
IKI3	0.000119	-0.61	-0.880748		1120	1582
IKS1	6.58e-05	-0.99	1.33444		1484	222
ILM1	1.22e-06	-0.58	0.164639		1099.5	842
ILS1	0.00018	-0.63	-0.809659		1155.5	1556
ILV1	7.17e-06	0.71	-0.816743		448	1561
IMD2	0.00138	0.45	-0.346226		712	1330
IMP1	0.00596	-0.85	1.01755		1394	321
IMP2	0.000877	-1.1	0.555038		1541.5	535
IMP4	0.00687	0.43	-1.12254		726.5	1653
INA17	0.000404	-0.84	0.474534		1384.5	580
INA22	0.000684	-0.87	0.593325		1412.5	521
INM2	0.000972	-0.4	0.786945		907.5	411
INP53	1.74e-06	1.07	-0.0658487		256.5	1072
INP54	0.0219	-0.42	0.356944		929	659
IOC3	6.8e-05	0.4	-0.275366		748	1265
IPA1	0.0255	-0.38	-0.604456		884.5	1487
IPI1	0.00107	0.77	-1.13457		404	1658
IPI3	0.0149	0.33	-1.23797		793.5	1697
IRC18	2.75e-06	0.46	1.76057		705	135
IRC19	0.0182	-0.28	1.07405		831.5	299
IRC24	4.06e-12	-1.15	1.36184		1563.5	214
IRC8	1.83e-11	-2.94	-1.93612		1729	1770
IRE1	0.00727	0.52	-0.308588		642.5	1297
IRS4	1.7e-05	-0.81	0.164573		1358	843
ISA2	3.23e-05	-0.92	0.65548		1442	486
ISM1	0.00283	-0.44	0.112177		947	899
ISN1	0.000758	0.51	0.862565		652	380
ISY1	0.00117	-0.8	0.0150261		1347.5	991
ITT1	8.61e-05	-0.65	0.310401		1174.5	702
IVY1	0.0373	0.55	0.26234		615	743
IWR1	7.41e-05	0.86	0.74522		356	426
IZH4	0.00349	1.16	1.22115		223.5	254
JAC1	0.00378	-0.53	0.232171		1054	779
JEM1	6.23e-06	-0.73	0.258711		1268.5	747
JJJ2	0.026	0.75	-0.0828299		421	1092
JLP1	2.03e-05	-0.5	0.490521		1024	575
JSN1	6.79e-12	1.83	0.832783		98.5	395
KAP104	2.52e-05	0.74	-0.325916		428	1313
KAP120	0.0035	0.89	-0.204509		333.5	1208
KAR3	0.0412	-0.22	0.103117		821.5	911
KAR9	0.000182	-0.67	-0.501528		1196.5	1431
KCC4	0.00626	0.57	0.0709313		597	940
KEG1	5.7e-12	-0.83	0.814496		1374	403
KEL3	8.41e-11	0.95	-0.677668		300.5	1520
KIC1	0.00362	-0.5	0.172079		1024	833
KIN3	3.02e-08	1.45	-1.42919		150.5	1738
KIN4	1.4e-06	1.17	-0.70252		217.5	1525
KIP1	0.0263	-1.15	0.0348281		1563.5	972
KIP3	0.0202	-0.44	-0.209905		947	1215
KNH1	8.03e-16	8.24	1.14539		10	281
KRE33	7.67e-05	0.95	-1.19036		300.5	1676
KRI1	5.15e-05	0.96	-1.03811		295.5	1639
KSH1	0.000667	1.22	-0.152448		207	1151
KTR3	0.000418	-0.7	-0.18902		1240	1196
LAM5	0.00994	-0.75	1.28462		1289.5	234
LCB5	0.0014	-2.96	1.30679		1730	228
LCD1	7.69e-12	-1.01	0.141881		1497.5	866
LCL2	2.53e-05	-0.51	0.112882		1035	897
LCP5	0.000137	0.71	-1.21743		448	1691
LDB16	7.44e-08	1.56	0.162621		128	846
LDB18	0.00125	-0.69	0.445177		1226	602
LDB7	0.0224	1.23	-0.372764		204	1346
LDH1	0.000418	-0.7	1.23953		1240	249
LDS2	0.0239	-0.67	0.882215		1196.5	374
LEA1	0.0221	-0.36	0.244834		866.5	763
LEM3	0.0273	-0.36	-0.231589		866.5	1232
LGE1	0.00211	-1.36	-0.0466411		1608	1059
LHP1	0.0109	0.83	-1.06021		373.5	1647
LIF1	0.017	-0.69	0.446988		1226	595
LIN1	0.00558	0.93	0.445218		310	601
LIP1	1.89e-06	-2.08	0.333181		1698.5	683
LNP1	0.00993	-0.53	0.352375		1054	665
LOC1	0.00307	0.86	-1.20144		356	1684
LOG1	0.00494	0.66	0.158573		506	852
LOH1	2.75e-06	0.46	1.27774		705	236
LPL1	0.000181	2.25	0.727562		66	437
LRE1	0.0103	-0.49	-0.291791		1012.5	1282
LSB3	0.0306	-0.78	1.12476		1326.5	285
LSB5	6.45e-05	-0.73	0.626684		1268.5	503
LSG1	1.19e-11	1.04	-1.21611		269.5	1689
LSM7	0.0269	-0.77	-0.0685255		1311.5	1076
LSM8	2.33e-10	-1.01	0.534922		1497.5	545
LST4	3.55e-05	0.84	-0.42406		367.5	1386
LTV1	0.0148	0.3	-0.910411		804.5	1600
LYS12	0.000347	1.47	-0.0361928		144	1046
LYS5	0.0234	-0.28	0.391884		831.5	635
LYS9	0.0131	2.51	0.152575		58	857
MAC1	5.67e-05	-1.11	0.0171981		1546	988
MAG1	4.21e-32	-2.99	2.46968		1734.5	70
MAK11	3.12e-08	0.94	-0.713844		304.5	1528
MAK16	0.000654	0.63	-1.5628		546.5	1757
MAK21	0.00153	0.75	-1.50114		421	1749
MAK31	0.00258	-0.54	0.0933204		1065	918
MAL33	0.0252	0.28	0.954609		812	340
MAM1	9.57e-13	0.88	1.48564		339	182
MAM3	6.08e-11	-1.96	0.97744		1689.5	332
MAM33	0.00191	-0.76	0.169299		1296.5	837
MAP1	6.8e-05	1.17	-0.719423		217.5	1531
MAS1	1.14e-10	-1.06	0.10747		1520	907
MAS2	0.000377	1.51	-0.190681		136	1197
MAY24	0.000106	-1.12	-0.160916		1553	1162
MBA1	0.0223	0.31	0.491169		802	574
MBB1	0.000259	-0.54	2.3257		1065	82
MCD1	0.0108	-2.77	0.883055		1727	372
MCH2	1.29e-10	1.05	1.06635		263.5	301
MCH4	1.62e-10	-7.44	1.23319		1771	251
MCM3	0.0138	1.37	-0.924153		170.5	1605
MCM4	0.00457	-0.73	-0.438982		1268.5	1394
MCM5	3.39e-17	1.15	-0.327765		229.5	1316
MCM7	0.042	0.71	-0.973053		448	1622
MCO10	1.88e-06	-1.28	2.05644		1593	98
MCO12	0.0207	-0.42	0.306816		929	704
MCO32	3.09e-27	-1.97	2.7567		1691	52
MCO8	0.00654	-0.48	0.188758		1001.5	816
MCP1	8.37e-05	-0.53	0.93807		1054	349
MCR1	3.38e-10	-7.61	1.52189		1772.5	173
MCY1	0.00763	-0.45	-0.0502813		965	1061
MDE1	2.39e-10	-1.42	-0.359306		1627	1335
MDH3	2.62e-05	-2.36	0.698193		1715.5	450
MDJ2	0.000106	0.65	-0.488129		522.5	1422
MDM10	0.00903	-0.67	0.362617		1196.5	655
MDM12	0.019	-0.51	0.60176		1035	518
MDM30	0.0439	0.58	0.0915127		589	919
MDM31	5.4e-12	-1.02	0.799128		1505.5	405
MEC3	0.0183	-0.28	0.13923		831.5	868
MED4	8.73e-07	-0.85	0.125273		1394	884
MEF2	1.42e-17	-1.57	1.0606		1652.5	305
MES1	6.35e-05	0.57	-1.032		597	1638
MET3	7.88e-09	1.36	0.262206		173	744
MET7	0.0403	0.46	-0.384733		705	1358
MFA1	0.000579	-0.44	0.758817		947	423
MFG1	5.77e-10	-6.41	0.642935		1764.5	493
MGE1	0.0276	0.56	-0.511147		606.5	1436
MGM1	0.0102	0.5	0.0754267		664.5	936
MGP12	0.000972	-0.4	0.784084		907.5	415
MGR3	4.01e-08	-0.85	0.673277		1394	466
MGT1	6.08e-06	-1.22	0.769985		1580.5	418
MHF1	0.000876	2	0.609734		85.5	512
MHP1	0.0058	-0.8	0.738031		1347.5	430
MIC10	0.00569	-0.68	0.531058		1210	548
MIC26	3.11e-05	0.53	0.418151		635	621
MIC27	0.00744	1.33	0.349811		179.5	667
MID1	0.0276	-0.47	-0.03555		988.5	1045
MIF2	0.0259	-0.41	0.16759		921	838
MIN9	3.43e-06	-0.62	-0.30478		1139	1293
MIS1	3.69e-06	1.75	-1.55363		110	1754
MIX14	1.47e-13	-1.02	1.4258		1505.5	202
MKK2	1.54e-11	-0.77	0.355665		1311.5	660
MLH2	1.25e-08	-0.79	0.362379		1335.5	656
MLO1	0.00139	-1.6	0.707538		1658.5	446
MLO50	0.0131	0.51	-0.855525		652	1573
MMS1	0.00198	0.38	-0.110615		756.5	1119
MMT1	1.13e-19	-1.58	1.25789		1655	239
MMT2	0.000202	-0.5	0.826297		1024	398
MND2	0.000684	-0.87	0.605771		1412.5	516
MNE1	8.05e-06	-0.58	0.279112		1099.5	723
MNN10	0.000697	-0.9	-0.785925		1426	1551
MNN2	0.00132	1.16	-0.484788		223.5	1420
MNT2	0.00199	1.12	-0.302567		238.5	1292
MOG1	7.68e-08	1.1	-0.014464		245	1020
MOT2	0.0137	-0.73	-0.384884		1268.5	1360
MPA43	6.58e-05	-0.75	0.266926		1289.5	739
MPC54	0.00126	0.64	0.937821		536	351
MPD1	4.62e-08	-2.64	0.594255		1724.5	520
MPS3	0.00394	-0.56	-0.279444		1080.5	1267
MRD1	0.0138	0.54	-1.16437		624	1666
MRK1	0.0141	-0.28	1.32077		831.5	227
MRL1	0.000535	-1.02	1.13062		1505.5	284
MRM1	0.00549	0.77	-0.826044		404	1564
MRP17	0.0485	-0.65	0.141908		1174.5	865
MRP4	0.00018	1.16	-0.0992259		223.5	1108
MRP49	0.0456	0.36	0.172509		773.5	831
MRP51	0.00265	0.67	0.238257		493.5	770
MRPL11	0.0213	-0.24	0.119573		823.5	891
MRPL15	0.0111	-0.44	-0.163298		947	1165
MRPL28	0.000579	-0.44	0.417651		947	622
MRPL3	0.00869	0.35	-0.0157211		782.5	1022
MRPL32	0.0152	0.49	-0.0424059		676.5	1055
MRPL36	0.000424	0.7	0.148435		457.5	860
MRPL44	0.000316	1.31	0.245248		184	762
MRPL51	0.0138	-1.29	0.186498		1596.5	819
MRPL7	0.0413	-0.42	-0.0303806		929	1038
MRPS16	0.0246	0.61	0.332225		561	684
MRPS17	0.00119	1.51	0.125557		136	883
MRPS5	0.00107	-0.4	0.0741857		907.5	938
MRPS8	0.003	-0.56	0.108947		1080.5	904
MRS4	0.00068	-2.56	1.69867		1720.5	143
MRS6	0.00155	0.92	-0.519805		316	1441
MRX1	5.87e-05	1.37	-0.591423		170.5	1481
MRX12	4.21e-06	0.89	-0.704858		333.5	1526
MRX15	0.00157	-0.65	0.521414		1174.5	555
MRX16	8.72e-06	-2.08	0.998753		1698.5	326
MRX9	7.03e-14	-1.28	1.16724		1593	274
MSA2	0.00385	-0.75	0.190116		1289.5	815
MSC1	1.85e-05	-0.91	3.11999		1433.5	35
MSC2	0.0101	-0.55	0.279926		1071.5	721
MSC3	8.69e-06	-1.22	0.354352		1580.5	662
MSE1	0.0374	-0.4	0.296309		907.5	710
MSH2	0.00343	-0.41	0.377486		921	644
MSH6	0.00703	0.65	0.304808		522.5	705
MSN1	5.2e-06	-0.88	0.186963		1417	818
MSO1	0.0209	-0.78	0.209487		1326.5	797
MSP1	0.00961	0.66	0.7617		506	421
MSS51	0.000196	-0.77	0.422618		1311.5	618
MST1	2.81e-06	-0.87	0.891885		1412.5	367
MST28	0.00186	-0.34	0.606758		851	515
MTC1	0.0298	0.4	0.125272		748	885
MTC4	0.000124	-0.51	0.205118		1035	806
MTE1	1.19e-06	-0.77	0.318802		1311.5	699
MTG2	0.0388	0.43	-0.344898		726.5	1327
MTM1	0.00303	-1.07	0.0396533		1526	967
MTQ2	0.00069	-0.73	-0.102591		1268.5	1114
MTR4	0.000569	0.5	-1.35897		664.5	1729
MTW1	0.000284	-1.01	-0.134433		1497.5	1131
MUM3	0.0059	0.59	-0.456056		578.5	1405
MUP3	0.000766	-1.4	1.14837		1620.5	279
MVD1	2.54e-05	1.67	-0.851589		116.5	1571
MXR2	2.9e-08	-1.02	1.3784		1505.5	209
MYO3	0.00172	-0.6	0.690897		1109.5	455
NAB2	2.89e-14	-1.73	-0.649836		1672.5	1505
NAB3	0.0303	1.02	0.0743568		275	937
NAB6	0.00046	-1.08	0.130661		1531	876
NAM2	0.0285	-0.33	0.172478		846.5	832
NAM7	0.00949	-0.63	-0.589023		1155.5	1479
NAM8	0.0192	-0.59	-0.0327375		1105.5	1040
NAS6	0.00124	-0.86	1.03176		1404	314
NAT1	4.94e-10	1.04	-0.28542		269.5	1273
NAT5	0.00184	0.49	-0.450151		676.5	1401
NBA1	0.0336	0.36	-0.615247		773.5	1493
NBP1	0.000294	-0.65	0.161364		1174.5	848
NBP35	0.017	-0.69	0.623584		1226	505
NCB2	0.0412	0.59	-0.716249		578.5	1529
NCE101	0.00351	-0.4	0.430066		907.5	609
NCL1	4.03e-05	0.56	-1.34005		606.5	1723
NCR1	7.87e-15	-0.94	0.728334		1460	436
NDC1	0.00012	-1.09	-0.315101		1536.5	1301
NDE2	0.000514	0.65	4.18515		522.5	4
NDJ1	0.0112	0.51	0.125922		652	882
NDL1	3.69e-08	-1.26	0.117042		1590.5	894
NEL1	0.00267	-0.7	0.584453		1240	525
NEO1	7.93e-05	0.77	-0.00809959		404	1013
NFI1	0.0147	-0.78	-0.0921356		1326.5	1105
NGG1	0.00488	-0.45	-0.16677		965	1168
NHA1	0.0415	-3.34	-0.159571		1745	1160
NHP6B	0.0293	0.69	-0.59387		466.5	1482
NIF3	3.42e-05	-0.89	0.264245		1420	741
NIP1	1.99e-09	2.12	-1.22517		75	1693
NIP7	0.0243	0.36	-1.16469		773.5	1667
NIT2	0.0243	-0.53	0.574197		1054	530
NMA2	0.00123	-0.52	0.772669		1043	416
NMD2	0.0178	0.32	-0.419243		798	1384
NMD3	1.16e-08	1.08	-1.47935		252	1747
NMT1	8.75e-06	0.77	-0.00444982		404	1010
NNK1	0.000212	-0.74	0.761282		1280.5	422
NNR2	3.38e-10	-7.61	2.3616		1772.5	79
NOC2	0.0021	0.71	-1.28752		448	1710
NOC3	1.22e-08	2.3	-1.47727		61	1745
NOC4	7.68e-06	0.82	-0.879922		378	1581
NOG1	0.0478	0.68	-1.5598		480	1756
NOP1	0.0259	0.65	-1.42795		522.5	1736
NOP10	0.0444	1.36	-0.952456		173	1612
NOP12	2.2e-15	1.83	-1.19865		98.5	1679
NOP13	9.21e-19	1.86	-1.34706		95.5	1726
NOP14	0.0116	0.37	-0.937558		762.5	1609
NOP16	0.000149	0.54	-1.3945		624	1734
NOP2	1.19e-08	0.81	-1.19108		383	1677
NOP4	0.000141	0.7	-1.62216		457.5	1760
NOP53	2.58e-05	0.72	-1.41389		437.5	1735
NOP56	4.84e-08	1.27	-1.20314		193	1685
NOP58	0.00086	0.47	-1.29056		696.5	1713
NOP9	0.0128	0.68	-1.55766		480	1755
NOT3	0.000517	0.46	-0.613462		705	1492
NOT5	0.00341	1.15	-0.294983		229.5	1286
NPL4	0.0494	-0.37	1.03189		875	313
NPR1	0.00827	0.53	0.505003		635	567
NQM1	8.24e-08	-0.88	3.10033		1417	37
NRK1	0.00836	0.86	-0.163533		356	1166
NRP1	0.00469	0.66	-1.17161		506	1671
NRT1	0.000564	-1.03	0.320018		1511.5	695
NSA2	0.000137	0.71	-1.3316		448	1721
NSE1	4.97e-09	-1.58	0.323778		1655	693
NSE5	0.0325	0.92	-0.640825		316	1503
NSG1	0.0355	0.69	-0.558982		466.5	1465
NSG2	0.0128	-3.61	0.339585		1747.5	675
NSP1	0.00127	-0.43	-0.315704		935	1303
NST1	1.78e-06	-0.99	-0.384869		1484	1359
NTO1	0.000475	0.48	-0.369055		688	1345
NUF2	0.0336	0.36	-0.583645		773.5	1477
NUP100	0.0022	0.62	-0.90873		555	1598
NUP145	0.0036	-0.53	-0.852591		1054	1572
NUP157	9.57e-13	0.88	-0.196005		339	1200
NUP192	2.5e-06	0.96	-0.971119		295.5	1620
NUP53	3.41e-10	-0.83	-0.270727		1374	1259
NUP57	3.54e-05	0.81	-0.641009		383	1504
NUP82	1.32e-05	0.79	-0.385789		390	1362
NUP84	7.96e-05	0.53	-0.305974		635	1295
NUP85	0.000856	0.63	-0.262627		546.5	1252
NUR1	4.65e-09	-0.76	0.924706		1296.5	358
NVJ1	1.96e-06	-1.04	0.720005		1514.5	442
OCA1	0.00516	-0.83	-0.0998288		1374	1110
OCA2	2.03e-12	1.04	-0.345044		269.5	1328
OCA4	0.00018	-0.53	0.162285		1054	847
OCA5	6.08e-06	5.07	-0.53392		25	1450
OCA6	0.0335	-0.46	0.14843		977	861
OCT1	7.53e-09	-0.81	0.303726		1358	706
ODC1	0.000794	0.98	0.800787		287.5	404
OM45	1.86e-05	-0.8	2.54553		1347.5	64
OPI10	0.0357	-4.04	1.75925		1752	136
OPI3	7.68e-08	1.1	0.951788		245	343
OPY1	0.00889	-0.46	-0.0882023		977	1097
OPY2	8.98e-29	-1.61	0.900964		1661	365
ORC1	0.0324	0.25	-0.606851		818	1488
ORC3	0.043	-0.39	-0.354815		893.5	1331
ORT1	0.00469	-0.41	0.106158		921	909
OSH2	0.000109	-1	0.352169		1490.5	666
OST6	0.00957	-0.4	-0.330737		907.5	1318
OSW7	0.0114	-0.77	-0.0034801		1311.5	1008
OTU1	0.0156	-1.67	0.84477		1667	388
OTU2	0.00964	0.5	-0.541017		664.5	1457
OXA1	0.00854	1.51	-0.548415		136	1461
OYE3	7.63e-05	0.72	3.70356		437.5	13
PAC11	0.0142	-0.62	0.671616		1139	467
PAD1	0.000621	-0.7	-0.760115		1240	1543
PAI3	2.82e-11	-0.93	2.76934		1452	51
PAM16	8.34e-07	0.63	-0.174045		546.5	1176
PAM18	4.41e-14	2.27	-0.83197		63.5	1567
PAN1	0.0456	0.7	-0.18801		457.5	1193
PAN2	2.71e-14	-1.62	0.165342		1663	841
PAN3	0.0171	-0.56	0.255469		1080.5	749
PAU17	1.61e-15	1.36	0.953847		173	341
PAU5	0.0215	0.36	2.34372		773.5	81
PBA1	0.00131	-0.77	0.649885		1311.5	489
PBI1	0.000353	-0.68	0.430283		1210	607
PBN1	0.0103	-0.49	0.449315		1012.5	594
PBP1	0.0122	1.18	-0.0091279		212.5	1014
PBR1	0.0149	0.33	0.439026		793.5	605
PCF11	0.0373	0.55	-0.157909		615	1159
PCH2	0.0223	0.31	2.4126		802	76
PCK1	2.61e-11	1.32	1.47628		181.5	185
PCL1	2.66e-06	-1.45	-1.00275		1633.5	1628
PCP1	0.000134	-0.84	0.474787		1384.5	579
PDC2	0.021	0.28	-0.305068		812	1294
PDC5	5.47e-06	0.81	0.237717		383	771
PDC6	6.23e-12	0.89	3.44403		333.5	22
PDH1	0.000597	0.65	0.962142		522.5	337
PDP3	0.0149	-0.56	-0.636672		1080.5	1501
PDR10	0.0222	0.61	0.410814		561	623
PDR11	0.000853	0.71	0.0567795		448	955
PDR17	0.0401	-0.53	0.275354		1054	728
PDR3	0.0224	1.23	-0.782998		204	1550
PDR8	4.1e-15	-1.98	0.644647		1692.5	492
PDS5	0.0228	0.44	0.658247		718	481
PEA2	3.04e-09	-2.01	0.273992		1694	729
PET122	0.00854	1.51	-0.527103		136	1446
PET191	2.74e-05	-0.83	0.537948		1374	544
PET54	0.0111	-0.57	0.653612		1091	487
PEX1	0.0351	-0.48	-0.0273238		1001.5	1035
PEX12	7.22e-05	-0.84	0.131275		1384.5	875
PEX13	0.0306	0.65	0.0766514		522.5	935
PEX14	0.0234	-0.28	0.194225		831.5	812
PEX15	0.0356	-0.42	0.507168		929	566
PEX17	1.61e-07	-1	1.22424		1490.5	253
PEX22	4.38e-13	-1.23	0.656626		1585	484
PEX28	0.000688	-0.48	0.486343		1001.5	576
PEX29	3.38e-08	-0.86	1.14254		1404	282
PEX3	0.000209	-0.74	0.693082		1280.5	453
PEX30	4.3e-10	-1.06	1.57465		1520	164
PEX31	0.0101	0.56	-0.474705		606.5	1414
PEX35	0.000559	0.68	0.324359		480	692
PEX4	0.00482	-0.81	0.665011		1358	472
PFA3	0.0195	-0.75	0.439981		1289.5	604
PFA4	0.0293	0.58	0.207442		589	800
PFF1	0.0313	-0.67	-0.446257		1196.5	1397
PFK26	0.000737	-0.97	1.65826		1472.5	151
PFU1	0.00441	-0.63	0.848731		1155.5	386
PGA1	0.00472	-0.66	-0.0464176		1185.5	1058
PGM2	3.6e-05	-1.11	3.28255		1546	27
PHB1	0.00482	-0.81	0.573938		1358	531
PHB2	0.00124	-0.86	0.948063		1404	345
PHM7	0.00414	0.39	2.58497		754	62
PHO23	0.00678	-1.44	0.430173		1631.5	608
PHO3	1.41e-10	1.55	-1.17677		129.5	1674
PHO4	0.0433	3.9	-0.551931		36	1463
PHO89	4.5e-15	1.31	-0.0181339		184	1026
PHO90	0.000259	-0.54	-0.968154		1065	1618
PHR1	0.0173	-0.56	1.4986		1080.5	178
PIB1	1.05e-08	-3.25	0.173432		1743	830
PIG1	3.39e-17	1.15	0.897836		229.5	366
PIH1	0.00267	-0.7	0.375833		1240	646
PIR1	1.05e-05	1.97	-3.50677		87.5	1778
PIR3	0.000118	4.29	0.055111		32	956
PIR5	0.0199	1.38	1.36039		168	215
PIS1	0.0138	0.54	-0.373888		624	1349
PKH1	0.000343	-0.95	1.1546		1465	278
PKH2	2.7e-05	-1.56	0.493726		1650.5	573
PKR1	0.0456	0.35	-0.283019		782.5	1270
PLB2	3.19e-14	8.01	-0.385665		12	1361
PLN1	1.94e-05	2.03	0.441439		82.5	603
PMA2	0.00115	0.71	-0.0843333		448	1093
PMD1	0.00185	1.4	-0.889896		165.5	1592
PML39	9.97e-09	0.94	-0.103372		304.5	1115
PMT1	0.00715	-1.01	-0.0408243		1497.5	1052
PNG1	0.000767	-0.49	0.526782		1012.5	551
PNO1	2.27e-05	1.41	-1.36993		162.5	1732
POA1	0.0424	-3.13	0.0545155		1737	957
POC4	4.81e-07	0.7	0.302301		457.5	708
POL1	0.0248	-0.9	-0.023381		1426	1030
POL2	4.84e-05	-0.47	-0.0297138		988.5	1037
POL3	1.3e-07	-0.82	-0.149695		1365	1146
POL30	0.0293	0.69	0.0195321		466.5	986
POL5	0.00287	0.9	-0.957217		327.5	1613
POP1	0.044	0.41	-0.59118		739.5	1480
POP2	0.0017	0.7	-0.294882		457.5	1285
POP3	0.0488	-0.62	-0.607079		1139	1490
POX1	0.000528	0.6	1.32452		568.5	226
PPG1	0.00391	-0.46	0.426814		977	615
PPH3	0.0156	-0.86	-0.761478		1404	1544
PPM1	0.000107	-0.93	0.977281		1452	333
PPS1	0.000686	-0.71	0.0523042		1250	958
PPT1	5e-24	2.03	-1.23325		82.5	1696
PPT2	2.22e-19	1.73	1.07521		111.5	298
PPX1	0.00165	-0.63	-0.411992		1155.5	1383
PPZ1	0.0289	-0.69	0.318981		1226	697
PRD1	0.00569	-0.68	1.09951		1210	291
PRE5	0.0216	-0.98	0.85358		1478.5	383
PRK1	0.0174	-0.5	-0.0674644		1024	1074
PRM15	0.0115	0.58	0.251559		589	757
PRM2	5.06e-16	1.42	-0.725379		158.5	1533
PRM9	0.00186	-0.34	0.268501		851	735
PRO3	0.0033	0.77	-0.22738		404	1230
PRP2	1.31e-05	0.59	-0.0916973		578.5	1104
PRP24	0.0269	0.28	-0.45134		812	1402
PRP39	0.00036	0.84	-0.630002		367.5	1499
PRP46	0.0246	-0.38	-0.154858		884.5	1153
PRP5	0.0481	-0.3	0.14734		837.5	862
PRP8	0.00918	-0.41	-0.485087		921	1421
PRS3	0.00203	-0.74	-0.790057		1280.5	1552
PRS4	0.00017	0.75	-0.71683		421	1530
PRT1	0.00134	1.07	-0.97507		256.5	1624
PRX1	4.29e-05	-4.85	3.57152		1757	17
PSD2	6.05e-06	0.65	-0.406871		522.5	1381
PSG1	2.53e-06	1.78	-0.16452		107	1167
PSK1	5.72e-07	0.74	1.34711		428	218
PSO2	2.1e-05	-0.62	0.738471		1139	429
PSR2	0.0205	0.86	0.162992		356	845
PST2	0.00185	-0.61	1.75012		1120	137
PSY3	4.01e-08	-1	0.793931		1490.5	408
PTC4	0.000535	-1.17	0.451826		1568	592
PTC7	0.0305	0.28	0.136855		812	870
PTH4	1.99e-05	-1.91	1.25215		1686.5	242
PTP1	8.84e-08	-0.97	1.35445		1472.5	216
PTP2	0.0122	0.41	0.541323		739.5	540
PTP3	2.2e-06	6.95	-0.334051		17	1319
PUF4	0.00981	0.8	-1.01176		387.5	1630
PUF6	5.69e-06	3.11	-1.4559		48	1743
PUL4	0.00734	0.35	-0.203342		782.5	1206
PUP2	0.00378	1.28	0.553099		189	536
PUS1	0.0243	0.36	-0.841283		773.5	1568
PUS6	0.000559	0.68	-0.407406		480	1382
PUS7	0.0294	0.51	-1.01402		652	1631
PUS9	1.93e-05	0.9	-0.294343		327.5	1284
PUT1	0.000625	0.79	1.74863		390	138
PUT3	3.15e-12	-1.79	0.006299		1675	1000
PWP1	8.75e-06	0.77	-1.43894		404	1739
PXA1	2.22e-19	1.73	0.312475		111.5	701
PXR1	2.49e-19	1.32	-1.26495		181.5	1704
PYC2	4.87e-07	6.94	-0.447557		18	1399
QRI1	1.3e-07	-0.82	0.466724		1365	585
QRI5	0.000196	-0.77	0.0449434		1311.5	964
RAD10	0.00921	0.28	0.2526		812	754
RAD18	3.5e-05	-0.69	-0.107381		1226	1117
RAD2	2.66e-10	-1.29	0.983193		1596.5	331
RAD28	1.47e-13	-1.02	0.685977		1505.5	458
RAD4	1.73e-12	-0.91	0.645821		1433.5	491
RAD5	0.000152	-0.61	0.117812		1120	893
RAD50	0.000232	-1.18	0.456678		1571.5	588
RAD51	2.2e-19	-8.69	1.38925		1777	208
RAD52	0.00012	-1.09	0.122438		1536.5	887
RAD53	1.81e-06	-1.09	0.749881		1536.5	424
RAD6	0.00124	-1.31	-0.137057		1600	1134
RAD61	0.0341	-0.77	-0.0129414		1311.5	1019
RAD9	0.0413	0.4	-0.429659		748	1389
RAI1	0.0162	0.37	-0.619717		762.5	1497
RAM1	4.65e-09	-0.76	0.465888		1296.5	587
RAP1	0.00467	1.27	-0.973924		193	1623
RAV1	2.74e-05	-0.83	0.689121		1374	456
RAV2	0.00112	-0.93	0.829915		1452	396
RBH1	0.00904	-0.52	0.0785606		1043	932
RBH2	0.00104	1.69	-0.093165		115	1106
RCE1	0.001	0.5	-0.236496		664.5	1235
RCH1	0.000877	-1.1	1.27914		1541.5	235
RCL1	0.00762	0.63	-1.04092		546.5	1642
RDH54	1.41e-07	-0.82	0.34795		1365	669
RDL1	7.3e-13	-1.9	1.9557		1684	109
RDL2	0.00733	-1.5	0.122188		1641	888
RDR1	0.00157	-0.45	0.524931		965	553
RDS1	5.74e-05	-0.55	0.317372		1071.5	700
RDS3	0.0245	-0.8	0.150254		1347.5	858
REA1	0.0101	0.49	-1.28025		676.5	1708
REC104	0.00558	0.93	1.198		310	261
REC107	2.33e-10	-1.01	0.251233		1497.5	758
REC8	4.5e-13	0.94	1.76978		304.5	131
REE1	6.01e-11	-1.49	1.41756		1638.5	204
RET1	0.0122	0.41	-0.610841		739.5	1491
RET2	0.00132	-0.83	-0.117542		1374	1125
RET3	0.0306	-0.35	0.207106		858	802
REV1	0.00868	0.53	-0.888447		635	1590
REX2	0.00223	0.56	-0.175754		606.5	1181
REX3	0.0101	0.49	0.215752		676.5	791
REX4	0.0463	0.24	-1.29695		819.5	1716
RFA1	0.00568	-0.44	0.453675		947	590
RFA2	2.64e-08	-0.63	1.2257		1155.5	252
RFA3	1.8e-16	-1.7	0.843293		1669.5	390
RFC1	0.00323	0.49	-0.319714		676.5	1307
RFC3	0.0276	-0.47	-0.0662091		988.5	1073
RFC4	0.00918	0.43	-0.150375		726.5	1147
RFS1	0.000157	-5.55	1.467		1761	186
RFX1	7.71e-25	-1.44	1.00819		1631.5	325
RGD1	0.0265	-0.58	0.273323		1099.5	731
RGP1	0.0087	-0.77	0.0709148		1311.5	941
RGT1	3.17e-31	10.38	-0.0894195		1	1099
RHB1	0.0379	2.16	-0.344708		72	1326
RIA1	1.81e-06	0.54	-0.310789		624	1299
RIF1	6.41e-10	-1.05	-0.102409		1516	1113
RIM1	0.0116	-0.85	-0.364363		1394	1341
RIM11	2.1e-05	-0.62	1.14754		1139	280
RIM4	1.45e-06	-4.93	2.69116		1758	55
RIO1	0.00274	0.71	-1.04063		448	1641
RIO2	8.55e-05	0.91	-0.755674		321.5	1541
RIP1	0.00107	0.63	-0.254523		546.5	1247
RIT1	0.00305	-0.4	-0.178641		907.5	1185
RIX1	1e-17	1.11	-1.3576		241	1728
RIX7	0.0182	-0.28	-0.848085		831.5	1570
RKM3	2.8e-22	1.35	-0.885503		176.5	1588
RKM4	0.000231	-2.36	-0.286612		1715.5	1274
RKM5	0.000183	-3.22	0.0396618		1741	966
RLI1	1.19e-16	1.05	-1.37183		263.5	1733
RLP24	4.41e-14	2.27	-1.68192		63.5	1763
RMD6	0.00374	0.36	0.198151		773.5	808
RML2	0.00178	0.9	0.0290236		327.5	978
RMR1	0.00096	-0.62	1.50226		1139	176
RNH1	0.0262	-0.35	-0.519653		858	1439
RNH201	0.011	-0.55	-0.240521		1071.5	1237
RNH202	0.00147	0.57	-0.0876883		597	1095
RNH70	0.00137	-0.66	0.0775129		1185.5	933
RNR1	2.68e-08	-2.73	1.16759		1726	273
ROD1	0.0372	0.52	0.339297		642.5	676
ROG3	1.97e-06	-1.56	0.0676956		1650.5	943
ROK1	0.000163	0.65	-1.21668		522.5	1690
ROM2	0.00672	0.62	0.0133941		555	994
ROT1	0.0105	0.53	0.112299		635	898
RPA190	7.34e-10	1.79	-1.15875		103.5	1664
RPA43	7.34e-10	1.79	-1.16885		103.5	1668
RPA49	0.0425	0.29	-1.13428		806.5	1657
RPB10	8.32e-08	1.28	-0.875702		189	1579
RPB11	0.0441	0.83	0.221233		373.5	789
RPB2	0.00157	0.48	-0.437237		688	1392
RPC17	0.0147	0.87	-0.886843		346.5	1589
RPC19	0.000864	-0.97	-1.01833		1472.5	1635
RPC25	0.0148	0.3	-0.626313		804.5	1498
RPC34	2.79e-06	0.66	-0.398583		506	1375
RPC53	1.04e-12	1	-0.815094		282	1560
RPF1	6.37e-12	-1.17	-0.883384		1568	1585
RPG1	0.0122	0.85	-1.00499		362.5	1629
RPH1	0.00757	-1.6	-0.143184		1658.5	1137
RPL4A	0.00971	0.56	-1.14366		606.5	1661
RPL4B	0.0215	0.9	-1.17397		327.5	1672
RPN12	0.00132	-0.83	0.674476		1374	465
RPN14	0.00459	-1.15	0.559636		1563.5	533
RPN5	0.0116	0.37	0.516533		762.5	560
RPN6	0.00715	-1.01	0.844659		1497.5	389
RPN8	0.000888	-0.77	0.614383		1311.5	509
RPO41	0.019	0.88	-0.16184		339	1163
RPP1	0.0301	-0.34	-0.604336		851	1486
RPS21A	5.45e-11	1.97	-1.34305		87.5	1724
RPS28A	2.63e-10	1.25	-0.711858		197	1527
RPS28B	1.41e-08	1.46	-1.03823		146	1640
RRB1	0.0348	0.95	-1.2758		300.5	1705
RRD1	0.00211	-0.82	0.577897		1365	528
RRD2	0.000698	-0.72	1.16892		1259	272
RRG9	0.000522	-0.65	-0.496416		1174.5	1424
RRI1	0.00115	-0.66	0.609477		1185.5	513
RRI2	6.11e-13	-1.7	1.05895		1669.5	306
RRN11	2.57e-18	1	-1.53212		282	1752
RRP12	0.0246	0.61	-1.4473		561	1742
RRP15	0.0412	-0.22	-0.909592		821.5	1599
RRP3	3.04e-07	0.65	-0.546835		522.5	1460
RRP36	0.0315	-0.42	-0.91359		929	1602
RRP45	0.000556	0.74	-0.91333		428	1601
RRP46	1.45e-05	0.91	-0.464526		321.5	1409
RRP5	6.72e-16	0.93	-1.36971		310	1731
RRP6	5.14e-06	1.1	-0.929778		245	1606
RRP8	0.0495	0.46	-1.44078		705	1740
RRP9	0.000704	0.71	-1.34474		448	1725
RRT8	0.00291	-0.69	2.26796		1226	85
RSA3	0.0035	1.1	-0.991154		245	1626
RSA4	0.000645	0.42	-1.47376		733	1744
RSC9	1.85e-05	-0.91	-0.193297		1433.5	1199
RSM10	6.07e-07	-1.4	0.388396		1620.5	639
RSM23	0.001	-1.09	-0.102099		1536.5	1112
RSM24	0.00488	-0.45	0.00876218		965	997
RSO55	0.0189	-0.44	2.32117		947	83
RSR1	3.36e-13	-1.42	-0.214899		1627	1220
RTC2	0.0231	0.68	3.06284		480	38
RTF1	0.00232	0.64	-0.174262		536	1177
RTG3	0.0443	0.41	-0.257083		739.5	1249
RTK1	2.73e-09	-1.18	1.7614		1571.5	134
RTP1	3.33e-13	-1.3	-0.263952		1599	1255
RTS1	0.00393	0.42	-0.0266829		733	1033
RTS2	0.00903	-0.35	0.0587396		858	952
RTT10	2.41e-07	1.1	-1.14363		245	1660
RTT102	0.00372	-0.62	-0.0354918		1139	1044
RTT105	0.0399	-0.37	0.406449		875	626
RTT107	2.04e-05	0.59	-0.0900333		578.5	1100
RTT109	0.0099	-0.7	0.0155941		1240	989
RUB1	0.00069	-0.73	0.135593		1268.5	871
RUD3	0.00323	0.49	-0.1682		676.5	1171
RVB1	0.0178	0.32	-0.52823		798	1448
SAF1	0.00116	-2.97	1.02205		1732	319
SAG1	0.0159	3.49	-1.67608		42	1762
SAM35	0.0253	-0.74	0.334844		1280.5	682
SAM50	0.00119	-0.85	0.540761		1394	542
SAN1	0.000583	0.83	-0.378588		373.5	1352
SAP185	0.00503	-0.76	-1.05037		1296.5	1645
SAP4	0.000416	-0.68	1.02602		1210	315
SAS10	1.04e-12	1	-1.12265		282	1654
SAS5	7.62e-10	0.88	-0.379472		339	1354
SAW1	0.000767	-0.61	0.18054		1120	824
SCC4	0.00349	-0.45	0.225799		965	784
SCO1	6.16e-06	-1.14	0.968617		1561	334
SCS2	0.0138	-0.61	-0.535713		1120	1452
SCY1	1.04e-06	-0.72	-0.319906		1259	1308
SDA1	0.0209	0.4	-1.47761		748	1746
SDC1	0.0427	0.5	-0.395184		664.5	1373
SDD1	2.32e-05	0.64	0.723926		536	439
SDD3	0.000204	4.31	0.0150421		30.5	990
SDD4	0.000955	0.64	-0.280108		536	1269
SDH4	1.38e-07	-5.24	0.698111		1760	451
SDH5	0.000902	-0.99	1.29261		1484	230
SDH8	0.00111	-0.61	1.40525		1120	206
SDO1	0.0297	0.93	-0.812963		310	1559
SDS22	0.000329	-1.55	1.09899		1649	292
SEC1	1.04e-07	0.72	0.0603174		437.5	947
SEC16	0.000305	0.56	-0.398449		606.5	1374
SEC18	0.000361	0.45	0.239002		712	768
SEC27	6.79e-06	0.94	-0.178591		304.5	1184
SEC31	0.0124	-0.57	-0.221846		1091	1225
SEC62	0.0478	0.68	-0.146728		480	1141
SEC63	8.4e-13	1.78	-0.341148		107	1325
SEC66	0.0494	-0.37	-0.0915231		875	1103
SEC72	0.0302	0.46	-0.151732		705	1150
SEC8	0.0312	-0.37	0.0867138		875	924
SEC9	0.00123	-0.52	-0.0647174		1043	1071
SED4	0.0241	-0.4	0.369365		907.5	653
SEF1	7.3e-07	-1.06	-0.389244		1520	1368
SEH1	0.00204	0.64	0.126696		536	881
SEN34	0.00568	-0.44	-0.37391		947	1350
SEO1	0.0219	0.26	1.0621		817	304
SET2	0.000929	0.82	-0.965439		378	1615
SET5	1.9e-05	0.68	0.13526		480	872
SFA1	3.81e-16	-2.19	0.934956		1708	354
SFB2	0.00333	-0.5	0.21467		1024	792
SFC1	0.00134	0.51	3.46796		652	20
SFI1	0.000882	-0.59	-0.18243		1105.5	1187
SFT1	0.0242	0.69	-0.121345		466.5	1127
SFT2	0.0443	0.41	0.308888		739.5	703
SGA1	0.00206	3.87	2.11259		38.5	95
SGD1	2.83e-13	1.2	-0.967218		210	1617
SGF29	0.0126	1.45	-0.474375		150.5	1413
SGF73	0.0148	0.45	-0.0707674		712	1082
SGS1	0.000522	-0.54	0.0418222		1065	965
SGV1	0.0143	0.33	-0.156992		793.5	1156
SHB17	0.0118	0.44	-0.475472		718	1415
SHC1	0.0262	1.01	2.06847		277.5	97
SHE10	0.000416	-0.68	0.195048		1210	811
SHE2	0.0111	-0.77	-0.136557		1311.5	1133
SHE3	0.00583	-0.52	-0.275227		1043	1264
SHE9	3.25e-05	-2.18	-0.218435		1707	1223
SHO1	2.58e-05	-0.83	-0.157809		1374	1158
SHQ1	1.99e-09	0.96	-0.809111		295.5	1555
SHU1	0.00018	1.16	0.838286		223.5	393
SHY1	0.00219	-0.41	0.825204		921	399
SIN3	0.0441	0.83	-0.336822		373.5	1322
SIP1	0.0229	0.44	-0.0817991		718	1091
SIP18	2.82e-11	-0.93	2.76979		1452	50
SIP4	4.87e-27	2.23	1.81931		68.5	119
SIR2	0.0114	1.5	-0.803518		140.5	1553
SIS2	9.77e-08	1.57	-0.665073		126	1512
SIT1	3.69e-08	-0.8	2.16248		1347.5	93
SKA1	3.43e-06	-0.62	0.641066		1139	496
SKI6	7e-06	0.84	-0.290294		367.5	1279
SKI7	0.00903	-0.35	0.284578		858	717
SKM1	1.99e-05	-1.91	0.742706		1686.5	427
SKO1	0.0415	-0.63	-0.211806		1155.5	1216
SKY1	2.07e-09	1.96	-0.818445		89.5	1562
SLA1	0.0224	1.23	-0.054135		204	1064
SLC1	0.0109	0.83	0.388764		373.5	638
SLD2	0.0242	-0.8	0.170737		1347.5	834
SLD5	0.0142	-0.62	0.0898041		1139	921
SLK19	0.00715	-0.67	0.0147044		1196.5	992
SLM1	0.0146	0.64	0.352753		536	664
SLN1	3.43e-05	-0.79	-0.178558		1335.5	1183
SLP1	0.00149	2.28	-0.700439		62	1524
SLX4	1.15e-07	-0.9	0.293454		1426	714
SLX5	0.0202	0.32	-0.388906		798	1367
SLX9	0.0161	0.48	-1.26083		688	1703
SLY41	0.0116	0.89	-0.427763		333.5	1387
SMB1	1.56e-07	-1.13	-0.358576		1559	1334
SMC1	4.81e-05	-0.58	0.153741		1099.5	855
SMC3	6.23e-06	-0.73	-0.0169494		1268.5	1024
SMC5	0.00473	-0.68	-0.0441808		1210	1056
SMC6	0.0285	-0.33	0.339822		846.5	674
SMM1	0.0239	-0.69	-0.44866		1226	1400
SMT1	0.0013	0.58	-0.114089		589	1123
SNC1	0.00662	-0.64	1.07009		1164.5	300
SNF3	1.77e-08	-0.79	0.798841		1335.5	407
SNF4	0.0424	0.65	-0.00715282		522.5	1012
SNL1	0.0014	-0.48	-0.539186		1001.5	1454
SNO1	0.000325	-1.5	0.293809		1641	712
SNO2	0.00772	0.59	0.174808		578.5	828
SNO3	0.0058	0.47	0.391905		696.5	634
SNP1	0.000432	-0.77	-0.0579784		1311.5	1066
SNQ2	0.0291	-3.22	0.206209		1741	803
SNU23	1.02e-06	-2.42	0.170345		1718	835
SNU66	0.000127	1.09	-0.18735		250	1192
SNX41	0.0134	-0.38	0.786382		884.5	412
SNZ2	0.00772	0.59	1.41041		578.5	205
SNZ3	0.0058	0.47	1.48691		696.5	181
SOL1	6.46e-13	-1.37	1.37706		1612	210
SOL2	0.0014	-0.57	1.05819		1091	307
SPA2	0.000864	-0.4	-0.45155		907.5	1403
SPB1	0.000318	0.48	-1.51897		688	1750
SPC105	2.71e-14	-1.62	0.520144		1663	557
SPC110	0.00103	-0.79	-0.213427		1335.5	1217
SPC19	7.88e-05	-0.74	-0.0680262		1280.5	1075
SPC2	0.00524	0.35	0.240371		782.5	766
SPC42	0.00114	-0.87	-0.0169513		1412.5	1025
SPC72	0.0101	-0.63	0.149038		1155.5	859
SPC97	0.000344	-0.53	0.114286		1054	895
SPG1	3.11e-05	0.53	1.05332		635	308
SPG4	0.00182	0.43	3.57017		726.5	18
SPG5	0.000522	-0.54	1.17488		1065	270
SPO13	0.000594	0.76	0.661395		413.5	476
SPO16	2.04e-05	0.59	0.109828		578.5	900
SPO20	9.11e-06	0.87	1.53463		346.5	169
SPO23	2.19e-06	0.93	0.658654		310	480
SPO7	0.00903	-0.67	0.446147		1196.5	598
SPO74	3.07e-06	2.86	0.318973		51	698
SPP1	0.000185	-0.62	0.182072		1139	822
SPP382	4.27e-06	-0.55	0.00854126		1071.5	998
SPP41	0.00961	0.67	-0.520089		493.5	1442
SPR28	0.0413	0.4	1.52997		748	171
SPR3	8.03e-07	6.86	2.53998		19	65
SPS18	3.15e-17	8.38	-0.131755		7.5	1130
SPS19	3.15e-17	8.38	2.87879		7.5	45
SPS22	6.53e-14	1.07	2.82873		256.5	47
SPT10	0.0243	-0.53	-0.0367122		1054	1047
SPT14	2.3e-16	1.04	-0.359528		269.5	1336
SPT15	0.00349	-0.45	-0.828142		965	1565
SPT3	0.00147	-0.92	0.385738		1442	641
SPT6	0.00138	0.52	-0.602513		642.5	1485
SPT8	0.0206	-0.67	-0.217201		1196.5	1221
SQT1	0.039	-0.42	-0.758364		929	1542
SRB6	0.0291	0.42	0.2358		733	775
SRB7	0.00513	0.44	-0.329994		718	1317
SRB8	0.00188	-0.5	0.0881033		1024	922
SRL4	2.93e-15	3.3	3.15256		45	34
SRM1	4.1e-05	0.69	-0.571239		466.5	1468
SRN2	0.0058	-0.6	0.521358		1109.5	556
SRO7	0.00303	-0.76	0.20945		1296.5	798
SRO9	2.57e-18	8.66	-1.92956		5.5	1769
SRP1	0.0332	0.98	-0.240575		287.5	1238
SRP14	0.0254	-0.34	-0.275214		851	1263
SRP40	3.52e-08	3.48	-1.76637		43	1766
SRS2	0.0366	-0.35	-0.151521		858	1149
SSA4	0.00424	-1.21	1.25526		1576	240
SSF1	3.04e-07	0.65	-1.33204		522.5	1722
SSH1	6.16e-21	-2.15	-0.497313		1703	1426
SSK2	0.00391	-0.46	-0.233249		977	1234
SSK22	0.0014	-0.57	-0.0734147		1091	1083
SSM4	0.0364	0.68	-0.0690756		480	1079
SSO2	0.0404	-0.31	-0.113994		841.5	1122
SSS1	0.00374	3.78	-0.405449		40	1380
SSZ1	0.00511	0.68	-0.661726		480	1507
STB1	7.73e-05	-0.73	0.237347		1268.5	773
STB2	1.63e-10	-1.36	1.65567		1608	153
STB5	0.00156	-0.73	-0.024456		1268.5	1032
STE11	0.0158	-0.31	0.603329		841.5	517
STE14	0.00216	1.04	0.226854		269.5	783
STE18	0.0226	-0.77	0.180025		1311.5	826
STE50	2.9e-08	-1.02	0.52416		1505.5	554
STE7	0.00103	-0.6	-0.00579653		1109.5	1011
STF1	7.69e-22	-1.58	3.15356		1655	33
STF2	2.78e-05	-7.23	3.64749		1769	15
STN1	0.021	0.28	-0.104537		812	1116
STO1	0.00109	0.57	-0.321002		597	1311
STP1	0.000579	-0.44	-0.30233		947	1291
STP2	4.63e-06	1.16	-0.582767		223.5	1475
STP22	2.78e-07	1.43	0.231058		155	780
STR3	9.2e-05	1.7	0.421724		113.5	620
STS1	0.039	-0.42	0.0580241		929	954
STU1	0.000329	-0.78	-0.0879467		1326.5	1096
STV1	1.63e-10	-1.36	0.237587		1608	772
SWA2	0.0112	0.41	0.267859		739.5	737
SWC7	0.000119	-0.61	0.164018		1120	844
SWD2	0.0207	-0.42	-0.205916		929	1210
SWE1	1.39e-09	5.44	0.404647		23	628
SWM1	0.0138	-0.68	0.424257		1210	617
SWM2	2.79e-06	0.66	-0.271434		506	1260
SWP82	0.0436	0.31	-0.0234431		802	1031
SWT1	2.63e-10	1.25	-0.135326		197	1132
SXM1	0.0116	0.88	-0.729798		339	1534
SYC1	0.00046	0.62	-0.214181		555	1218
SYF1	0.0123	0.55	-0.201016		615	1203
SYF2	2.44e-06	0.78	-0.0450233		394.5	1057
SYN8	4.72e-05	-1.08	0.0583417		1531	953
SYO1	2.83e-15	2.04	-1.22607		81	1694
SYT1	1.69e-05	-0.72	-0.31375		1259	1300
TAD1	0.00207	0.5	-0.121526		664.5	1128
TAD3	0.0046	0.51	-0.5346		652	1451
TAE1	0.0265	-0.58	-0.196311		1099.5	1201
TAF1	0.00372	-0.62	-0.366145		1139	1343
TAF14	9.65e-08	0.78	-0.297123		394.5	1288
TAF2	0.0222	0.44	-0.0334049		718	1042
TAF3	0.0306	-0.35	-0.162877		858	1164
TAH11	0.0303	-1.63	0.258859		1665	746
TAH18	5.68e-09	-0.92	-0.0581939		1442	1067
TAX4	0.00236	0.54	-0.206858		624	1212
TBF1	0.043	-0.28	-0.881117		831.5	1583
TBS1	0.0206	-2.17	0.445832		1706	600
TCB1	0.00421	0.79	0.253329		390	753
TCB2	1.9e-05	1.9	-1.20074		94	1682
TCB3	0.0121	0.74	-0.223981		428	1227
TCD1	0.000726	1.82	-0.618156		101	1495
TCM62	0.0009	-1.94	-0.137344		1688	1135
TCP1	0.0118	1.02	-0.157386		275	1157
TDA10	3.12e-05	-1.42	1.21232		1627	257
TDA2	1.47e-12	6.85	-0.0414847		20.5	1054
TDA5	0.000514	-0.62	0.140561		1139	867
TDH1	1.59e-08	-7.18	5.03474		1768	2
TDP1	0.00742	-0.71	0.662904		1250	474
TEA1	0.000119	1.07	-0.743471		256.5	1538
TED1	0.03	0.46	-0.16787		705	1170
TEX1	2.98e-07	-5.12	0.474489		1759	581
TFC4	0.0115	-0.63	0.0594828		1155.5	950
TFC8	7.87e-15	-0.94	0.280963		1460	720
TFG1	0.0178	0.53	0.00586231		635	1001
TGL3	0.0156	-0.86	0.221561		1404	788
TGL5	0.00093	0.67	0.0739273		493.5	939
TGS1	0.024	0.43	-1.27725		726.5	1706
THI12	2.11e-18	2.09	3.215		77	29
THI22	1.73e-06	0.78	0.0497774		394.5	959
THI3	3.81e-06	0.77	0.0318669		404	974
THI4	5.48e-05	0.46	2.36914		705	78
THI6	0.0221	-0.36	1.25153		866.5	243
THI80	0.0151	-0.53	-0.527966		1054	1447
THP1	0.00255	-0.66	0.0604217		1185.5	946
THR1	0.000377	1.51	-0.541734		136	1458
THS1	0.000379	0.65	-1.10143		522.5	1652
TIF1	8.44e-06	1.79	-0.895363		103.5	1593
TIF3	0.00198	0.38	-0.996111		756.5	1627
TIM10	0.000432	5.42	-0.373765		24	1348
TIM18	0.0059	0.59	-0.336526		578.5	1321
TIM44	0.0105	1.58	-0.365116		123.5	1342
TIP41	2.44e-09	-1.85	0.525564		1679.5	552
TIR1	7.3e-07	0.58	0.828019		589	397
TIR4	2.5e-23	9.15	-0.664315		2	1509
TIS11	0.000183	-3.22	3.19304		1741	31
TKL2	0.00612	-0.56	1.46002		1080.5	188
TLG1	0.0427	0.5	-0.0157189		664.5	1021
TMA108	1.86e-05	-0.8	0.230379		1347.5	781
TMA16	0.00184	0.49	-0.782989		676.5	1549
TMA23	0.0269	0.28	-0.664562		812	1511
TMA7	0.00548	0.76	-0.380561		413.5	1356
TMH11	0.0226	-0.77	1.07537		1311.5	297
TMH18	0.0138	-1.29	1.24062		1596.5	246
TML25	0.0058	-0.6	0.509318		1109.5	565
TMN3	0.0295	0.49	-0.320923		676.5	1310
TMT1	0.0128	2.02	1.18307		84	266
TNA1	6.45e-05	1.04	0.0264678		269.5	982
TOA1	0.00715	-0.67	-0.238359		1196.5	1236
TOF1	2.9e-08	-0.94	0.158792		1460	851
TOK1	0.0366	-0.35	0.183904		858	821
TOM20	0.0161	0.48	-0.500573		688	1429
TOM22	1.49e-11	1.53	-0.27837		132	1266
TOM40	5.52e-30	2.07	-0.291213		79	1281
TOM7	0.0268	0.78	-0.251472		394.5	1245
TOP2	0.00166	-0.51	0.407057		1035	625
TOP3	2.14e-09	-0.92	0.912122		1442	361
TOS2	0.0207	0.61	0.0330958		561	973
TOS3	3.03e-08	-7.34	1.16651		1770	275
TPC1	1.45e-05	0.91	0.10327		321.5	910
TPK1	2.57e-09	-1.29	2.37453		1596.5	77
TPK2	0.0395	-0.79	1.42943		1335.5	200
TPK3	0.00564	0.9	-0.427911		327.5	1388
TPS3	5.77e-05	-2.06	1.09217		1696.5	294
TRE1	2.3e-16	1.04	0.225789		269.5	785
TRI1	1.5e-07	0.6	-0.514091		568.5	1438
TRM10	0.00918	0.43	-0.520449		726.5	1443
TRM112	0.00109	-0.58	-0.968286		1099.5	1619
TRM12	0.0109	0.5	-0.664509		664.5	1510
TRM732	4.66e-08	1.38	-1.05917		168	1646
TRM82	1.04e-07	0.72	-1.08006		437.5	1650
TRP3	1.62e-10	1.45	-0.34526		150.5	1329
TRR2	2.34e-06	-0.65	0.712963		1174.5	445
TRS120	0.0178	-0.5	0.109631		1024	902
TRS20	0.000124	-0.51	-0.174		1035	1175
TRX1	0.0147	3.08	0.482839		49.5	578
TRX2	4.69e-08	-7.06	1.95741		1767	108
TRX3	1.16e-05	-1.12	1.50007		1553	177
TSC11	0.00442	-0.47	-0.283363		988.5	1271
TSC13	0.0259	0.65	-0.288562		522.5	1275
TSL1	5.79e-11	-7.62	3.17017		1774	32
TSR2	9.59e-10	1.41	-1.02387		162.5	1636
TSR3	0.0263	-2.04	-0.883395		1695	1586
TSR4	0.0104	0.59	-0.617465		578.5	1494
TTI1	0.00921	0.51	-0.0750054		652	1084
TUB1	1.34e-07	-0.71	0.359221		1250	657
TUB3	0.0353	-0.49	0.223015		1012.5	786
TUB4	2.28e-18	-0.97	0.124249		1472.5	886
TUL1	0.000853	-0.62	1.20113		1139	259
TUM1	0.00184	0.49	0.0985975		676.5	917
TUS1	0.00125	-0.39	0.000279764		893.5	1004
TVP23	0.043	-0.4	0.57653		907.5	529
TVP38	0.0148	-0.45	0.193155		965	813
TYR1	0.0135	0.51	-0.0228788		652	1028
TYS1	0.0178	0.53	-0.735242		635	1537
UBA1	1.62e-10	1.45	0.858684		150.5	381
UBA4	0.0117	-0.48	0.528011		1001.5	550
UBC13	0.00813	-1.8	0.938021		1676.5	350
UBC5	0.00977	-3.52	1.84646		1746	117
UBC7	5.67e-05	-1.11	0.275926		1546	727
UBC8	2.75e-16	-2.37	2.12067		1717	94
UBP10	1.05e-07	7.51	-0.93259		14	1607
UBP11	3.06e-08	-0.62	1.43225		1139	199
UBP12	0.0391	0.39	-0.51286		754	1437
UBP7	0.00654	-0.48	0.343781		1001.5	670
UBP9	6.81e-16	-8.24	0.882552		1776	373
UBX4	0.00719	-1.17	0.668581		1568	470
UBX5	0.000209	-0.74	1.09979		1280.5	290
UBX7	0.00236	-0.49	0.823265		1012.5	400
UFE1	5.52e-10	-0.69	0.250923		1226	759
UGA3	0.000384	-0.66	-0.337388		1185.5	1323
UGA4	1.24e-05	-0.62	0.19749		1139	809
UGX2	0.00575	-0.61	3.93123		1120	9
UIP5	0.0118	0.44	-1.16942		718	1669
ULP2	0.0273	0.52	-0.398733		642.5	1376
ULS1	0.0124	0.35	-0.29011		782.5	1278
UNG1	0.0353	-0.41	0.222965		921	787
UPS1	0.0199	-1.36	0.0995245		1608	916
URA10	0.003	3.87	1.23954		38.5	248
URA3	0.0088	0.56	-0.869257		606.5	1577
URA4	0.00544	0.63	-0.214615		546.5	1219
URA6	3.43e-06	-0.62	-0.292876		1139	1283
URA7	0.000845	2.61	-1.57915		57	1758
URB2	0.000856	0.63	-0.983427		546.5	1625
URH1	0.00777	-1.47	0.329445		1636	688
URK1	1.31e-05	0.59	-1.06739		578.5	1649
URM1	0.00395	0.47	-0.315728		696.5	1304
URN1	0.000106	-1.12	0.166498		1553	839
USA1	0.0236	0.47	0.428994		696.5	613
USB1	9.89e-05	0.75	0.835343		421	394
UTP10	0.000918	0.81	-1.29005		383	1712
UTP13	0.0427	0.37	-1.2074		762.5	1686
UTP14	0.00921	0.28	-1.44339		812	1741
UTP20	2.32e-18	1.54	-1.77583		131	1767
UTP21	9.38e-08	0.69	-1.25182		466.5	1700
UTP23	1.26e-05	0.84	-1.4936		367.5	1748
UTP4	0.0442	0.36	-1.31884		773.5	1719
UTP5	0.0412	0.59	-1.27974		578.5	1707
UTP6	0.000756	0.64	-1.01419		536	1632
UTP7	2.43e-05	1.27	-1.12281		193	1655
UTP8	2.44e-06	0.78	-1.18886		394.5	1675
UTP9	0.00214	0.69	-1.20749		466.5	1687
UTR1	0.00117	-0.8	0.384015		1347.5	642
UTR4	0.0195	-0.47	0.370806		988.5	649
VAC14	0.000119	-0.61	0.199541		1120	807
VAC8	6.98e-06	1.66	0.0213115		118.5	984
VAM6	0.000154	-0.98	0.0593398		1478.5	951
VAS1	0.0157	1.83	-0.66336		98.5	1508
VBA4	2.14e-06	0.91	-0.812129		321.5	1558
VEL1	0.000114	0.7	1.81204		457.5	120
VID27	0.000522	-0.65	0.192726		1174.5	814
VID28	0.0014	-0.48	1.49689		1001.5	180
VIK1	0.00246	-0.68	-0.423425		1210	1385
VIP1	9.38e-08	0.69	-0.387178		466.5	1364
VLD1	0.00291	0.56	1.71388		606.5	140
VMA1	0.00702	-0.4	-0.0804832		907.5	1088
VMA10	0.00686	-0.4	-0.0817498		907.5	1090
VMA16	1.6e-05	1.35	-0.30748		176.5	1296
VMA2	0.00158	-0.65	-0.112134		1174.5	1120
VMA8	0.00599	0.36	-0.0853079		773.5	1094
VMA9	2.78e-07	1.43	-0.436152		155	1391
VMR1	8.82e-10	-2.35	1.78438		1713.5	127
VMS1	4e-05	1.14	-0.401991		234	1378
VOA1	4.8e-06	0.9	-0.378609		327.5	1353
VPH1	0.000199	1.45	-0.538901		150.5	1453
VPS15	0.0355	-0.44	0.511657		947	563
VPS17	3.23e-05	-1.39	0.561736		1616.5	532
VPS20	4.03e-09	-0.93	-0.035256		1452	1043
VPS21	1.05e-05	-1.13	-0.123351		1559	1129
VPS29	0.00362	-0.86	0.539982		1404	543
VPS30	0.00111	-0.67	0.676174		1196.5	462
VPS33	0.000259	1.45	0.243185		150.5	765
VPS4	0.0058	-0.68	-0.173327		1210	1174
VPS45	2.15e-16	-1.98	0.55591		1692.5	534
VPS51	1.7e-05	-0.81	0.655635		1358	485
VPS60	0.022	-0.85	0.369545		1394	652
VPS62	2.12e-18	-1.22	0.925527		1580.5	357
VPS63	0.00548	0.76	-0.404276		413.5	1379
VPS64	7.88e-05	-0.74	0.250723		1280.5	760
VRP1	0.0133	0.48	0.282291		688	719
VTC1	1.47e-12	6.85	-0.460959		20.5	1407
VTC2	0.022	3.36	-0.588455		44	1478
VTC3	9.61e-08	4.34	-0.723871		28.5	1532
VTC4	9.16e-14	1.64	-0.500655		120	1430
WHI5	0.00093	0.67	0.177435		493.5	827
WIP1	0.00107	-0.56	0.889605		1080.5	370
WRS1	2.3e-05	0.84	-0.941778		367.5	1610
WSC4	0.0187	0.63	1.48252		546.5	183
WSS1	0.0355	0.69	-0.540939		466.5	1456
WTM2	8.37e-05	-0.53	0.0356845		1054	971
XBP1	5.91e-06	-3.88	3.1127		1750	36
XRS2	0.000431	-0.69	0.515799		1226	561
YAF9	0.0245	-0.37	0.165839		875	840
YAL037W	1.16e-27	2.73	0.642212		56	494
YAL063C-A	0.00374	0.44	0.86734		718	379
YAP1801	0.000517	-1.48	1.01046		1637	324
YAP7	0.00011	1.61	-0.65682		122	1506
YAR023C	0.00169	-0.61	0.78561		1120	413
YAR029W	0.00348	0.83	-0.201932		373.5	1204
YBL036C	7.82e-14	-1.12	-0.357939		1553	1333
YBL086C	0.00482	-1.78	0.674714		1674	463
YBP2	7.82e-15	-0.97	0.18779		1472.5	817
YBR016W	0.00132	1.16	-0.218506		223.5	1224
YBR027C	0.00502	-0.68	0.401132		1210	630
YBR053C	0.00199	-1.09	1.86561		1536.5	115
YBR071W	0.00628	-2.97	-0.263491		1732	1254
YBR184W	0.00513	0.66	-0.0305022		506	1039
YBR197C	0.00305	4.05	-0.223925		34	1226
YBR220C	0.0197	0.66	-0.176876		506	1182
YBR225W	0.00742	-0.71	0.374493		1250	647
YBR241C	8.93e-20	-1.9	2.73003		1684	53
YBR242W	8.93e-20	-1.9	-1.15452		1684	1662
YBR284W	6.16e-21	-2.15	1.93081		1703	113
YCF1	0.0087	-0.77	1.01246		1311.5	323
YCG1	0.0442	0.36	-0.207594		773.5	1213
YCL049C	6.53e-14	1.07	1.77057		256.5	130
YCP4	0.000204	-1.4	0.960243		1620.5	338
YCR016W	1.7e-05	0.67	-0.898011		493.5	1594
YCR095W-A	0.00018	-0.53	0.251729		1054	756
YCR101C	0.000393	-0.57	-0.202359		1091	1205
YCR102C	0.00016	-0.59	1.76931		1105.5	132
YCS4	0.0443	0.34	-0.101821		788.5	1111
YCT1	6.38e-17	-2.12	1.42758		1701	201
YDL085C-A	0.000514	0.65	1.29227		522.5	231
YDL114W	7.41e-05	0.86	2.58572		356	60
YDL157C	3.69e-08	-0.98	0.196824		1478.5	810
YDL183C	0.0482	-0.45	0.698241		965	449
YDL206W	0.0466	-0.46	1.0325		977	312
YDL218W	0.0379	-0.26	0.101612		826	913
YDR018C	3.81e-05	1.01	3.46266		277.5	21
YDR061W	0.0195	-2.89	0.697297		1728	452
YDR131C	6.74e-10	-1.25	0.636851		1588	500
YDR341C	0.000374	0.56	-0.878209		606.5	1580
YDR415C	0.0123	0.55	0.160971		615	849
YEA6	2.81e-08	2.19	-0.583039		71	1476
YEF1	0.00128	0.6	2.25596		568.5	87
YEL025C	0.00107	0.63	-0.0039601		546.5	1009
YEL028W	3.1e-06	1.22	0.000217043		207	1005
YEL067C	3.69e-08	-0.8	0.770635		1347.5	417
YEL068C	3.69e-08	-0.8	0.205967		1347.5	804
YER137C	0.00237	0.72	-0.0409909		437.5	1053
YER156C	0.0272	0.48	-1.5258		688	1751
YFH1	0.00106	-0.4	0.100708		907.5	915
YFH7	0.0364	-0.4	0.601181		907.5	519
YFL041W-A	0.019	-0.46	1.67747		977	149
YFR018C	0.00065	-0.81	1.1561		1358	277
YFR045W	7.53e-06	-0.69	0.853121		1226	384
YGL036W	0.00343	-2.56	0.209691		1720.5	796
YGL081W	5.29e-07	2.36	1.79998		60	123
YGL117W	4.52e-05	0.89	0.0304865		333.5	976
YGL140C	0.0156	0.43	-0.391022		726.5	1369
YGL204C	3.75e-09	-1.28	0.869733		1593	377
YGR067C	6.79e-12	7.71	1.51328		13	175
YGR111W	0.0288	-0.64	0.728513		1164.5	435
YGR130C	0.00395	-2.25	0.986665		1710	329
YGR153W	3.36e-13	-1.42	1.06409		1627	302
YGR266W	6.35e-05	0.57	0.288326		597	716
YHC1	4.03e-08	-1.07	0.127993		1526	880
YHC3	1.59e-06	-1.11	1.33515		1546	221
YHK8	1.08e-28	-9.92	3.32421		1779	24
YHL037C	0.000766	-1.4	1.52856		1620.5	172
YHR020W	1.37e-05	1.24	-1.1752		200.5	1673
YHR078W	0.0178	0.32	-0.315227		798	1302
YHR127W	6.14e-10	0.66	0.0392066		506	969
YHR131C	0.00779	0.71	0.013934		448	993
YHR138C	3.72e-06	-0.85	2.90672		1394	42
YHR175W-A	0.00255	0.48	0.716283		688	444
YHR214W	3.76e-09	7.32	-0.0382547		16	1048
YIF1	4.84e-05	-0.47	0.180142		988.5	825
YIL014C-A	0.0298	0.8	1.32453		387.5	225
YIL024C	1.39e-19	8.68	0.921383		4	360
YIL067C	1.77e-24	-1.43	0.327072		1630	690
YIL102C-A	0.0296	-0.36	-0.263071		866.5	1253
YIL152W	0.000119	-0.76	0.660959		1296.5	477
YIL161W	0.0348	0.46	-0.0503228		705	1062
YJL045W	1e-11	1.76	2.6229		109	57
YJL068C	0.00111	-1.22	1.58723		1580.5	163
YJL070C	7.07e-09	-0.92	1.34531		1442	219
YJL107C	0.0342	1.43	-0.10993		155	1118
YJL132W	5.38e-06	-0.95	1.17222		1465	271
YJL163C	2.18e-12	-0.93	2.9131		1452	41
YJL206C	0.00351	-0.4	0.341242		907.5	671
YJL218W	6.29e-07	0.87	1.37477		346.5	212
YJR079W	0.0373	-1.81	2.25236		1678	89
YJR084W	0.00266	-0.45	0.275931		965	726
YJR096W	0.00134	0.51	1.79353		652	124
YJR098C	0.000232	-0.74	0.336211		1280.5	677
YJU2	0.0137	-0.47	0.0849527		988.5	926
YKE2	0.00131	-0.77	-0.360904		1311.5	1340
YKL075C	0.00274	0.47	-0.147658		696.5	1142
YKL162C	0.00253	-0.57	1.44902		1091	193
YKL222C	1.29e-10	1.05	0.271092		263.5	734
YKR045C	1.61e-05	0.87	0.0774274		346.5	934
YKR073C	9.77e-08	1.57	-0.179728		126	1186
YKR078W	2.18e-12	-1.54	0.220479		1647	790
YKU80	0.000245	0.77	0.228861		404	782
YLL032C	5.31e-15	-1.54	-0.578115		1647	1471
YLL054C	0.0348	-0.61	-0.0776793		1120	1086
YLL058W	0.0174	-0.44	1.04409		947	310
YLR001C	0.0319	3.15	0.867483		47	378
YLR036C	6.91e-18	-1.2	-0.188658		1574	1195
YLR042C	0.0147	3.08	-1.20806		49.5	1688
YLR122C	0.0154	-0.5	0.641537		1024	495
YLR149C	2.74e-05	-1.32	3.21417		1601.5	30
YLR179C	3.41e-06	-7.03	-0.399149		1766	1377
YLR283W	0.0189	-0.44	0.855678		947	382
YLR285C-A	0.0328	-0.96	-2.82906		1467.5	1775
YLR326W	0.000163	-0.91	1.26765		1433.5	238
YLR358C	0.00284	1.93	-0.388649		92.5	1366
YLR361C-A	0.0158	-0.31	0.668429		841.5	471
YLR419W	0.0439	0.68	-0.466013		480	1410
YLR446W	0.0219	0.67	1.13788		493.5	283
YME1	2e-05	-0.92	0.284403		1442	718
YML003W	0.0374	0.34	-0.080734		788.5	1089
YML020W	0.0353	-0.41	0.047324		921	961
YML037C	0.000562	0.5	-0.148688		664.5	1145
YML053C	0.000221	-0.8	0.134569		1347.5	874
YML119W	0.000853	1.42	-1.06154		158.5	1648
YML6	2.66e-05	-1.03	0.0273788		1511.5	980
YMR027W	7.22e-05	-0.84	0.725659		1384.5	438
YMR030W-A	1e-08	0.85	-4.03302		362.5	1779
YMR1	0.0116	-0.46	0.588103		977	522
YMR114C	4.01e-08	-0.85	1.0475		1394	309
YMR160W	9.57e-05	-0.76	1.18121		1296.5	267
YMR253C	0.0334	-2.61	1.37454		1722	213
YMR262W	5.77e-05	-2.06	1.80106		1696.5	122
YMR31	0.0482	-0.75	0.988385		1289.5	328
YNG1	0.0121	0.76	-0.257904		413.5	1250
YNG2	0.0403	-0.31	-0.0795545		841.5	1087
YNL035C	0.00054	0.69	-0.0707403		466.5	1081
YNL058C	2.03e-12	1.04	-1.85761		269.5	1768
YNL092W	7.36e-10	-0.94	2.60329		1460	58
YNL095C	3.9e-10	-0.86	-0.882167		1404	1584
YNL108C	0.0245	-0.37	-0.0886433		875	1098
YNL115C	0.000864	-0.97	1.99232		1472.5	101
YNL134C	3.02e-23	-9.24	4.30059		1778	3
YNL162W-A	1.81e-06	0.54	-1.34859		624	1727
YNL165W	2.29e-05	-0.65	0.403766		1174.5	629
YNL195C	7.47e-08	-0.99	1.9382		1484	111
YNL320W	1.02e-05	-0.77	0.484159		1311.5	577
YOL097W-A	0.000204	4.31	-0.0398748		30.5	1050
YOL159C-A	1.06e-06	-0.92	0.659066		1442	479
YOL163W	1.76e-05	-0.9	1.85786		1426	116
YOR012W	0.00393	0.42	-0.320888		733	1309
YOR019W	2.58e-20	8.3	0.613462		9	510
YOR072W	0.000564	-1.03	0.0292742		1511.5	977
YOR131C	3.23e-05	-1.39	0.496201		1616.5	571
YOR289W	4.62e-08	-2.64	3.32346		1724.5	25
YOR381W-A	0.0139	-0.35	0.879849		858	376
YOR389W	8.37e-05	0.63	0.940722		546.5	348
YOS9	0.0271	-0.36	0.46988		866.5	582
YPK1	0.0174	-1.32	0.587391		1601.5	523
YPK2	0.000204	-1.34	1.21758		1604	256
YPK3	8.12e-07	0.63	-0.532085		546.5	1449
YPL039W	0.00283	-0.44	-0.0268196		947	1034
YPL068C	0.0149	1.06	-1.01469		261	1633
YPL108W	0.000106	0.68	-0.326014		480	1314
YPL113C	0.0009	0.86	2.25455		356	88
YPL150W	0.0246	-0.38	0.548549		884.5	537
YPL191C	0.00703	-0.83	1.19212		1374	263
YPL216W	0.00103	0.6	0.355469		568.5	661
YPL225W	0.00078	0.67	0.109189		493.5	903
YPL229W	5.32e-07	-1.1	0.651901		1541.5	488
YPL247C	0.000672	-1.33	1.54226		1603	168
YPL277C	2.6e-07	1.07	1.82366		256.5	118
YPR071W	0.00283	1.41	0.0600223		162.5	948
YPR097W	1.69e-05	-0.72	0.00742989		1259	999
YPR1	0.000128	-1.37	1.35062		1612	217
YPR147C	3.14e-05	-0.97	0.358483		1472.5	658
YPR172W	1.85e-07	-1.04	0.6614		1514.5	475
YPR174C	1.19e-12	-1.25	0.108904		1588	905
YPR196W	0.00428	-1.12	-0.0631564		1553	1069
YPR202W	8.25e-06	-2.21	0.0461951		1709	962
YPS6	9.69e-11	-0.9	2.82219		1426	48
YPT11	0.00106	-0.69	0.292606		1226	715
YPT35	2.34e-06	-0.65	0.532337		1174.5	547
YPT6	0.00548	0.76	-0.366559		413.5	1344
YRB30	0.000599	-0.7	0.0216454		1240	983
YRR1	7.99e-07	-0.79	0.944653		1335.5	347
YSC83	0.000583	-0.69	0.494806		1226	572
YSC84	0.000583	-0.69	1.78891		1226	126
YSP2	0.000127	0.77	-0.474236		404	1412
YSP3	0.0157	0.39	0.679994		754	459
YSY6	0.0307	0.97	-0.228271		290.5	1231
YTM1	2.53e-06	1.14	-1.04867		234	1644
YUH1	0.000232	-0.74	0.793608		1280.5	409
ZAP1	0.00494	0.66	-0.519663		506	1440
ZDS1	1.23e-07	0.77	-0.550946		404	1462
ZDS2	5.53e-05	-0.9	0.428441		1426	614
ZIM17	7.73e-05	-0.73	0.370183		1268.5	651
ZIP2	0.00189	-1.09	0.618632		1536.5	507
ZNF1	3.73e-07	-0.73	4.02865		1268.5	8
ZPS1	0.00027	0.65	0.688836		522.5	457
ZRG17	0.00157	-0.65	0.0119765		1174.5	995
ZRG8	0.000667	-0.83	0.891807		1374	368
ZRT2	0.00497	1.7	-0.746031		113.5	1539
ZRT3	3.55e-05	0.84	0.250283		367.5	761
ZTA1	0.0148	-0.94	1.71275		1460	141

## Sheet: Fig_7B
Gene	H2A.Z enrichment log2FC	mRNA (TPM) log2FC
PIR1	1.97	-3.50677
HO	1.33	-2.95019
DSE3	1.15	-2.63446
GFD2	8.66	-2.14073
IRC8	-2.94	-1.93612
SRO9	8.66	-1.92956
YNL058C	1.04	-1.85761
UTP20	1.54	-1.77583
SRP40	3.48	-1.76637
HXT2	-3.31	-1.69049
RLP24	2.27	-1.68192
SAG1	3.49	-1.67608
URA7	2.61	-1.57915
MIS1	1.75	-1.55363
HCA4	1.35	-1.53626
RRN11	1	-1.53212
NMD3	1.08	-1.47935
NOC3	2.3	-1.47727
PUF6	3.11	-1.4559
KIN3	1.45	-1.42919
RLI1	1.05	-1.37183
PNO1	1.41	-1.36993
RIX1	1.11	-1.3576
NOP13	1.86	-1.34706
RPS21A	1.97	-1.34305
CHS2	2.38	-1.32997
PXR1	1.32	-1.26495
GUA1	1.96	-1.25792
PPT1	2.03	-1.23325
SYO1	2.04	-1.22607
NIP1	2.12	-1.22517
BUD22	1.4	-1.22457
LSG1	1.04	-1.21611
YLR042C	3.08	-1.20806
NOP56	1.27	-1.20314
CDC20	1.78	-1.20106
TCB2	1.9	-1.20074
BFR2	1.27	-1.20062
ALK1	1.14	-1.20051
NOP12	1.83	-1.19865
PHO3	1.55	-1.17677
YHR020W	1.24	-1.1752
BUD4	1.83	-1.17029
RPA43	1.79	-1.16885
EMP70	1.38	-1.16385
RPA190	1.79	-1.15875
FAL1	1.18	-1.15835
YBR242W	-1.9	-1.15452
RTT10	1.1	-1.14363
DBP9	1.1	-1.13036
UTP7	1.27	-1.12281
SAS10	1	-1.12265
FPR4	2.25	-1.08144
YML119W	1.42	-1.06154
TRM732	1.38	-1.05917
YTM1	1.14	-1.04867
RPS28B	1.46	-1.03823
TSR2	1.41	-1.02387
YPL068C	1.06	-1.01469
PCL1	-1.45	-1.00275
RSA3	1.1	-0.991154
PRT1	1.07	-0.97507
RAP1	1.27	-0.973924
SGD1	1.2	-0.967218
NOP10	1.36	-0.952456
ERG2	2.07	-0.943702
UBP10	7.51	-0.93259
RRP6	1.1	-0.929778
MCM3	1.37	-0.924153
TIF1	1.79	-0.895363
PMD1	1.4	-0.889896
ERG7	1.66	-0.889433
RKM3	1.35	-0.885503
TSR3	-2.04	-0.883395
RPF1	-1.17	-0.883384
RPB10	1.28	-0.875702
GZF3	8.69	-0.871719
BAT1	4.27	-0.860463
GRS1	2.12	-0.856592
MVD1	1.67	-0.851589
PAM18	2.27	-0.83197
ADH4	1.12	-0.828888
AGA1	1.02	-0.822507
SKY1	1.96	-0.818445
RPC53	1	-0.815094
SIR2	1.5	-0.803518
PDR3	1.23	-0.782998
GLN4	1.25	-0.775997
ADE6	1.58	-0.762723
DAS2	1.18	-0.755116
ZRT2	1.7	-0.746031
TEA1	1.07	-0.743471
ATF1	-5.58	-0.731877
GDA1	1.07	-0.730317
PRM2	1.42	-0.725379
VTC3	4.34	-0.723871
MAP1	1.17	-0.719423
RPS28A	1.25	-0.711858
KIN4	1.17	-0.70252
SLP1	2.28	-0.700439
HIS4	4.01	-0.691842
DED81	1.24	-0.671613
SIS2	1.57	-0.665073
TIR4	9.15	-0.664315
VAS1	1.83	-0.66336
YAP7	1.61	-0.65682
NAB2	-1.73	-0.649836
ABF1	1.28	-0.63395
GCN20	1.18	-0.619562
TCD1	1.82	-0.618156
ADA2	-2.34	-0.601969
MRX1	1.37	-0.591423
VTC2	3.36	-0.588455
YEA6	2.19	-0.583039
STP2	1.16	-0.582767
ABP140	1.86	-0.579374
YLL032C	-1.54	-0.578115
CPA2	-1.12	-0.578103
COX5A	1.51	-0.554686
PHO4	3.9	-0.551931
OXA1	1.51	-0.548415
AZR1	-1.06	-0.54609
THR1	1.51	-0.541734
VPH1	1.45	-0.538901
OCA5	5.07	-0.53392
PET122	1.51	-0.527103
CTF19	4.34	-0.522694
CBF1	7.37	-0.509224
BEM2	2.14	-0.507214
VTC4	1.64	-0.500655
SSH1	-2.15	-0.497313
MNN2	1.16	-0.484788
CDS1	1.35	-0.478529
SGF29	1.45	-0.474375
VTC1	6.85	-0.460959
FRK1	2.77	-0.456874
PYC2	6.94	-0.447557
ADE13	1.93	-0.442705
COX8	3.16	-0.438323
VMA9	1.43	-0.436152
ENV9	-1.02	-0.435228
SSS1	3.78	-0.405449
VMS1	1.14	-0.401991
YLR179C	-7.03	-0.399149
SEF1	-1.06	-0.389244
YLR358C	1.93	-0.388649
ARC1	1.46	-0.387334
PLB2	8.01	-0.385665
EFM4	-1.6	-0.382798
TIM10	5.42	-0.373765
LDB7	1.23	-0.372764
TIM44	1.58	-0.365116
BUD31	1.5	-0.359594
SPT14	1.04	-0.359528
MDE1	-1.42	-0.359306
SMB1	-1.13	-0.358576
YBL036C	-1.12	-0.357939
TRP3	1.45	-0.34526
OCA2	1.04	-0.345044
RHB1	2.16	-0.344708
SEC63	1.78	-0.341148
PTP3	6.95	-0.334051
MCM5	1.15	-0.327765
ECM22	2.12	-0.316449
NDC1	-1.09	-0.315101
VMA16	1.35	-0.30748
MNT2	1.12	-0.302567
ERT1	1.42	-0.300972
FUS1	1.09	-0.299116
NOT5	1.15	-0.294983
TOM40	2.07	-0.291213
COX26	1.13	-0.289516
RKM4	-2.36	-0.286612
NAT1	1.04	-0.28542
DPH6	4.35	-0.283577
CAF120	-4.36	-0.27977
TOM22	1.53	-0.27837
RTP1	-1.3	-0.263952
YBR071W	-2.97	-0.263491
CAB3	-1.01	-0.258833
CTR86	3.88	-0.252366
CTK1	4.58	-0.225003
YBR197C	4.05	-0.223925
YBR016W	1.16	-0.218506
SHE9	-2.18	-0.218435
RSR1	-1.42	-0.214899
BUL2	1.29	-0.20799
BNI1	2.23	-0.204454
MAS2	1.51	-0.190681
YLR036C	-1.2	-0.188658
SNU66	1.09	-0.18735
BUD2	-1.23	-0.18465
YKR073C	1.57	-0.179728
PSG1	1.78	-0.16452
MAY24	-1.12	-0.160916
NHA1	-3.34	-0.159571
TCP1	1.02	-0.157386
HOC1	1.1	-0.155726
COY1	1.29	-0.155637
KSH1	1.22	-0.152448
RPH1	-1.6	-0.143184
TCM62	-1.94	-0.137344
RAD6	-1.31	-0.137057
SWT1	1.25	-0.135326
MTW1	-1.01	-0.134433
SPS18	8.38	-0.131755
VPS21	-1.13	-0.123351
YJL107C	1.43	-0.10993
RIF1	-1.05	-0.102409
RSM23	-1.09	-0.102099
DEP1	-1.08	-0.0993073
MRP4	1.16	-0.0992259
RBH2	1.69	-0.093165
RGT1	10.38	-0.0894195
CDD1	1.17	-0.0704895
GCV2	1.51	-0.068602
INP53	1.07	-0.0658487
YPR196W	-1.12	-0.0631564
ERG29	1	-0.06005
SLA1	1.23	-0.054135
LGE1	-1.36	-0.0466411
TDA2	6.85	-0.0414847
PMT1	-1.01	-0.0408243
YOL097W-A	4.31	-0.0398748
YHR214W	7.32	-0.0382547
LYS12	1.47	-0.0361928
CIN2	-1	-0.0217631
PHO89	1.31	-0.0181339
MOG1	1.1	-0.014464
PBP1	1.18	-0.0091279
YEL028W	1.22	0.000217043
ARO1	2.25	0.000869696
PUT3	-1.79	0.006299
SDD3	4.31	0.0150421
MAC1	-1.11	0.0171981
VAC8	1.66	0.0213115
TNA1	1.04	0.0264678
YML6	-1.03	0.0273788
YOR072W	-1.03	0.0292742
KIP1	-1.15	0.0348281
MTM1	-1.07	0.0396533
RKM5	-3.22	0.0396618
YPR202W	-2.21	0.0461951
POA1	-3.13	0.0545155
PIR3	4.29	0.055111
SYN8	-1.08	0.0583417
YPR071W	1.41	0.0600223
CTO1	1.57	0.0649594
ROG3	-1.56	0.0676956
NAB3	1.02	0.0743568
CWC24	-1.06	0.0802233
UPS1	-1.36	0.0995245
EPO1	1.15	0.107402
MAS1	-1.06	0.10747
YPR174C	-1.25	0.108904
NDL1	-1.26	0.117042
CNN1	-1.23	0.118679
RDL2	-1.5	0.122188
RAD52	-1.09	0.122438
MRPS17	1.51	0.125557
YHC1	-1.07	0.127993
NAB6	-1.08	0.130661
DAL5	-2.35	0.134584
LCD1	-1.01	0.141881
LYS9	2.51	0.152575
BLM10	-1.03	0.157401
LDB16	1.56	0.162621
PAN2	-1.62	0.165342
URN1	-1.12	0.166498
CAB1	-1	0.169742
SNU23	-2.42	0.170345
PIB1	-3.25	0.173432
MRPL51	-1.29	0.186498
SNQ2	-3.22	0.206209
ERF2	1.17	0.207367
YGL036W	-2.56	0.209691
YKR078W	-1.54	0.220479
TRE1	1.04	0.225789
STE14	1.04	0.226854
STP22	1.43	0.231058
GCV3	2.78	0.232611
CPR2	-1.35	0.235195
STV1	-1.36	0.237587
VPS33	1.45	0.243185
CLC1	1.07	0.244712
MRPL44	1.31	0.245248
REC107	-1.01	0.251233
COQ2	1.67	0.25451
CLB6	-1.39	0.258299
TAH11	-1.63	0.258859
FLX1	1.46	0.262149
MET3	1.36	0.262206
YKL222C	1.05	0.271092
CAC2	-1.21	0.271461
ATP5	1.27	0.273692
PEA2	-2.01	0.273992
UBC7	-1.11	0.275926
FAA2	-1.66	0.277637
SNO1	-1.5	0.293809
CPS1	-1.7	0.30147
PXA1	1.73	0.312475
SPO74	2.86	0.318973
DPB2	-1.25	0.318982
NRT1	-1.03	0.320018
HFL1	-1.1	0.322881
NSE1	-1.58	0.323778
YIL067C	-1.43	0.327072
DNL4	1.09	0.328629
URH1	-1.47	0.329445
LIP1	-2.08	0.333181
GIP1	-1.5	0.335286
CNA1	1.41	0.336066
NSG2	-3.61	0.339585
CPR6	-1.22	0.340252
CHZ1	-1.13	0.349112
MIC27	1.33	0.349811
OSH2	-1	0.352169
MSC3	-1.22	0.354352
RSM10	-1.4	0.388396
SWE1	5.44	0.404647
CIN1	-1.41	0.405517
STR3	1.7	0.421724
AIM9	-1.18	0.429805
PHO23	-1.44	0.430173
AAR2	1.55	0.43151
PLN1	2.03	0.441439
TBS1	-2.17	0.445832
PTC4	-1.17	0.451826
RAD50	-1.18	0.456678
BUG1	-1.08	0.466195
CST6	1.42	0.46755
TEX1	-5.12	0.474489
TRX1	3.08	0.482839
PKH2	-1.56	0.493726
YOR131C	-1.39	0.496201
DUF1	2	0.501645
ASF1	-3.69	0.502442
ERV2	-1.85	0.519076
SPC105	-1.62	0.520144
STE50	-1.02	0.52416
TIP41	-1.85	0.525564
LSM8	-1.01	0.534922
PUP2	1.28	0.553099
IMP2	-1.1	0.555038
VPS45	-1.98	0.55591
RPN14	-1.15	0.559636
VPS17	-1.39	0.561736
APA2	-1	0.58331
YPK1	-1.32	0.587391
MPD1	-2.64	0.594255
MHF1	2	0.609734
YOR019W	8.3	0.613462
GET3	-1.08	0.616987
ZIP2	-1.09	0.618632
DNM1	-1.26	0.625557
GSH2	-1.02	0.629242
YDR131C	-1.25	0.636851
YAL037W	2.73	0.642212
MFG1	-6.41	0.642935
PDR8	-1.98	0.644647
YPL229W	-1.1	0.651901
PEX22	-1.23	0.656626
FPY1	-1.06	0.659246
YPR172W	-1.04	0.6614
UBX4	-1.17	0.668581
ARI1	1.17	0.671259
YBL086C	-1.78	0.674714
APC9	-1.45	0.679274
RAD28	-1.02	0.685977
CPR4	-1.7	0.692462
YDR061W	-2.89	0.697297
SDH4	-5.24	0.698111
MDH3	-2.36	0.698193
MLO1	-1.6	0.707538
NVJ1	-1.04	0.720005
FYV6	-1.42	0.723286
LPL1	2.25	0.727562
SKM1	-1.91	0.742706
APD1	-4.06	0.748443
RAD53	-1.09	0.749881
ERO1	-7.73	0.765182
MGT1	-1.22	0.769985
CMK1	-2.11	0.785521
PSY3	-1	0.793931
MDM31	-1.02	0.799128
JSN1	1.83	0.832783
SHU1	1.16	0.838286
RFA3	-1.7	0.843293
RPN6	-1.01	0.844659
OTU1	-1.67	0.84477
UBA1	1.45	0.858684
YLR001C	3.15	0.867483
YGL204C	-1.28	0.869733
AMF1	1.49	0.881962
UBP9	-8.24	0.882552
MCD1	-2.77	0.883055
PIG1	1.15	0.897836
OPY2	-1.61	0.900964
YIL024C	8.68	0.921383
ACH1	-1.16	0.922543
VPS62	-1.22	0.925527
GCV1	1.24	0.927678
SFA1	-2.19	0.934956
UBC13	-1.8	0.938021
COQ9	-1.21	0.946882
OPI3	1.1	0.951788
PAU17	1.36	0.953847
FHN1	-1.86	0.959422
YCP4	-1.4	0.960243
SCO1	-1.14	0.968617
MAM3	-1.96	0.97744
RAD2	-1.29	0.983193
YGR130C	-2.25	0.986665
ATG31	2.22	0.989675
MRX16	-2.08	0.998753
RFX1	-1.44	1.00819
YAP1801	-1.48	1.01046
CUZ1	-3.61	1.01371
SAF1	-2.97	1.02205
ESC8	1.49	1.02493
CSH1	-2.15	1.02566
RRI2	-1.7	1.05895
MEF2	-1.57	1.0606
HSV2	-1.06	1.06348
YGR153W	-1.42	1.06409
MCH2	1.05	1.06635
PPT2	1.73	1.07521
AGA2	1.12	1.08006
TPS3	-2.06	1.09217
GYP7	-6.41	1.09391
SDS22	-1.55	1.09899
COA4	-1.22	1.1051
GID7	-1.12	1.11688
ARG82	-5.72	1.12281
MRL1	-1.02	1.13062
KNH1	8.24	1.14539
MUP3	-1.4	1.14837
EMI1	-3.18	1.15651
TOS3	-7.34	1.16651
MRX9	-1.28	1.16724
RNR1	-2.73	1.16759
CSR2	6.46	1.17825
BNA1	-2.62	1.18083
TMT1	2.02	1.18307
GSC2	-1.88	1.19976
TDA10	-1.42	1.21232
YPK2	-1.34	1.21758
ALP1	1.15	1.21923
IZH4	1.16	1.22115
PEX17	-1	1.22424
MCH4	-7.44	1.23319
HYR1	-1.15	1.23342
URA10	3.87	1.23954
TMH18	-1.29	1.24062
ICL2	1.31	1.24353
PTH4	-1.91	1.25215
SSA4	-1.21	1.25526
MMT1	-1.58	1.25789
RCH1	-1.1	1.27914
HIM1	1.62	1.28831
LCB5	-2.96	1.30679
DOA4	-1.07	1.32617
YHC3	-1.11	1.33515
YPR1	-1.37	1.35062
PIR5	1.38	1.36039
IRC24	-1.15	1.36184
YMR253C	-2.61	1.37454
ATG40	1.17	1.37701
SOL1	-1.37	1.37706
MXR2	-1.02	1.3784
RAD51	-8.69	1.38925
COT1	-1.01	1.40189
REE1	-1.49	1.41756
ALG14	-2.97	1.4251
MIX14	-1.02	1.4258
YCT1	-2.12	1.42758
GSM1	-1.57	1.43601
DDI1	-2.99	1.44571
ECM29	-1.36	1.45187
RFS1	-5.55	1.467
PCK1	1.32	1.47628
TRX3	-1.12	1.50007
YGR067C	7.71	1.51328
MCR1	-7.61	1.52189
YHL037C	-1.4	1.52856
YPL247C	-1.33	1.54226
GAS4	3.58	1.54463
HOP2	1.12	1.57427
PEX30	-1.06	1.57465
YJL068C	-1.22	1.58723
GRX2	-3.18	1.61294
FRD1	-3.1	1.63516
EDS1	8.18	1.64202
DPC7	-1.37	1.65254
STB2	-1.36	1.65567
ALD3	-2.29	1.65798
GUP2	2.85	1.67263
ECM38	-1.07	1.67988
ATG1	-1.46	1.69136
MRS4	-2.56	1.69867
FIS1	-1.6	1.70099
FMP16	-1.07	1.74245
OPI10	-4.04	1.75925
RTK1	-1.18	1.7614
YCL049C	1.07	1.77057
GMC1	1.22	1.77615
VMR1	-2.35	1.78438
CAT2	1	1.79175
YGL081W	2.36	1.79998
YMR262W	-2.06	1.80106
DUN1	-1.8	1.8025
SIP4	2.23	1.81931
YPL277C	1.07	1.82366
UBC5	-3.52	1.84646
YBR053C	-1.09	1.86561
YBR284W	-2.15	1.93081
AQY3	-1.41	1.95
RDL1	-1.9	1.9557
TRX2	-7.06	1.95741
GGA1	-1.53	1.96885
GPX1	-1.38	1.97651
GUT2	-1.54	1.97721
DIA3	-1.18	1.98087
MCO10	-1.28	2.05644
SHC1	1.01	2.06847
DPA10	1	2.10273
SGA1	3.87	2.11259
UBC8	-2.37	2.12067
BSC5	-1.53	2.19185
YJR079W	-1.81	2.25236
NNR2	-7.61	2.3616
TPK1	-1.29	2.37453
AGP2	2.77	2.41282
FRE7	-1.62	2.42391
ATG8	-1.96	2.44906
DCS1	-1.39	2.46189
MAG1	-2.99	2.46968
CDA1	1	2.50348
EMI2	-2.54	2.52475
SPR3	6.86	2.53998
BNA2	1.21	2.55213
HED1	1.95	2.60321
YJL045W	1.76	2.6229
RIM4	-4.93	2.69116
AMS1	1.05	2.69679
YBR241C	-1.9	2.73003
MCO32	-1.97	2.7567
GSY1	-2.16	2.79571
SPS22	1.07	2.82873
AIM17	-4.19	2.86277
SPS19	8.38	2.87879
EGO4	-1.52	3.01348
CRC1	1.24	3.01431
XBP1	-3.88	3.1127
SRL4	3.3	3.15256
STF1	-1.58	3.15356
TSL1	-7.62	3.17017
TIS11	-3.22	3.19304
YLR149C	-1.32	3.21417
THI12	2.09	3.215
PGM2	-1.11	3.28255
APE1	-4.11	3.32076
YOR289W	-2.64	3.32346
YHK8	-9.92	3.32421
GPH1	2.07	3.34651
YDR018C	1.01	3.46266
ECM8	1.79	3.47569
PRX1	-4.85	3.57152
FMP33	-1.12	3.57757
STF2	-7.23	3.64749
GSP2	-1.12	3.67418
ECM4	-1.11	3.76541
IGD1	-3.92	3.82605
GPG1	-1.73	4.03839
GAD1	-1.49	4.16261
YNL134C	-9.24	4.30059
TDH1	-7.18	5.03474

## Sheet: Fig_7C
H2A.Z up	H2A.Z down	mRNA up	mRNA down		Overlap between mRNA and H2A.Z enrichment lists					Genes in group lists differentially expressed between htz1swr1-HU vs htz1swr1-UT?						Genes in group lists differentially expressed between htz1swr1-HU vs WT-HU?
CAT2	YHK8	LSO1	ECM16		Group 1	Group 2	Group 3	Group 4		Group	1	2	3	4		Group	1	2	3	4
CDA1	YNL134C	HUG1	EFB1		YDR018C	TDH1	YPL068C	PCL1		DE	14	106	54	3		DE	6	1	1	0
DPA10	RAD51	FIT2	RPL43A		GPH1	YNL134C	TSR2	YBR242W		NOT DE	11	9	2	1		NOT DE	19	114	55	4
ERG29	UBP9	DDR2	RPB8		CRC1	GAD1	RPS28B	HXT2		Total	25	115	56	4		Total	25	115	56	4
RPC53	ERO1	GPM2	PCL1		SPS19	GPG1	YTM1	IRC8		%DE	56	92.1739	96.4286	75		%DE	24	0.869565	1.78571	0
RRN11	TSL1	TMA10	RPS9A		AMS1	IGD1	TRM732			%NOT DE	44	7.82609	3.57143	25		%NOT DE	76	99.1304	98.2143	100
SAS10	MCR1	RTC3	RPG1		HED1	ECM4	YML119W
SHC1	NNR2	TDH1	RPL19A		BNA2	GSP2	FPR4
YDR018C	MCH4	HSP12	MOT3		CDA1	STF2	SAS10
AGA1	TOS3	YNL194C	UTP30		AGP2	FMP33	UTP7
NAB3	STF2	HXK1	RPP2B		SHC1	PRX1	DBP9
TCP1	TDH1	SOL4	RPL27A		YPL277C	YHK8	RTT10
LSG1	TRX2	FIT3	PUF4		YGL081W	YOR289W	FAL1
NAT1	YLR179C	YNL134C	PUS7		CAT2	APE1	RPA190
OCA2	GYP7	RNR3	UTP6		GMC1	PGM2	EMP70
SPT14	MFG1	GAD1	RPL33A		YCL049C	YLR149C	RPA43
STE14	ARG82	YPR015C	YPL068C		GUP2	TIS11	BUD4
TNA1	ATF1	HSP26	DUS4		ATG40	TSL1	YHR020W
TRE1	RFS1	YPT53	DPH2		HIM1	STF1	PHO3
YNL058C	SDH4	GPG1	RPC31		ICL2	XBP1	NOP12
AMS1	TEX1	GLK1	URA5		URA10	EGO4	ALK1
MCH2	RIM4	UGX2	ELP2		IZH4	AIM17	BFR2
RLI1	PRX1	YGL258W-A	RPC19		TMT1	GSY1	TCB2
YKL222C	CAF120	IGD1	RPL16B		KNH1	MCO32	CDC20
YPL068C	AIM17	ARN2	GDT1		PPT2	YBR241C	NOP56
CLC1	APE1	ATG39	SVS1		ESC8	RIM4	YLR042C
GDA1	APD1	ECM4	RPL20B			EMI2	LSG1
INP53	OPI10	DPI8	NOP8			MAG1	BUD22
PRT1	IGD1	HSP42	TRL1			DCS1	NIP1
SPS22	XBP1	TFS1	RPL2B			ATG8	SYO1
TEA1	ASF1	CYC7	TSR2			FRE7	PPT1
YCL049C	CUZ1	OYE3	RPL32			TPK1	GUA1
YPL277C	NSG2	YER053C-A	RPS5			NNR2	PXR1
NMD3	UBC5	YCL042W	ELP3			BSC5	CHS2
DNL4	NHA1	GSP2	AUR1			UBC8	RPS21A
FUS1	HXT2	STF2	UTP11			MCO10	NOP13
SNU66	PIB1	GTO3	YPL245W			GUT2	RIX1
DBP9	RKM5	FMP33	MES1			GPX1	PNO1
HOC1	SNQ2	PRX1	SFL1			GGA1	RLI1
MOG1	TIS11	SPG4	RPL17A			TRX2	KIN3
OPI3	EMI1	ATR2	KRI1			RDL1	PUF6
RRP6	GRX2	GCY1	RPS28B			AQY3	NOC3
RSA3	POA1	YDR018C	RIO1			YBR284W	NMD3
RTT10	FRD1	PNC1	RCL1			YBR053C	RRN11
RIX1	DDI1	GPH1	RPL12B			UBC5	HCA4
ADH4	MAG1	DCS2	PRP43			DUN1	MIS1
AGA2	ALG14	YHK8	APT1			YMR262W	URA7
HOP2	SAF1	YOR289W	TOS1			VMR1	SAG1
MNT2	YBR071W	APE1	YGR079W			RTK1	RLP24
COX26	LCB5	PGM2	GPP1			OPI10	SRP40
ALK1	IRC8	PLM2	HHF2			FMP16	UTP20
VMS1	YDR061W	GOR1	RPS14A			FIS1	YNL058C
YTM1	MCD1	YBR285W	YTM1			MRS4	SRO9
ALP1	RNR1	YLR149C	MET14			ATG1	GFD2
DSE3	MPD1	TIS11	RPS4B			ECM38	DSE3
EPO1	YOR289W	TSL1	SAP185			ALD3	HO
MCM5	BNA1	SDP1	BER1			STB2	PIR1
NOT5	YMR253C	STF1	DLT1			DPC7
PIG1	MRS4	GLC3	BRE1			FRD1
IZH4	YGL036W	YML131W	RPL19B			GRX2
MNN2	EMI2	MSC1	RRP17			YJL068C
MRP4	SNU23	XBP1	RPS25A			PEX30
SHU1	UBC8	NQM1	RPS29B			YPL247C
STP2	MDH3	RTC2	NAN1			MCR1
YBR016W	RKM4	SDS24	RPS18A			TRX3
ARI1	DAL5	CRC1	RPL36B			RFS1
ATG40	VMR1	EGO4	TRM732			ECM29
CDD1	ADA2	ROQ1	RPB5			DDI1
ERF2	ALD3	UIP4	LHP1			GSM1
KIN4	YGR130C	BOP2	YML119W			YCT1
MAP1	YPR202W	RNR2	KRS1			MIX14
DAS2	SFA1	YJL163C	RPS8B			ALG14
FAL1	SHE9	YHR138C	RPS30B			REE1
GCN20	TBS1	SYM1	TEF4			COT1
PBP1	GSY1	FMP23	RPS19B			RAD51
SGD1	CSH1	GRE1	TMA19			MXR2
BNA2	SSH1	HSP78	URK1			SOL1
GMC1	YBR284W	SPS19	MSH1			YMR253C
KSH1	YCT1	NNR1	VRG4			IRC24
YEL028W	CMK1	HSP31	RPS10B			YPR1
LDB7	LIP1	MOH1	FUI1			YHC3
PDR3	MRX16	AIM17	RPS4A			DOA4
SLA1	TPS3	FIT1	JJJ3			LCB5
CRC1	YMR262W	RNR4	HEM1			RCH1
DED81	TSR3	YPS6	RPS23B			MMT1
GCV1	PEA2	GSY1	RPS23A			SSA4
YHR020W	PDR8	RGI1	AFB1			PTH4
GLN4	VPS45	YLR108C	KAP123			TMH18
RPS28A	MCO32	SIP18	NEW1			HYR1
SWT1	ATG8	PAI3	VAC17			MCH4
ATP5	MAM3	FRE5	RPL43B			PEX17
BFR2	TCM62	MCO32	YPS3			YPK2
NOP56	PTH4	USV1	UTP22			TDA10
RAP1	SKM1	HXT7	TRM82			GSC2
UTP7	RDL1	YBR241C	RPS19A			BNA1
ABF1	YBR241C	GTT2	RPL29			RNR1
PUP2	YBR242W	AMS1	FPR4			MRX9
RPB10	GSC2	YDL124W	HYP2			TOS3
BUL2	FHN1	RIM4	RPL23B			EMI1
COY1	ERV2	YBR085C-A	BCP1			MUP3
ICL2	TIP41	GND2	RPA12			MRL1
MRPL44	YJR079W	YGR174W-A	DBP10			ARG82
PHO89	DUN1	YKR011C	DBP6			GID7
PCK1	UBC13	AHP1	HSP150			COA4
PXR1	PUT3	EMP46	RPL26A			SDS22
HO	YBL086C	YLR297W	MMR1			GYP7
MIC27	GPG1	SUE1	RPS17A			TPS3
CDS1	NAB2	YGL230C	RPS7A			YGR153W
HCA4	CPR4	PYK2	RPL6A			HSV2
RKM3	CPS1	YNL092W	RPS11A			MEF2
VMA16	RFA3	HED1	YJR146W			RRI2
MET3	RRI2	GPD1	RRP14			CSH1
NOP10	OTU1	YRO2	RPL11B			SAF1
PAU17	FAA2	BNA2	RPS1B			CUZ1
MCM3	TAH11	OM45	RPL1B			YAP1801
MRX1	FRE7	UBI4	RPS16A			RFX1
EMP70	PAN2	EMI2	DUS3
PIR5	SPC105	CMI8	THS1
TRM732	OPY2	HBN1	RPS1A
BUD22	EFM4	CDA1	RPL24A
PMD1	FIS1	YTP1	TIF6
CNA1	MLO1	MAG1	RPL41A
PNO1	RPH1	DCS1	RPC40
TSR2	MMT1	HSP104	RPS0A
YPR071W	NSE1	ATG8	UTP15
CST6	STF1	GTT1	EFT2
ERT1	GSM1	ATG34	BUD20
PRM2	MEF2	RTN2	RPL14A
YML119W	PKH2	FRE7	DUS1
STP22	ROG3	PIC2	HMS2
VMA9	SDS22	AGP2	RPO26
YJL107C	GUT2	YER121W	RPL35A
KIN3	YKR078W	YKL107W	RPL31A
SGF29	YLL032C	TPK1	RPL3
TRP3	BSC5	THI4	MF(ALPHA)1
UBA1	GGA1	LEE1	RPL42B
VPH1	EGO4	SPS1	YEF3
VPS33	GIP1	YLR345W	IMP4
ARC1	RDL2	NNR2	SAS10
FLX1	SNO1	YMR315W	UTP7
RPS28B	GAD1	DDR48	RPL34B
LYS12	REE1	YMR090W	RPS15
AMF1	YAP1801	MBB1	DBP9
ESC8	URH1	RSO55	RPS3
BUD31	ATG1	YET2	RPL20A
SIR2	APC9	TGL2	RPL7A
COX5A	PCL1	HMX1	ATF2
GCV2	PHO23	RNY1	RPA49
MAS2	RFX1	YHL044W	TIF4631
MRPS17	YIL067C	YER079W	IPI1
OXA1	FYV6	UGA2	EFM2
PET122	MDE1	RRT8	TIF11
THR1	RSR1	YEF1	RPL33B
TOM22	TDA10	YPL113C	UTP25
UTP20	YGR153W	TPS1	AIR1
AAR2	AQY3	YHR140W	SSB1
PHO3	CIN1	TPO4	RPS20
LDB16	MUP3	BSC5	RTT10
CTO1	RSM10	GRE3	RPL4A
SIS2	YCP4	GIP2	BUD21
YKR073C	YHL037C	GRE2	RPL6B
ADE6	CLB6	ARA1	RPL21B
TIM44	DCS1	SIT1	RPL2A
YAP7	VPS17	YNR068C	RPL26B
HIM1	YOR131C	YNR014W	LEU9
VTC4	GPX1	UBC8	KAR1
ERG7	DPC7	YPC1	RPL28
VAC8	SOL1	PRB1	SAM2
COQ2	YPR1	RRT6	FCY2
MVD1	ECM29	COX5B	YBR242W
RBH2	LGE1	SSU1	SAH1
STR3	STB2	SHC1	RPL21A
ZRT2	STV1	MPC3	ARB1
PPT2	UPS1	MCO10	IMP3
PXA1	CPR2	SSE2	SAM1
MIS1	YPK2	ENB1	RPS25B
YJL045W	YPL247C	MTH1	RPS11B
CDC20	YLR149C	GPP2	FAL1
PSG1	YPK1	XKS1	DAT1
SEC63	RAD6	ECL1	RPA190
ECM8	RTP1	SDH6	RPL27B
RPA190	MRPL51	DIN7	MTC7
RPA43	RAD2	ALD4	RPS2
TIF1	TMH18	YMR196W	UTP18
TCD1	TPK1	YOL038C-A	RPS6A
BUD4	MCO10	YNL115C	RPP2A
JSN1	MRX9	NCE103	URB1
NOP12	YGL204C	GDH3	YMR310C
VAS1	DNM1	DBP1	EMP70
ABP140	NDL1	DPI34	MRD1
NOP13	DPB2	GUT2	RPL5
TCB2	YDR131C	GPX1	NIP7
ADE13	YPR174C	FMP40	RPL36A
YLR358C	BUD2	GGA1	IXR1
HED1	CNN1	TPS2	RPL17B
GUA1	PEX22	CUR1	RPA43
SKY1	COA4	TRX2	UIP5
PIR1	CPR6	RDL1	BUD4
RPS21A	MGT1	AQY3	NRP1
DUF1	MSC3	PCD1	URA1
MHF1	VPS62	YNL195C	RPL4B
TMT1	YJL068C	FMP45	ARG8
PLN1	CAC2	YBR284W	RPS0B
PPT1	COQ9	AGX1	RPL18A
SYO1	SSA4	NCA3	YHR020W
ERG2	YLR036C	HSP82	PHO3
GPH1	AIM9	MHO1	RPL38
TOM40	DIA3	YBR056W	RPP1A
THI12	RAD50	ATR1	RPS17B
ECM22	RTK1	FLR1	FSH1
GRS1	PTC4	TMC1	RPP0
NIP1	RPF1	YBR053C	RPS18B
BEM2	UBX4	CAR2	HNM1
RHB1	ACH1	YOL163W	YMC2
YEA6	HYR1	ADR1	RPS16B
ATG31	IRC24	UBC5	AQR1
BNI1	KIP1	HOR7	RSN1
SIP4	RPN14	YEL073C	YKL068W-A
ARO1	SCO1	YDL199C	UTP8
FPR4	CHZ1	YPL277C	RPL11A
LPL1	SMB1	FUN14	KRE33
PAM18	VPS21	PEP4	MEP3
RLP24	CPA2	ATG7	NOP2
SLP1	FMP33	DUN1	SWI5
NOC3	GID7	YMR262W	BMS1
YGL081W	GSP2	YGL081W	RPL24B
CHS2	MAY24	YGP1	NOP12
LYS9	TRX3	YJR096W	ALK1
URA7	URN1	CAT2	BFR2
YAL037W	YBL036C	YSC84	TCB2
AGP2	YPR196W	SSA1	CDC20
FRK1	ECM4	VMR1	LOC1
GCV3	MAC1	PRM8	TRM8
GUP2	PGM2	GMC1	NOP56
SPO74	UBC7	YCL049C	TSR1
TRX1	YHC3	YCR102C	RPL8B
YLR042C	HFL1	FRT2	UTP13
PUF6	IMP2	RTK1	UTP9
YLR001C	RCH1	OPI10	YLR042C
COX8	YPL229W	NTH1	RPL13A
SRL4	NDC1	CMC4	RPL1A
VTC2	RAD52	SMF3	YCR087C-A
SRP40	RAD53	PST2	LSG1
SAG1	RSM23	PUT1	ROK1
GAS4	YBR053C	HER1	LCP5
SSS1	ZIP2	FMP16	RPL30
SGA1	BUG1	THI73	NHP2
URA10	DEP1	VLD1	RPS29A
CTR86	GET3	ZTA1	BUD22
PHO4	NAB6	YKL071W	RPL8A
HIS4	SYN8	MRP8	NIP1
YBR197C	DOA4	FMP46	SYO1
BAT1	ECM38	YOR062C	ENP2
PIR3	FMP16	ROM1	BMT2
SDD3	MTM1	YOL162W	RPL14B
YOL097W-A	YHC1	FIS1	NUG1
CTF19	AZR1	MRS4	MAK5
VTC3	CWC24	ATG1	DIP2
DPH6	FPY1	PPE1	PPT1
CTK1	HSV2	FYV10	RPS31
OCA5	MAS1	ATH1	FYV7
TIM10	PEX30	ECM38	RPL12A
SWE1	SEF1	GRX1	IPI3
CSR2	RIF1	GUP2	TRM2
TDA2	NVJ1	YLR460C	FAF1
VTC1	YPR172W	YIL055C	DBP8
SPR3	BLM10	UGA1	LYS4
PYC2	NRT1	PFK26	UTP21
PTP3	YML6	ALD3	EFG1
YHR214W	YOR072W	STB2	RPA135
CBF1	ENV9	DPC7	GUA1
UBP10	GSH2	BXI1	RPS13
YGR067C	MDM31	CTT1	SLX9
PLB2	MIX14	ENO1	RPS9B
EDS1	MRL1	GLG1	PXR1
KNH1	MXR2	FMO1	RPS24B
YOR019W	RAD28	FRD1	YNL097C-B
SPS18	STE50	COX20	TEC1
SPS19	CAB3	MPM1	RRB1
GFD2	COT1	YMR085W	TGS1
SRO9	LCD1	GRX2	RPL15A
YIL024C	LSM8	TMA17	UTP5
GZF3	MTW1	RCN2	REA1
TIR4	PMT1	PBI2	HPT1
RGT1	REC107	VID30	SOF1
	RPN6	YJL068C	HAS1
	APA2	ARN1	RRS1
	CAB1	GDB1	BRX1
	CIN2	ATG14	NOC2
	OSH2	YER039C-A	ESF1
	PEX17	PEX30	UTP10
	PSY3	PUT4	NOP58
		SER3	CLB2
		YPL278C	FEX1
		PEX27	UTR2
		IDP2	FEX2
		CLD1	REX4
		VPS73	RPS7B
		YPL247C	DRS1
		YHR007C-A	RPA34
		RCI50	HTA1
		ATG29	ENP1
		YMR084W	YOX1
		YKL091C	MPP10
		MDH2	UTP4
		CCC2	RPL35B
		MPO1	RPL22A
		YOR292C	RPL23A
		MCR1	CBF5
		AAD4	CHS2
		GPT2	NSA2
		BDH1	SSF1
		YDR034W-B	BMT6
		TDA6	NAF1
		RMR1	IMD4
		TRX3	RPS12
		YBR137W	NCL1
		PHR1	SNU13
		ATG33	NPL3
		VID28	RPL31B
		SNZ3	RPS21A
		WSC4	RRP9
		CTR3	NOP13
		ATG22	YNL162W-A
		NRG2	RPS22A
		ATG3	RPS27A
		SCS22	RRT14
		RFS1	RIX1
		AVT6	FRE4
		CIT1	MTR4
		YPI1	YRA1
		COQ4	RRP1
		GID8	HGH1
		DAN4	DBP7
		BDH2	TRM11
		MIN7	RRP5
		ECM29	PNO1
		RTS3	NOP7
		YKL162C	RLI1
		YLR177W	ATC1
		DDI1	GAR1
		UFD1	NOP16
		CIN5	EBP2
		EGH1	NCS2
		GSM1	YBL081W
		UBP11	RPL16A
		YAK1	MET5
		TPK2	HST3
		TPO2	RKI1
		YCT1	NOP53
		YDR391C	ATO3
		MIX14	RPF2
		ALG14	CDC5
		YLR152C	RPL40B
		REE1	TRM1
		ELO1	HTB1
		AIM19	NOP1
		ICS2	ERB1
		SNZ2	KIN3
		FMP52	DED1
		SDH8	PWP1
		COT1	RPL7B
		BLS1	RRP8
		RAD51	UTP14
		FRE3	RRP12
		YHR180W	PWP2
		MXR2	CGR1
		ATG36	ERG1
		YER188W	PUF6
		SOL1	CLN2
		ATG40	RLP7
		PIG2	RSA4
		YJL218W	ERG11
		YMR253C	NOC3
		ALG13	SDA1
		IRC24	NMD3
		GUD1	REI1
		THI20	RPL22B
		PTP1	YOR342C
		YER158C	UTP23
		YPR1	MAK21
		PSK1	PTR2
		YJL070C	MOT1
		ISU2	YML018C
		GAL3	ECM1
		YET3	SPB1
		YHC3	GLT1
		IKS1	YGL188C-A
		ATG17	MRT4
		AFR1	YER156C
		DOA4	CIC1
		YIL014C-A	MET6
		CYB2	RRN11
		UIP3	NOP15
		VHS3	HCA4
		YDC1	YLR363W-A
		LCB5	RPS26B
		LPP1	MIS1
		DIT1	NOP9
		CIT2	CYC1
		AVO2	YGK1
		SDH5	NOG1
		YDL085C-A	MAK16
		KIN82	ILV3
		HUL5	URA7
		HIM1	ASC1
		ARR3	MEP2
		LAM5	YBL028C
		TSA2	DBP3
		RCH1	RPL9A
		ATG42	AIM20
		PRM4	NOP4
		ATG15	LIA1
		YNL193W	SCM4
		MCO76	DHR2
		YLR326W	ARX1
		GLO4	CWP2
		HFD1	SAG1
		FMS1	RLP24
		MMT1	VTS1
		PYC1	HXT2
		SSA4	PDR5
		ETR1	YOL013W-A
		PTH4	YNL046W
		IDH2	ALB1
		THI6	SRP40
		FBP26	UTP20
		ICL2	FAA3
		DAS1	TOD6
		TMH18	HMT1
		FAR7	YNL058C
		URA10	NCW2
		LDH1	PST1
		HYR1	FUR1
		MCH4	SRO9
		YHR022C	IRC8
		RFA2	BUD9
		PEX17	RFU1
		FET4	AAH1
		IZH4	FAR1
		GSH1	NSR1
		ATG19	SUN4
		YPK2	NOG2
		YDR476C	GFD2
		TDA10	CYB5
		ULA1	CHA1
		SPO24	AMN1
		BNA6	PRY3
		HBT1	NIS1
		TUL1	HTA2
		UBX3	AIM44
		GSC2	YMR001C-A
		TWF1	ASH1
		REC104	DSE3
		NCE102	PCL9
		ATG9	CTS1
		YPL191C	DSE1
		ECM18	YLR285C-A
		DGR2	HOF1
		ECM15	SFG1
		PGC1	HO
		YBR062C	YGR035C
		CRG1	DSE2
		TMT1	SPS4
		FSH3	DBP2
		AIM3	HTB2
		YMR160W	SCW11
		BNA1	DSE4
		SPG5	PIR1
		SOD2	EGT2
		PEP12	PRM7
		GRS2	BSC1
		YJL132W
		MIN6
		PPZ2
		UMP1
		AGP3
		RRD2
		AYR1
		RNR1
		MRX9
		TOS3
		STP4
		GSY2
		EMI1
		YFR018C
		PKH1
		YNK1
		YET1
		MUP3
		RIM11
		CTR1
		KNH1
		PEX29
		LSC2
		YLR446W
		SOD1
		MRL1
		SCO2
		DSC3
		LSB3
		ARG82
		DOG2
		EDC2
		GID7
		IMA1
		LOT6
		SSH4
		COA4
		SIP2
		UBX5
		PRD1
		SDS22
		MIG3
		GYP7
		RPM2
		MSF1
		TPS3
		GPX2
		GLR1
		CIS1
		AST2
		YNL146W
		UBP15
		YDL057W
		IDH1
		TVP15
		ATG4
		YPR127W
		TMH11
		PPT2
		HEF3
		IRC19
		YGR237C
		YCR007C
		SNC1
		YGR153W
		HSV2
		SNX4
		SEO1
		SPO73
		MEF2
		RRI2
		PRC1
		SOL2
		KIN1
		ECM21
		RCR2
		YMR114C
		LSP1
		YLL058W
		AIM23
		HVG1
		DAK1
		SPI1
		SPC29
		IBA57
		PDR15
		ALD2
		YDL206W
		NPL4
		NAS6
		RMD5
		YDR248C
		SAP4
		CSH1
		ESC8
		CMK2
		SAF1
		SUL2
		MGL2
		VPS68
		ATG16
		IMP1
		MTL1
		OM14
		MAL13
		YER010C
		PRY1
		CUZ1
		RTA1
		YCF1
		OYE2
		YPL119C-A
		YAP1801
		PNS1
		JHD2
		RFX1
		HPF1
		RPN4
		PET18
		AIM4

[truncated: 4 more sheets: S2A_Fig, S5_Fig, S6_Fig, S9_Fig]
