# Supplementary material for: Characterizing the regulatory effects of H2A.Z and SWR1-C on gene expression during hydroxyurea exposure in Saccharomyces cerevisiae
Source: PLoS Genet. 2025 Jan 21;21(1):e1011566. doi: 10.1371/journal.pgen.1011566 (PMC11761084; doi:10.1371/journal.pgen.1011566)
Supplement: S2 Table — (XLSX) [file pgen.1011566.s013.xlsx]

## Sheet: WT_UTvshtz1_UT
Probe	baseMean	log2FoldChange	lfcSE	stat	pvalue	padj
AAC1	54.0306	0.452441	0.140198	3.22715	0.0012503	0.00313014
AAC3	85.0278	-0.0747688	0.104236	-0.717305	0.473186	0.557752
AAD10	132.504	0.0665892	0.0910043	0.731714	0.464343	0.549464
AAD14	179.034	-0.02937	0.076901	-0.38192	0.702521	0.762633
AAD15	6.42861	0.579144	0.466827	1.2406	0.214754	0.290025
AAD3	165.129	-0.484064	0.086629	-5.58778	2.29992e-08	1.26484e-07
AAD4	125.749	-0.0471238	0.116821	-0.403386	0.686664	0.749186
AAH1	1029.23	-0.767761	0.0913251	-8.4069	4.20984e-17	6.48385e-16
AAP1	1086.28	0.1334	0.0528829	2.52255	0.0116508	0.0228774
AAR2	112.241	0.0453815	0.0979272	0.463421	0.643062	0.711386
AAT1	1048.24	-0.0292392	0.0406367	-0.719528	0.471816	0.556471
AAT2	3038.59	0.232821	0.046457	5.01153	5.39976e-07	2.41923e-06
ABD1	555.868	-0.121886	0.0467181	-2.60897	0.00908141	0.018361
ABF1	961.393	0.18698	0.0471886	3.96241	7.41971e-05	0.000234129
ABF2	1553.26	0.347346	0.0325976	10.6556	1.6424e-26	6.12869e-25
ABM1	9.47659	0.388885	0.337808	1.1512	0.24965	0.329625
ABP1	1343.54	0.0430882	0.0433515	0.993927	0.320258	0.405889
ABP140	2515.71	0.0425994	0.0285763	1.49072	0.136034	0.196352
ABZ1	906.278	0.0347187	0.045514	0.762815	0.445574	0.5322
ABZ2	612.615	-0.0778625	0.0421997	-1.84509	0.0650238	0.103532
ACA1	505.49	0.374298	0.0535919	6.98422	2.86437e-12	2.61509e-11
ACB1	1631.02	0.106445	0.0426914	2.49335	0.0126544	0.0246267
ACC1	5164.85	-0.192189	0.0705734	-2.72324	0.00646448	0.0135786
ACE2	453.431	0.284749	0.0574512	4.95637	7.18218e-07	3.1718e-06
ACF2	394.526	-0.0628468	0.0574609	-1.09373	0.274073	0.356205
ACF4	227.489	-0.154443	0.0711658	-2.17018	0.0299934	0.0527565
ACH1	317.979	0.0708599	0.0860889	0.823101	0.410451	0.497841
ACK1	530.134	-0.237678	0.0445738	-5.33223	9.70125e-08	4.84627e-07
ACL4	1224.9	-0.141181	0.0614103	-2.29898	0.0215063	0.0394246
ACM1	352.524	0.117097	0.0569787	2.05511	0.0398684	0.067623
ACO1	2734.44	0.357604	0.0714948	5.00182	5.67909e-07	2.53214e-06
ACO2	1642.28	-0.502594	0.0488404	-10.2905	7.77409e-25	2.52772e-23
ACP1	1241.35	0.0783858	0.0467895	1.67528	0.0938784	0.142108
ACS1	91.0581	-0.0744954	0.124192	-0.599842	0.548612	0.628018
ACS2	3279.39	-0.0739068	0.0534332	-1.38316	0.166615	0.233345
ACT1	8992.51	0.345195	0.0407398	8.47317	2.38813e-17	3.7829e-16
ADA2	284.613	0.0694316	0.0586959	1.1829	0.236847	0.315191
ADD37	330.388	0.476158	0.0667026	7.13852	9.43442e-13	9.18757e-12
ADD66	513.922	0.256269	0.0505424	5.07038	3.97032e-07	1.8124e-06
ADE1	731.515	-0.0378046	0.0471437	-0.801902	0.42261	0.510141
ADE12	699.786	-0.326879	0.0563155	-5.80443	6.45868e-09	3.83657e-08
ADE13	1405.35	0.0525563	0.0391877	1.34114	0.179874	0.248735
ADE16	3041.82	0.387465	0.0331093	11.7026	1.23589e-31	6.48261e-30
ADE17	202.604	-0.572421	0.101604	-5.63386	1.7622e-08	9.89679e-08
ADE2	353.2	-0.0198291	0.0614626	-0.322621	0.746983	0.80209
ADE3	2750.59	0.122442	0.0510247	2.39965	0.0164107	0.0310246
ADE4	1157.47	0.164594	0.0445138	3.69759	0.000217652	0.0006316
ADE57	2013.68	-0.0799088	0.0586406	-1.36269	0.172981	0.240719
ADE6	2329.95	-0.116777	0.0532385	-2.19346	0.0282743	0.0501611
ADE8	514.923	0.190627	0.0572309	3.33085	0.000865807	0.00223382
ADF1	315.797	0.0579577	0.0762091	0.760509	0.44695	0.533604
ADH1	29202.1	0.265603	0.0706309	3.76044	0.000169616	0.000503236
ADH2	12.1707	0.130232	0.279409	0.466099	0.641145	0.710112
ADH3	3110.93	0.0628362	0.0373291	1.6833	0.0923162	0.14024
ADH4	517.11	0.0201721	0.0441951	0.456432	0.648079	0.716028
ADH5	241.235	0.0807112	0.0772203	1.04521	0.295927	0.380252
ADH6	1753.29	0.132642	0.0463147	2.86394	0.00418407	0.00922786
ADH7	26.8077	-0.00680406	0.196148	-0.0346884	0.972328	0.980419
ADI1	437.188	-0.13415	0.045787	-2.92986	0.0033911	0.00765822
ADK1	2821.21	-0.0048205	0.0390265	-0.123518	0.901697	0.925671
ADK2	201.539	0.210273	0.0736767	2.854	0.00431732	0.00950288
ADO1	2485	0.124597	0.0554797	2.2458	0.0247165	0.0445025
ADP1	1653.57	0.260421	0.0493314	5.27902	1.29879e-07	6.32895e-07
ADR1	232.46	0.897626	0.100753	8.90918	5.14104e-19	9.7891e-18
ADY2	10.7625	0.213643	0.385848	0.553699	0.579785	0.65694
ADY3	157.787	-0.455614	0.0913337	-4.98845	6.08655e-07	2.69866e-06
ADY4	172.064	-0.396487	0.0738299	-5.37028	7.86131e-08	3.98804e-07
AEP1	694.292	-0.12737	0.0408762	-3.11598	0.00183334	0.00440318
AEP2	325.762	-0.976399	0.0600531	-16.2589	1.93083e-59	5.96411e-57
AEP3	144.38	-0.0659678	0.0849613	-0.776445	0.437486	0.524003
AFB1	5606.89	0.143712	0.053621	2.68015	0.00735885	0.0152384
AFG1	630.57	0.262057	0.0489462	5.35397	8.6044e-08	4.34124e-07
AFG2	857.139	-0.127656	0.0552477	-2.31061	0.0208545	0.0383182
AFG3	1456.45	0.105653	0.0409268	2.58152	0.00983654	0.0197441
AFI1	315.831	-0.0139777	0.0536708	-0.260435	0.794528	0.841444
AFR1	399.376	0.731741	0.0853207	8.57636	9.79189e-18	1.62516e-16
AFT1	922.041	0.279726	0.0460707	6.07168	1.26582e-09	8.27024e-09
AFT2	502.964	0.127514	0.049409	2.58078	0.00985771	0.0197723
AGA1	1002.22	0.594318	0.0892302	6.66051	2.72883e-11	2.22142e-10
AGA2	7.14859	1.58022	0.488544	3.23455	0.00121834	0.00305962
AGC1	502.15	0.0435313	0.0494622	0.880093	0.378809	0.466277
AGE1	782.485	-0.0104848	0.0384773	-0.272493	0.785243	0.833356
AGE2	672.729	0.1203	0.0396024	3.0377	0.00238389	0.00561152
AGP1	1118.72	-0.109241	0.0748847	-1.45879	0.144624	0.207031
AGP2	155.371	0.626741	0.139315	4.49873	6.83605e-06	2.5751e-05
AGP3	96.6054	-0.239793	0.123076	-1.94833	0.0513753	0.0842118
AGX1	102.114	0.462078	0.137887	3.35113	0.00080484	0.00209303
AHA1	2675.41	0.679108	0.0769584	8.82435	1.10101e-18	1.994e-17
AHC1	868.943	0.199869	0.046571	4.29171	1.77301e-05	6.20386e-05
AHC2	763.837	-0.230917	0.0433682	-5.32457	1.01191e-07	5.03689e-07
AHK1	773.836	-0.153995	0.0428413	-3.59455	0.000324954	0.000905637
AHP1	17761.3	0.548218	0.0628541	8.72208	2.73138e-18	4.74577e-17
AI1	45.5526	-0.0954956	0.394792	-0.241888	0.808867	0.853054
AI2	27.5242	-0.491314	0.385439	-1.27469	0.20242	0.275914
AI4	13.7712	-0.175604	0.4866	-0.360879	0.71819	0.776573
AI5_ALPHA	13.4464	-0.23883	0.463829	-0.51491	0.606616	0.680134
AIM10	355.016	-0.0805417	0.0704279	-1.1436	0.252788	0.333135
AIM11	124.903	0.0565612	0.0942587	0.600063	0.548464	0.627978
AIM14	980.98	0.244898	0.0587915	4.16554	3.10622e-05	0.000104861
AIM17	798.651	1.35896	0.146602	9.26973	1.86609e-20	4.08484e-19
AIM18	330.457	0.214252	0.0660824	3.2422	0.0011861	0.00298405
AIM19	134.392	0.294986	0.105991	2.78312	0.00538391	0.0115876
AIM2	403.711	-0.192607	0.0544743	-3.53575	0.000406624	0.00111261
AIM20	524.529	0.12018	0.0546603	2.19868	0.0279007	0.0496251
AIM21	893.013	0.21925	0.0360944	6.07435	1.24491e-09	8.15276e-09
AIM22	426.339	-0.239964	0.0475885	-5.04248	4.59539e-07	2.08235e-06
AIM23	269.245	-0.759214	0.0757424	-10.0236	1.2001e-23	3.5682e-22
AIM24	704.508	0.0141115	0.040092	0.351978	0.724855	0.782106
AIM25	408.241	-0.167687	0.0557694	-3.0068	0.00264012	0.00616251
AIM29	662.31	-0.053157	0.0516555	-1.02907	0.303448	0.388213
AIM3	551.425	0.226658	0.0640365	3.53952	0.000400855	0.00110007
AIM32	101.924	-0.619107	0.0975043	-6.34954	2.15963e-10	1.58202e-09
AIM33	43.4507	-0.577557	0.164714	-3.50643	0.000454159	0.00122937
AIM34	177.335	0.0605146	0.0774789	0.781046	0.434776	0.521994
AIM36	262.184	-0.528171	0.0717388	-7.36241	1.80613e-13	1.93489e-12
AIM39	227.043	-0.897931	0.0831431	-10.7998	3.44858e-27	1.34085e-25
AIM4	163.142	0.507545	0.0899497	5.64254	1.6756e-08	9.41996e-08
AIM41	547.506	-0.212775	0.0554047	-3.84039	0.00012284	0.000373929
AIM44	548.148	0.216658	0.0430942	5.02756	4.96763e-07	2.23825e-06
AIM45	861.488	0.127592	0.0367891	3.46819	0.000523972	0.00140264
AIM46	865.598	0.0730808	0.0514303	1.42097	0.155326	0.219973
AIM6	731.095	0.112083	0.0544068	2.0601	0.0393891	0.0668713
AIM7	539.839	0.186477	0.0484615	3.84794	0.000119116	0.000363892
AIM9	1805.05	0.231428	0.032345	7.15497	8.36898e-13	8.22112e-12
AIP1	1277.7	0.321072	0.052872	6.07263	1.25834e-09	8.23099e-09
AIP5	1356.41	0.444462	0.0414581	10.7208	8.1334e-27	3.07631e-25
AIR1	535.937	-0.32935	0.0638531	-5.15794	2.49686e-07	1.16269e-06
AIR2	289.674	-0.13485	0.0622488	-2.1663	0.0302883	0.0532247
AKL1	889.752	0.132531	0.0557577	2.37691	0.0174586	0.0327716
AKR1	2689.74	0.491542	0.0497655	9.87716	5.22948e-23	1.48347e-21
AKR2	417.308	-0.0946682	0.0514242	-1.84093	0.0656322	0.104351
ALA1	3470.69	0.120116	0.0449035	2.67497	0.00747354	0.0154587
ALB1	1533.68	-0.235772	0.0847041	-2.78348	0.00537787	0.0115805
ALD2	169.635	0.298428	0.0970946	3.07358	0.00211507	0.00501484
ALD3	135.79	0.133631	0.148318	0.900974	0.367602	0.454597
ALD4	553.159	0.988848	0.131394	7.5258	5.2398e-14	6.00687e-13
ALD5	2798.89	0.285781	0.0489607	5.83695	5.31648e-09	3.19218e-08
ALD6	8449.37	0.328181	0.0528659	6.20781	5.37295e-10	3.72489e-09
ALE1	1498.01	-0.0921316	0.0455978	-2.02053	0.0433288	0.0728039
ALF1	149.024	-0.321361	0.0895302	-3.58941	0.000331424	0.000922742
ALG1	1123.32	0.102555	0.0604261	1.6972	0.089658	0.136725
ALG11	805.117	-0.258301	0.0587603	-4.39585	1.1034e-05	4.02024e-05
ALG12	1487.99	0.244575	0.0536437	4.55925	5.13363e-06	1.98491e-05
ALG13	335.181	0.399277	0.0772813	5.16653	2.38476e-07	1.11235e-06
ALG14	662.043	0.252365	0.0606502	4.16099	3.16874e-05	0.000106648
ALG2	757.988	0.118629	0.051058	2.32342	0.0201568	0.0372249
ALG3	738.187	0.139554	0.0501583	2.78228	0.00539787	0.0116011
ALG5	944.095	0.0517032	0.0586261	0.881914	0.377823	0.465374
ALG6	1227.68	0.181019	0.0380357	4.75918	1.94383e-06	7.99384e-06
ALG7	783.243	0.134669	0.0498579	2.70105	0.00691209	0.0144207
ALG8	630.818	-0.417923	0.0481063	-8.68748	3.70565e-18	6.39858e-17
ALG9	1724.83	0.175266	0.0484906	3.61443	0.000301005	0.00084831
ALK1	1077.17	0.403786	0.0387502	10.4202	2.00488e-25	6.83874e-24
ALK2	1024.62	0.13104	0.0487641	2.68723	0.00720471	0.0149471
ALO1	1499.76	0.0675919	0.0306125	2.20798	0.0272455	0.0486464
ALP1	32.5041	0.203481	0.19385	1.04968	0.293865	0.377779
ALR1	1275.58	-0.259335	0.0575932	-4.50287	6.70413e-06	2.53055e-05
ALR2	229.112	-0.213583	0.0599145	-3.56479	0.000364148	0.0010083
ALT1	1338.67	0.472913	0.0435786	10.852	1.95214e-27	7.75279e-26
ALT2	293.069	-0.342171	0.074012	-4.62319	3.77885e-06	1.49647e-05
ALY1	655.933	0.241145	0.0469565	5.13551	2.81386e-07	1.30158e-06
ALY2	493.657	0.205961	0.046047	4.47286	7.71818e-06	2.88201e-05
AMA1	13.9032	-1.83933	0.358345	-5.13284	2.85396e-07	1.31904e-06
AMD1	1277.88	-0.133773	0.041936	-3.18993	0.00142308	0.00351659
AMD2	158.551	-0.0709586	0.0811153	-0.874787	0.38169	0.469135
AME1	177.158	-0.284266	0.0723951	-3.92658	8.61607e-05	0.000269737
AMF1	73.2357	-0.902949	0.136139	-6.63253	3.29987e-11	2.66289e-10
AMN1	1587.92	0.0119727	0.0281024	0.426037	0.670081	0.734584
AMS1	410.719	0.53711	0.0847136	6.34031	2.29309e-10	1.67318e-09
ANB1	23.1516	0.908321	0.201534	4.50704	6.57368e-06	2.48628e-05
ANP1	1846.78	0.204489	0.0442848	4.6176	3.88209e-06	1.53298e-05
ANR2	444.808	0.0283112	0.0503612	0.562162	0.574006	0.651986
ANT1	327.604	-0.293507	0.0593574	-4.94474	7.62455e-07	3.34854e-06
ANY1	867.196	0.0834052	0.0439998	1.89558	0.0580155	0.0937148
AOS1	524.531	0.322864	0.0466113	6.92674	4.30663e-12	3.82505e-11
APA1	2596.24	0.407058	0.0383199	10.6226	2.33895e-26	8.6697e-25
APA2	226.982	0.0434204	0.0743971	0.583631	0.559469	0.637531
APC1	447.342	0.148383	0.0636297	2.33198	0.0197015	0.036477
APC11	240.55	-0.273608	0.0637618	-4.29109	1.77798e-05	6.21736e-05
APC2	310.714	-0.290721	0.0550351	-5.28246	1.27458e-07	6.23825e-07
APC4	239.196	0.0641233	0.0665332	0.96378	0.335156	0.420968
APC5	329.341	-0.183387	0.063556	-2.88545	0.00390857	0.00869613
APC9	132.951	-0.223922	0.0935889	-2.39262	0.0167287	0.0315508
APD1	1443.24	0.33888	0.0397388	8.52768	1.49306e-17	2.40621e-16
APE1	1031.96	0.268563	0.0783616	3.42723	0.00060978	0.00161832
APE2	1466.51	0.0376846	0.0414211	0.909794	0.362931	0.44952
APE3	8698.81	0.21472	0.0402579	5.33362	9.62722e-08	4.81794e-07
APE4	569.31	0.115193	0.0552693	2.08421	0.0371408	0.0634738
APJ1	261.369	0.22096	0.0926351	2.38527	0.0170665	0.0321008
APL1	821.94	0.192375	0.0365496	5.26339	1.41422e-07	6.83745e-07
APL2	1031.85	0.0394956	0.0333334	1.18486	0.236071	0.31446
APL3	502.875	0.0992621	0.0570804	1.73899	0.0820373	0.126997
APL4	1134.75	-0.0617533	0.0326802	-1.88962	0.0588083	0.0948577
APL5	1053.93	-0.0146054	0.0332374	-0.439427	0.660352	0.726035
APL6	1005.46	-0.0615187	0.0368519	-1.66935	0.0950483	0.143489
APM1	542.44	-0.0519455	0.0427165	-1.21605	0.223965	0.300567
APM2	340.339	0.177822	0.059149	3.00635	0.00264405	0.00616908
APM3	560.713	0.0878679	0.0512174	1.71559	0.0862375	0.132453
APM4	947.159	0.180752	0.0405983	4.4522	8.49934e-06	3.15884e-05
APN1	875.567	-0.125135	0.0369743	-3.38439	0.000713357	0.00186824
APN2	203.962	-0.0812672	0.0752211	-1.08038	0.279974	0.362941
APP1	895.649	0.00258049	0.0393886	0.0655137	0.947765	0.961952
APQ12	377.963	-0.0344373	0.0672816	-0.511838	0.608765	0.68213
APS1	258.31	0.0958802	0.0649817	1.47549	0.14008	0.20146
APS2	280.297	0.0415336	0.064149	0.647455	0.517338	0.598751
APS3	529.551	0.102545	0.0499025	2.0549	0.0398882	0.0676275
APT1	1114.03	-0.0151541	0.0568839	-0.266405	0.789927	0.837209
APT2	561.639	-0.117577	0.0464219	-2.53279	0.0113159	0.0223028
AQR1	401.134	-0.485792	0.092544	-5.24931	1.52671e-07	7.32397e-07
AQY1	7.4225	-0.310526	0.285699	-1.0869	0.277082	0.359779
AQY2	97.9318	-0.395073	0.106913	-3.69529	0.000219639	0.000636178
AQY3	283.934	0.153511	0.0853625	1.79834	0.0721234	0.113407
ARA1	1803.55	0.806472	0.0501764	16.0728	3.96086e-58	1.10112e-55
ARA2	227.764	0.322896	0.0733504	4.4021	1.07208e-05	3.91127e-05
ARB1	3935.26	-0.133305	0.0449074	-2.96844	0.00299319	0.0068684
ARC1	4650.89	0.188832	0.0434129	4.34967	1.36342e-05	4.8907e-05
ARC15	946.572	0.310421	0.0561775	5.52572	3.28143e-08	1.77769e-07
ARC18	1182.3	0.302947	0.0396068	7.64887	2.02761e-14	2.40887e-13
ARC19	1280.81	0.122987	0.0415805	2.95782	0.00309824	0.00708314
ARC35	1731.14	0.257929	0.0368049	7.008	2.41746e-12	2.23273e-11
ARC40	1824.73	0.422418	0.0360789	11.7082	1.15735e-31	6.12843e-30
ARD1	877.141	0.0658926	0.0414026	1.59151	0.111495	0.164958
ARE1	780.804	-0.16457	0.0532636	-3.08973	0.00200336	0.0047819
ARE2	1735.94	0.00689857	0.0423135	0.163035	0.870491	0.900787
ARF1	3538.14	0.151688	0.0471755	3.21541	0.0013026	0.00324193
ARF2	2154.23	0.469466	0.0461004	10.1836	2.34827e-24	7.33506e-23
ARF3	262.945	-0.101154	0.0609114	-1.66068	0.0967779	0.145783
ARG1	1530.14	0.238611	0.127823	1.86673	0.0619397	0.0991291
ARG2	497.208	0.00203712	0.0464675	0.0438395	0.965032	0.97504
ARG3	811.887	-0.0993145	0.123997	-0.80094	0.423167	0.510702
ARG4	2446.62	0.399102	0.0587662	6.79135	1.11092e-11	9.40143e-11
ARG56	1550.99	-0.000763332	0.0736076	-0.0103703	0.991726	0.994409
ARG7	1446.51	0.259712	0.0695545	3.73394	0.000188511	0.000553389
ARG8	536.484	-0.214519	0.0787718	-2.7233	0.0064634	0.0135786
ARG80	227.985	0.11409	0.0679462	1.67912	0.093128	0.141165
ARG81	761.147	0.0848699	0.0400651	2.1183	0.0341496	0.0590587
ARG82	262.941	0.401933	0.0740376	5.42877	5.67444e-08	2.94584e-07
ARH1	628.899	0.180094	0.0419166	4.29647	1.73539e-05	6.09138e-05
ARI1	1194.92	0.298253	0.0399613	7.46354	8.42264e-14	9.36598e-13
ARK1	277.213	0.114239	0.0710742	1.60732	0.107984	0.160361
ARL1	808.496	-0.0640377	0.0390302	-1.64072	0.100855	0.151187
ARL3	285.873	-0.419678	0.0638531	-6.57256	4.94589e-11	3.90187e-10
ARN1	1289.52	0.928943	0.071155	13.0552	5.93561e-39	5.50033e-37
ARN2	3172.09	0.719052	0.116453	6.17459	6.63365e-10	4.5311e-09
ARO1	2555.34	0.141477	0.0543489	2.60313	0.0092376	0.0186496
ARO10	1304.26	0.463357	0.0610419	7.5908	3.1793e-14	3.67503e-13
ARO2	3060.04	0.144695	0.0570975	2.53418	0.0112711	0.0222304
ARO3	1765.94	-0.0214198	0.0550398	-0.389169	0.697151	0.758099
ARO4	3464.5	-0.0355797	0.0599438	-0.593551	0.552812	0.631526
ARO7	878.395	-0.0966267	0.0447603	-2.15876	0.030869	0.0540231
ARO8	3325.49	0.10482	0.0410792	2.55165	0.0107214	0.0212896
ARO80	325.894	0.113858	0.0664703	1.71291	0.086729	0.133024
ARO9	1175.96	0.405438	0.0482121	8.40947	4.1187e-17	6.3611e-16
ARP1	272.627	-0.164211	0.0617823	-2.65789	0.00786309	0.0161921
ARP10	17.7181	-0.099793	0.253697	-0.393356	0.694057	0.755621
ARP2	1404.22	0.109847	0.044295	2.4799	0.013142	0.0254747
ARP3	1826.89	0.180207	0.0401304	4.49053	7.10446e-06	2.66897e-05
ARP4	856.966	0.0462087	0.0363359	1.27171	0.203477	0.277083
ARP5	1109.82	0.0586036	0.0351469	1.66739	0.0954368	0.143947
ARP6	298.563	-0.615389	0.0622596	-9.88423	4.87294e-23	1.38941e-21
ARP7	1201.12	0.119448	0.0325456	3.67018	0.000242377	0.000696082
ARP8	671.663	-0.211966	0.0438953	-4.82889	1.37295e-06	5.7962e-06
ARP9	1088	-0.108008	0.0393555	-2.74442	0.00606179	0.012815
ARR1	310.426	0.0271248	0.0564047	0.480897	0.63059	0.701216
ARR2	27.2948	-0.365867	0.205765	-1.77808	0.0753904	0.117943
ARR3	55.368	0.25969	0.154762	1.678	0.0933465	0.141457
ART10	285.904	0.19127	0.0660805	2.8945	0.00379766	0.00847311
ART5	257.592	-0.0939335	0.0656377	-1.43109	0.152404	0.216496
ARV1	146.446	-0.0599856	0.0818745	-0.732653	0.46377	0.549214
ARX1	1870.61	-0.326906	0.077667	-4.20907	2.56421e-05	8.73055e-05
ASA1	376.19	-0.265081	0.0520712	-5.09074	3.56674e-07	1.63353e-06
ASC1	6897.54	-0.0768808	0.0633314	-1.21394	0.224769	0.3015
ASE1	513.633	0.215929	0.0500974	4.31018	1.63123e-05	5.75852e-05
ASF1	960.37	0.153764	0.0414512	3.70952	0.000207655	0.000605751
ASF2	480.693	0.043016	0.0564971	0.761384	0.446428	0.533105
ASG1	897.897	0.0738747	0.0499894	1.47781	0.139459	0.200671
ASH1	917.883	0.0675835	0.044194	1.52925	0.126203	0.183978
ASI1	869.706	0.23464	0.0488695	4.80135	1.57597e-06	6.57837e-06
ASI2	345.303	0.181153	0.0661154	2.73995	0.00614479	0.0129658
ASI3	557.766	-0.250827	0.0548982	-4.56895	4.90164e-06	1.90182e-05
ASK1	445.317	0.334093	0.05455	6.12453	9.09498e-10	6.09989e-09
ASK10	1142.58	0.0288386	0.0429688	0.671153	0.502123	0.584639
ASM4	763.077	0.00265739	0.0380489	0.0698413	0.94432	0.959857
ASN1	9690.36	0.250187	0.0527209	4.7455	2.07994e-06	8.53466e-06
ASN2	4958.07	0.203425	0.0447626	4.54453	5.50575e-06	2.11555e-05
ASP1	1111.05	-0.138593	0.054541	-2.54107	0.0110514	0.0218436
ASR1	141.253	-0.0562085	0.093519	-0.601039	0.547814	0.627363
AST1	482.961	0.0308582	0.0439767	0.701695	0.482869	0.566882
AST2	230.59	-0.0504516	0.0747172	-0.675234	0.499527	0.582136
ATC1	695.328	-0.178262	0.0630456	-2.82751	0.00469118	0.0102326
ATE1	283.077	-0.0127245	0.0679346	-0.187305	0.851421	0.886119
ATF1	440.906	-0.34643	0.0554931	-6.24276	4.29903e-10	3.03718e-09
ATF2	453.799	-0.626103	0.0469488	-13.3359	1.43154e-40	1.44716e-38
ATG1	279.822	0.0223933	0.0894341	0.250389	0.802287	0.847834
ATG10	19.262	-1.42421	0.249241	-5.7142	1.10223e-08	6.331e-08
ATG11	414.055	-0.0963621	0.0570362	-1.68949	0.0911256	0.138621
ATG12	176.629	0.106227	0.0729056	1.45704	0.145104	0.207558
ATG13	642.692	-0.0437887	0.0542324	-0.807427	0.419421	0.506798
ATG14	67.0269	-0.835688	0.167238	-4.997	5.82295e-07	2.59212e-06
ATG15	438.315	0.266115	0.0752213	3.53776	0.00040354	0.00110581
ATG16	49.8325	0.0721481	0.152239	0.473914	0.635561	0.705334
ATG17	213.248	0.472439	0.0843554	5.60058	2.13631e-08	1.1807e-07
ATG18	314.421	0.0182314	0.0650701	0.280181	0.779339	0.828196
ATG19	753.601	-0.234065	0.0533655	-4.38607	1.15418e-05	4.18881e-05
ATG2	303.107	-0.0858399	0.0729211	-1.17716	0.239131	0.31765
ATG20	381.851	0.316286	0.0647662	4.8835	1.04218e-06	4.49887e-06
ATG21	334.262	0.0327788	0.0604067	0.542634	0.587382	0.663519
ATG22	272.65	-0.118082	0.0884634	-1.33481	0.181937	0.251151
ATG23	257.954	0.00135857	0.06842	0.0198563	0.984158	0.989318
ATG26	776.303	-0.273588	0.0458164	-5.9714	2.35223e-09	1.47945e-08
ATG27	1280.42	0.407448	0.0472945	8.61512	6.98694e-18	1.17364e-16
ATG29	99.2937	0.0377912	0.131371	0.287668	0.773601	0.824304
ATG3	324.282	0.382962	0.0749643	5.10859	3.24568e-07	1.4914e-06
ATG31	170.985	0.171674	0.0945207	1.81626	0.0693301	0.109417
ATG32	180.936	-0.110698	0.0846944	-1.30703	0.191204	0.262362
ATG33	370.979	0.283336	0.0701542	4.03877	5.37334e-05	0.000173595
ATG34	87.6911	-1.95915	0.187763	-10.4342	1.73124e-25	5.97869e-24
ATG36	108.097	-0.442224	0.118967	-3.71721	0.000201437	0.00058823
ATG38	194.914	-0.183678	0.0898663	-2.04391	0.0409628	0.069247
ATG39	63.4763	-0.344076	0.271406	-1.26775	0.204886	0.278661
ATG4	144.243	-0.244191	0.105203	-2.32113	0.0202798	0.037423
ATG40	173.226	0.325099	0.0936297	3.47218	0.000516251	0.00138531
ATG41	230.287	0.220242	0.0839396	2.62382	0.00869504	0.0176827
ATG42	991.887	0.482814	0.0762367	6.33309	2.40304e-10	1.74424e-09
ATG5	346.954	-0.0249213	0.0600407	-0.415073	0.678089	0.741722
ATG7	171.454	0.0519471	0.112534	0.461613	0.644359	0.712537
ATG8	207.023	0.750086	0.113977	6.58101	4.67254e-11	3.71664e-10
ATG9	199.317	-0.155109	0.082849	-1.87219	0.0611805	0.098143
ATH1	381.725	0.128166	0.0955371	1.34153	0.179747	0.248668
ATM1	954.739	-0.156666	0.0457591	-3.42373	0.000617689	0.00163696
ATO2	27.4288	-0.0831204	0.296223	-0.2806	0.779017	0.828013
ATO3	493.907	-0.347468	0.0701587	-4.95261	7.32264e-07	3.2287e-06
ATP1	2746.35	0.163899	0.0493883	3.31857	0.0009048	0.00232794
ATP10	149.617	-0.347613	0.0913806	-3.80401	0.00014237	0.000429738
ATP11	807.824	0.0844455	0.0442356	1.909	0.0562626	0.0911746
ATP12	421.733	-0.310056	0.052396	-5.91755	3.26768e-09	2.00533e-08
ATP14	1114.15	0.245352	0.0421038	5.8273	5.63306e-09	3.3605e-08
ATP15	815.121	0.176511	0.057827	3.0524	0.00227019	0.00535294
ATP16	1256.52	0.109713	0.042163	2.60212	0.00926484	0.018691
ATP17	717.622	0.256866	0.0495841	5.18041	2.21393e-07	1.03615e-06
ATP18	550.588	-0.100272	0.0586542	-1.70954	0.0873504	0.133793
ATP19	667.802	-0.0669483	0.062186	-1.07658	0.281667	0.364236
ATP2	6350.54	0.0857643	0.0350541	2.44663	0.01442	0.0277326
ATP20	473.293	0.0402738	0.0567195	0.710053	0.477671	0.562204
ATP22	498.775	0.085872	0.045853	1.87277	0.0611004	0.0980994
ATP23	227.957	-0.454914	0.0681706	-6.67317	2.50329e-11	2.05588e-10
ATP25	520.646	-0.114561	0.0479864	-2.38736	0.0169698	0.0319297
ATP3	1976.6	0.180811	0.0371139	4.87179	1.1059e-06	4.75913e-06
ATP4	1648.05	0.250014	0.03786	6.60364	4.01194e-11	3.21881e-10
ATP5	1568.04	0.182745	0.0312401	5.84969	4.92487e-09	2.9731e-08
ATP7	1333.64	0.252408	0.0537539	4.69562	2.65794e-06	1.07555e-05
ATR1	1100.08	0.182212	0.0642547	2.83578	0.00457133	0.00999962
ATR2	92.5427	0.226299	0.218567	1.03538	0.300492	0.385051
ATS1	304.245	0.0195494	0.0781842	0.250043	0.802554	0.847844
ATX1	310.447	0.299109	0.0851318	3.51349	0.000442265	0.00120068
ATX2	391.287	0.120229	0.0805042	1.49345	0.135319	0.195473
AUA1	6.15364	1.9269	0.81448	2.3658	0.0179911	0.0336351
AUR1	1496.76	-0.0749932	0.0492425	-1.52294	0.127774	0.185926
AUS1	206.426	-0.847548	0.0702977	-12.0565	1.79131e-33	1.13178e-31
AVL9	831.232	0.171351	0.0332647	5.15114	2.58903e-07	1.2046e-06
AVO1	317.345	0.010603	0.0538679	0.196834	0.843957	0.880265
AVO2	198.767	0.0303728	0.0900826	0.337166	0.735991	0.791664
AVT1	1715.93	0.318299	0.0405762	7.84449	4.34726e-15	5.53106e-14
AVT2	214.589	-0.34253	0.0855077	-4.00584	6.17978e-05	0.000198317
AVT3	938.302	-0.000141915	0.0462377	-0.00306924	0.997551	0.998826
AVT4	1088.34	0.191465	0.036916	5.18649	2.14289e-07	1.00459e-06
AVT5	318.667	0.0154045	0.0617161	0.249602	0.802895	0.848043
AVT6	591.023	0.243061	0.0842255	2.88584	0.00390377	0.00868893
AVT7	1270.15	0.0336119	0.0442514	0.759567	0.447513	0.533943
AXL1	566.096	0.230164	0.0426092	5.40175	6.59948e-08	3.38864e-07
AXL2	1554.81	0.394269	0.0454667	8.6716	4.26077e-18	7.28919e-17
AYR1	763.106	0.126132	0.07049	1.78936	0.0735566	0.115384
AYT1	154.278	-0.230863	0.0930969	-2.47981	0.0131451	0.0254747
AZF1	387.567	0.0601441	0.0695815	0.86437	0.387385	0.474732
AZR1	23.2851	2.60795	0.318365	8.19169	2.5758e-16	3.71986e-15
BAG7	23.0979	1.82878	0.34871	5.24441	1.56781e-07	7.49528e-07
BAP2	4552.2	0.250285	0.0296632	8.43754	3.24074e-17	5.04721e-16
BAP3	1619.36	-0.157398	0.0434409	-3.62327	0.000290896	0.000823515
BAR1	29.5999	-0.230705	0.187679	-1.22926	0.218975	0.294723
BAS1	632.805	-0.0593788	0.0844681	-0.702973	0.482072	0.566186
BAT1	9322.25	0.486392	0.039118	12.4339	1.70991e-35	1.26762e-33
BAT2	2756.43	0.409971	0.0451183	9.08659	1.02197e-19	2.04395e-18
BBC1	1499.8	0.0778634	0.0535848	1.45309	0.146199	0.20891
BBP1	271.385	-0.0820093	0.0573737	-1.42939	0.152893	0.217024
BCD1	446.972	-0.341611	0.064396	-5.30484	1.12771e-07	5.58109e-07
BCH1	992.496	-0.0359353	0.0430779	-0.834192	0.404173	0.491406
BCH2	584.376	0.0733183	0.0440866	1.66305	0.0963025	0.145106
BCK1	472.006	-0.131698	0.0501238	-2.62745	0.0086028	0.0175271
BCK2	841.921	0.122709	0.0418134	2.9347	0.00333875	0.00755533
BCP1	958.325	-0.0888331	0.0620058	-1.43266	0.151956	0.215915
BCS1	491.658	0.0182072	0.0473075	0.384868	0.700335	0.760817
BCY1	1761.62	0.468928	0.0401373	11.6831	1.55512e-31	8.00599e-30
BDF1	1350.71	-0.0394646	0.0347878	-1.13444	0.256611	0.336897
BDF2	1866.58	0.0287513	0.0523298	0.549425	0.582714	0.659721
BDH1	1124.08	-0.239245	0.0831092	-2.87868	0.00399339	0.00887775
BDH2	74.8308	0.346266	0.166443	2.08039	0.0374894	0.0639979
BDP1	854.945	-0.0426718	0.0383101	-1.11385	0.265342	0.34664
BDS1	254.849	0.106902	0.0727767	1.46891	0.141858	0.203648
BEM1	560.054	-0.0464796	0.0459766	-1.01094	0.312045	0.397018
BEM2	2206.91	0.111784	0.0413	2.70664	0.00679675	0.0142067
BEM3	787.4	0.208242	0.0452896	4.59801	4.26541e-06	1.67402e-05
BEM4	413.434	-0.150392	0.0512241	-2.93596	0.00332521	0.00753695
BER1	495.541	-0.00276153	0.0460673	-0.0599455	0.952199	0.965395
BET1	260.875	-0.2761	0.0569705	-4.84636	1.25746e-06	5.34109e-06
BET2	344.994	-0.271128	0.0581312	-4.66407	3.10009e-06	1.24272e-05
BET3	733.104	0.144212	0.0396926	3.63323	0.000279895	0.000794392
BET4	634.669	0.25435	0.0591371	4.30103	1.70007e-05	5.97875e-05
BET5	389.229	-0.0556405	0.0515324	-1.07972	0.280267	0.363149
BFA1	121.669	-0.0918924	0.0916584	-1.00255	0.316077	0.401321
BFR1	4339.69	0.190502	0.0299745	6.35547	2.07785e-10	1.52815e-09
BFR2	1343.08	-0.172486	0.0632415	-2.72742	0.00638327	0.0134232
BGL2	6843.45	0.301999	0.0464681	6.49906	8.08232e-11	6.22406e-10
BIG1	293.895	0.0070197	0.0715909	0.098053	0.92189	0.941361
BIK1	448.789	-0.176207	0.0475545	-3.70536	0.000211088	0.000614475
BIL1	181.365	-0.0315397	0.0746597	-0.422446	0.672699	0.736842
BIM1	759.636	0.0805096	0.0386298	2.08413	0.0371481	0.0634738
BIO2	434.276	-0.444794	0.0627449	-7.08893	1.35156e-12	1.28897e-11
BIO3	68.6599	-0.37155	0.128127	-2.89987	0.00373319	0.00834601
BIO4	33.6351	-1.17821	0.148539	-7.93201	2.1563e-15	2.8276e-14
BIO5	16.6144	-0.178734	0.404193	-0.4422	0.658344	0.724974
BIR1	514.929	0.034045	0.0465114	0.73197	0.464187	0.549464
BIT2	125.31	-0.588731	0.08862	-6.64332	3.06699e-11	2.47856e-10
BIT61	261.925	0.010766	0.0616258	0.174699	0.861316	0.894289
BLI1	170.415	0.0312645	0.0819111	0.381689	0.702692	0.762633
BLM10	1506.17	-0.0992448	0.0494935	-2.00521	0.0449406	0.075194
BLS1	53.7362	-0.0697872	0.164338	-0.424658	0.671086	0.735393
BMH1	6963.19	0.211102	0.0324737	6.50071	7.99393e-11	6.16453e-10
BMH2	3604.38	0.280503	0.023877	11.7478	7.24528e-32	3.98849e-30
BMS1	1885.26	-0.222788	0.0719281	-3.09737	0.00195244	0.00467108
BMT2	211.767	-0.168131	0.0741815	-2.26648	0.023422	0.0424328
BMT5	427.659	-0.52274	0.094948	-5.50554	3.68045e-08	1.97713e-07
BMT6	230.367	-0.212788	0.0752714	-2.82694	0.00469954	0.0102428
BNA1	1079.72	0.40945	0.0597109	6.85721	7.02182e-12	6.07175e-11
BNA2	185.515	-1.04713	0.127846	-8.1905	2.60152e-16	3.74727e-15
BNA3	687.685	0.172687	0.0553495	3.11995	0.00180884	0.00435185
BNA4	169.388	-0.447848	0.0821733	-5.45005	5.03563e-08	2.63388e-07
BNA5	245.092	-0.659933	0.0781262	-8.44701	2.98855e-17	4.66752e-16
BNA6	314.556	-0.795644	0.0715136	-11.1258	9.39942e-29	4.11502e-27
BNA7	277.584	-0.250676	0.0575942	-4.35246	1.34616e-05	4.83817e-05
BNI1	967.838	0.0509854	0.0476794	1.06934	0.284917	0.36772
BNI4	793.959	0.0819899	0.0499019	1.64302	0.100379	0.150595
BNI5	956.696	0.156043	0.0358042	4.35823	1.31121e-05	4.72172e-05
BNR1	393.54	-0.0795845	0.0575913	-1.38188	0.167007	0.233835
BNS1	77.9842	-0.0695789	0.11284	-0.616616	0.537488	0.617828
BOI1	1146.8	0.327369	0.0426748	7.67124	1.70342e-14	2.02806e-13
BOI2	751.831	-0.0548401	0.0415212	-1.32077	0.186577	0.256772
BOL1	256.285	-0.167979	0.0704803	-2.38334	0.0171562	0.0322586
BOL2	817.416	0.205532	0.0450956	4.5577	5.17169e-06	1.99824e-05
BOL3	178.676	0.102911	0.0764398	1.34631	0.178204	0.246963
BOP2	106.812	0.623914	0.165862	3.76164	0.000168801	0.000501354
BOP3	299.545	0.217653	0.0728309	2.98847	0.0028038	0.0065036
BOR1	306.176	-0.128082	0.0588404	-2.17676	0.0294983	0.0520198
BOS1	459.418	0.0104686	0.0530521	0.197327	0.843572	0.880139
BPH1	448.249	-0.099645	0.0495511	-2.01095	0.0443304	0.0742624
BPL1	559.573	0.0959104	0.0467794	2.05027	0.0403381	0.0682947
BPT1	1267.59	0.160239	0.0452645	3.54006	0.00040003	0.00109835
BRE1	1337.45	-0.0427904	0.0425469	-1.00572	0.314549	0.399656
BRE2	345.102	-0.553651	0.0719905	-7.69061	1.46437e-14	1.76231e-13
BRE4	909.713	-0.250224	0.0348098	-7.18831	6.55983e-13	6.55983e-12
BRE5	2161.98	0.0526468	0.0324665	1.62157	0.104895	0.1564
BRF1	452.852	-0.305684	0.0494524	-6.18138	6.35452e-10	4.35649e-09
BRL1	342.488	0.113746	0.053156	2.13984	0.0323673	0.056291
BRN1	164.251	-0.0658304	0.0750337	-0.877345	0.380299	0.467802
BRO1	1078.14	0.238399	0.038316	6.22191	4.91148e-10	3.43495e-09
BRR1	415.2	0.17365	0.0485224	3.57876	0.000345226	0.000960208
BRR2	723.952	-0.246144	0.0535723	-4.59461	4.33554e-06	1.69671e-05
BRR6	151.958	-0.844294	0.0799577	-10.5593	4.60259e-26	1.65099e-24
BRX1	2330.94	-0.103827	0.0540428	-1.92119	0.0547072	0.0888872
BSC1	179.514	-2.22999	0.233636	-9.54472	1.36475e-21	3.38751e-20
BSC2	241.016	-0.0345372	0.0699809	-0.493523	0.621643	0.692375
BSC5	169.297	0.220895	0.128332	1.72127	0.0852011	0.131115
BSC6	519.694	-0.117347	0.0581189	-2.01909	0.0434783	0.0730109
BSD2	772.001	0.107589	0.0445299	2.41612	0.0156871	0.0297985
BSP1	418.303	0.0793218	0.0491842	1.61275	0.106799	0.158813
BST1	744.529	0.0695326	0.047575	1.46154	0.143869	0.206149
BTN2	509.875	1.1815	0.171539	6.88761	5.67386e-12	4.96798e-11
BTS1	263.137	-0.061491	0.0569446	-1.07984	0.280213	0.363149
BTT1	63.9624	-0.2903	0.117408	-2.47256	0.0134148	0.0259612
BUB1	253.894	-0.0455867	0.0689462	-0.661192	0.508489	0.590353
BUB2	94.9972	-0.062304	0.0945983	-0.658617	0.510142	0.591901
BUB3	436.002	0.100888	0.0483756	2.08553	0.0370216	0.0633159
BUD13	241.699	0.0188835	0.0702886	0.268656	0.788194	0.83569
BUD14	1042.88	0.135376	0.0441601	3.06557	0.00217256	0.00514019
BUD16	312.969	0.00276687	0.0591026	0.0468147	0.962661	0.973871
BUD17	485.712	0.0766949	0.0572062	1.34068	0.180026	0.248867
BUD2	466.408	0.0688467	0.0459054	1.49975	0.133679	0.193455
BUD20	964.432	-0.199251	0.070601	-2.82222	0.00476929	0.0103826
BUD21	1206.35	0.0838751	0.0609416	1.37632	0.168723	0.235762
BUD22	1247.59	-0.179799	0.0661762	-2.71697	0.00658825	0.0138281
BUD23	854.257	-0.132114	0.0705556	-1.87249	0.0611395	0.0981338
BUD27	732.955	-0.117955	0.064903	-1.8174	0.0691559	0.109173
BUD3	665.329	0.14106	0.0464424	3.03732	0.00238694	0.00561632
BUD31	70.2537	-0.146191	0.11568	-1.26375	0.206319	0.280198
BUD32	579.924	0.0403061	0.0449644	0.896402	0.370038	0.457203
BUD4	911.506	0.252095	0.044235	5.699	1.20515e-08	6.88659e-08
BUD5	144.757	-0.113289	0.0833223	-1.35965	0.173941	0.241778
BUD6	528.886	0.156893	0.0467854	3.35347	0.00079805	0.00207829
BUD7	712.935	0.244264	0.0424402	5.75548	8.63975e-09	5.02479e-08
BUD8	360.409	0.218631	0.104794	2.0863	0.0369518	0.0632161
BUD9	307.675	-0.162184	0.0546877	-2.96564	0.00302049	0.00692248
BUG1	1361.83	0.340326	0.0408019	8.34093	7.37111e-17	1.10766e-15
BUL1	606.11	-0.0132102	0.0425597	-0.310391	0.756263	0.810135
BUL2	925.694	0.0784636	0.0367355	2.13591	0.0326871	0.0567406
BUR2	353.616	-0.129334	0.0554185	-2.33378	0.0196073	0.0363268
BUR6	856.603	0.240561	0.046312	5.19435	2.05435e-07	9.67162e-07
BXI1	707.398	0.742046	0.0690314	10.7494	5.96527e-27	2.30326e-25
BYE1	399.095	0.0129076	0.0515786	0.250251	0.802393	0.847834
BZZ1	736.917	0.0715686	0.040393	1.77181	0.0764262	0.119262
CAB1	1016.77	0.05874	0.0376179	1.56149	0.118408	0.173844
CAB2	466.331	0.00756133	0.0482156	0.156823	0.875384	0.904504
CAB3	655.778	-0.00282361	0.0413372	-0.0683068	0.945541	0.960266
CAB4	550.907	-0.13768	0.0503442	-2.73477	0.0062423	0.0131516
CAB5	566.658	0.178372	0.0551272	3.23564	0.0012137	0.00304934
CAC2	544.421	0.0467321	0.0515923	0.905796	0.365044	0.451835
CAD1	494.376	0.20568	0.0599972	3.42816	0.000607695	0.00161356
CAF120	315.556	0.0456182	0.0725288	0.628967	0.529371	0.609631
CAF130	436.556	-0.0578983	0.0492442	-1.17574	0.239699	0.318031
CAF16	476.686	-0.0211803	0.0604412	-0.350428	0.726018	0.783057
CAF20	1453.1	0.162465	0.0378779	4.28917	1.79342e-05	6.26345e-05
CAF4	572.452	-0.0696372	0.0452577	-1.53868	0.123882	0.180973
CAF40	910.035	-0.015456	0.035142	-0.439814	0.660072	0.72587
CAJ1	1246.54	0.238828	0.0336728	7.09261	1.31603e-12	1.2594e-11
CAK1	280.91	-0.173314	0.0644758	-2.68805	0.00718707	0.0149215
CAM1	2611.67	0.428435	0.0357534	11.9831	4.35898e-33	2.69288e-31
CAN1	928.791	-0.0475623	0.0386167	-1.23165	0.21808	0.293874
CAP1	1283.98	0.33246	0.0413217	8.04564	8.57926e-16	1.18364e-14
CAP2	1260.24	0.386956	0.0352382	10.9811	4.71002e-28	1.93983e-26
CAR1	1021.09	0.579346	0.0752843	7.69545	1.40995e-14	1.70051e-13
CAR2	397.067	1.54435	0.13706	11.2677	1.89466e-29	8.49539e-28
CAT2	112.882	-0.255077	0.118324	-2.15576	0.0311024	0.0543974
CAT5	302.705	0.212383	0.0624719	3.39965	0.000674717	0.0017754
CAT8	26.7932	-1.21164	0.231602	-5.23155	1.68091e-07	7.96068e-07
CAX4	349.797	0.221986	0.0613192	3.62017	0.000294412	0.000832197
CBC2	776.837	-0.0868893	0.0372245	-2.33419	0.0195856	0.0362986
CBF1	896.946	-0.0477498	0.0429242	-1.11242	0.265957	0.347199
CBF2	545.754	-0.132964	0.0555779	-2.39239	0.016739	0.0315594
CBF5	4263.59	-0.00120938	0.050318	-0.0240348	0.980825	0.98686
CBK1	1020.59	0.34686	0.0449391	7.71844	1.17759e-14	1.43583e-13
CBP1	338.162	-0.252148	0.0530807	-4.75029	2.03127e-06	8.34111e-06
CBP2	374.558	-0.362361	0.0582441	-6.22142	4.92679e-10	3.4371e-09
CBP3	561.683	-0.0615067	0.049244	-1.24902	0.211658	0.286052
CBP4	165.008	-0.504851	0.104944	-4.81067	1.50423e-06	6.31208e-06
CBP6	240.046	-0.0494435	0.0766513	-0.645045	0.518898	0.600057
CBR1	2846.48	0.170869	0.0490464	3.48383	0.000494292	0.00133217
CBS1	111.275	-0.147829	0.0933176	-1.58415	0.11316	0.167154
CBS2	382.697	0.179495	0.0565068	3.17653	0.0014905	0.00366366
CBT1	157.807	0.187938	0.0870517	2.15892	0.0308564	0.0540182
CCA1	598.877	-0.261281	0.0445905	-5.85958	4.64049e-09	2.82288e-08
CCC1	634.401	0.0698267	0.0481923	1.44892	0.14736	0.210212
CCC2	886.564	0.606247	0.0732029	8.28173	1.21402e-16	1.79999e-15
CCE1	195.857	-0.254386	0.0775261	-3.2813	0.0010333	0.00263056
CCH1	576.417	-0.059138	0.0546712	-1.0817	0.279385	0.362424
CCL1	420.241	-0.237589	0.0526967	-4.50862	6.52512e-06	2.46969e-05
CCM1	806.775	-0.148915	0.0394871	-3.77124	0.000162438	0.000484266
CCP1	822.5	0.21998	0.067613	3.25352	0.00113985	0.0028781
CCR4	1367.44	0.0115282	0.050277	0.229295	0.81864	0.8614
CCS1	1601.54	0.0510211	0.033106	1.54114	0.123282	0.180144
CCT2	2471.89	0.0289806	0.0386576	0.749674	0.453451	0.539638
CCT3	2532.01	-0.130842	0.0373112	-3.50679	0.000453549	0.00122832
CCT4	2777.1	0.0403632	0.0346512	1.16484	0.244082	0.323195
CCT5	2441.05	-0.0296937	0.0356725	-0.832398	0.405184	0.492528
CCT6	2282.56	0.0790644	0.0462449	1.70969	0.087323	0.133793
CCT7	2902.65	-0.0850138	0.0287494	-2.95706	0.00310585	0.00709471
CCT8	2304.81	0.0721322	0.0386434	1.86661	0.0619557	0.0991291
CCW12	27845.3	0.245757	0.0600855	4.09013	4.31134e-05	0.000141506
CCW14	5756.32	0.326812	0.0288344	11.3341	8.8924e-30	4.0526e-28
CCZ1	215.696	-0.152096	0.0689444	-2.20607	0.0273794	0.0487989
CDA1	19.0231	-2.29636	0.366669	-6.26276	3.78225e-10	2.69607e-09
CDC1	1011.31	0.0938909	0.0478867	1.96069	0.0499152	0.0820605
CDC10	1277.01	0.220457	0.0304864	7.23131	4.78344e-13	4.88895e-12
CDC11	1311.68	0.161895	0.0308069	5.25517	1.47888e-07	7.11297e-07
CDC12	1123.37	0.2061	0.0402836	5.11622	3.11716e-07	1.43591e-06
CDC123	349.945	-0.16154	0.0573035	-2.81902	0.00481702	0.0104742
CDC13	281.549	0.0431281	0.0643907	0.669787	0.502994	0.58544
CDC14	946.027	0.0352823	0.0410394	0.859717	0.389945	0.477344
CDC15	231.948	-0.280907	0.0679669	-4.13299	3.58073e-05	0.000119286
CDC16	428.191	-0.192643	0.0529252	-3.63991	0.000272732	0.00077525
CDC19	38245.9	0.243611	0.0446398	5.45725	4.83576e-08	2.54129e-07
CDC20	444.952	0.127162	0.050438	2.52116	0.0116969	0.0229481
CDC21	688.313	0.160918	0.0462422	3.4799	0.000501597	0.00134989
CDC23	270.52	0.08106	0.059634	1.35929	0.174054	0.241823
CDC24	794.582	-0.0317143	0.0371073	-0.854664	0.392737	0.479811
CDC25	1337.38	0.122335	0.0395639	3.09207	0.00198763	0.00474914
CDC26	127.802	-0.374101	0.0938643	-3.98555	6.73251e-05	0.00021473
CDC27	359.531	-0.18886	0.0577422	-3.27075	0.00107262	0.00272536
CDC28	836.448	0.20439	0.0415515	4.91896	8.70043e-07	3.79407e-06
CDC3	2481.57	0.322382	0.0265879	12.1251	7.77207e-34	5.02473e-32
CDC31	426.494	0.223083	0.0589264	3.78578	0.000153224	0.000459013
CDC33	4220.64	0.14631	0.0311394	4.69854	2.62025e-06	1.06263e-05
CDC34	1126.14	0.110188	0.0299692	3.67671	0.00023626	0.00068133
CDC36	324.883	0.082258	0.0573257	1.43492	0.151309	0.215215
CDC37	1744.28	0.170076	0.0337617	5.03754	4.71552e-07	2.12984e-06
CDC39	1632.94	0.00933998	0.0475647	0.196363	0.844326	0.880265
CDC4	796.77	0.211683	0.0380865	5.55796	2.72948e-08	1.48783e-07
CDC40	452.963	-0.0670759	0.0463991	-1.44563	0.148281	0.211396
CDC42	977.734	0.0572686	0.0450621	1.27088	0.203771	0.277347
CDC43	496.671	0.00703085	0.0490091	0.14346	0.885927	0.912684
CDC45	596.908	0.0610268	0.0483503	1.26218	0.206885	0.28083
CDC48	6070.08	0.290056	0.0321745	9.01509	1.96713e-19	3.83763e-18
CDC5	700.053	0.0943541	0.0366195	2.57661	0.00997751	0.0199766
CDC50	698.499	-0.106286	0.0540305	-1.96715	0.0491657	0.081044
CDC53	1689.94	0.154308	0.0352982	4.37155	1.2337e-05	4.4674e-05
CDC55	927.159	0.137923	0.0465505	2.96288	0.00304778	0.00697639
CDC6	232.015	-0.0262383	0.070306	-0.373201	0.708998	0.768128
CDC60	4039.78	-0.0869767	0.0344805	-2.52249	0.0116527	0.0228774
CDC7	260.219	0.0350091	0.0695238	0.503555	0.614574	0.686565
CDC73	520.927	0.167495	0.045252	3.70138	0.000214433	0.000623235
CDC8	425.114	0.184045	0.0511272	3.59975	0.000318522	0.000890836
CDC9	891.195	0.062903	0.0401517	1.56663	0.1172	0.172253
CDD1	70.8889	0.154031	0.11466	1.34338	0.17915	0.248057
CDH1	316.8	0.0520587	0.0589953	0.882422	0.377549	0.465138
CDS1	1617.83	0.0492555	0.0472939	1.04148	0.297655	0.382031
CEF1	302.091	-0.000220147	0.0560314	-0.003929	0.996865	0.998661
CEG1	593.965	-0.0242191	0.0466221	-0.519477	0.603428	0.677442
CEM1	186.782	-0.330315	0.0764532	-4.32049	1.55681e-05	5.52032e-05
CEP3	192.273	0.0588533	0.0686761	0.856969	0.391462	0.478884
CET1	514.38	-0.0282741	0.044775	-0.631469	0.527734	0.608124
CEX1	643.043	0.213729	0.044804	4.7703	1.8395e-06	7.58164e-06
CFD1	270.368	-0.613482	0.0769108	-7.97654	1.50488e-15	2.01133e-14
CFT1	422.165	-0.398454	0.0518776	-7.68065	1.58287e-14	1.89263e-13
CFT2	532.293	-0.126585	0.0445041	-2.84434	0.00445032	0.00976471
CGI121	254.625	-0.0711106	0.0620517	-1.14599	0.2518	0.33208
CGR1	638.01	-0.319879	0.0907053	-3.52658	0.00042097	0.00114735
CHA1	485.514	-1.28661	0.0804418	-15.9943	1.40109e-57	3.70955e-55
CHA4	308.444	0.115939	0.0560223	2.06951	0.038498	0.0655184
CHC1	1706.55	0.109195	0.0517856	2.1086	0.0349795	0.0602871
CHD1	935.825	-0.01356	0.0420991	-0.322097	0.747379	0.802361
CHK1	391.942	-0.0782053	0.0516504	-1.51413	0.129994	0.188711
CHL1	484.393	0.102453	0.0464339	2.20643	0.0273537	0.0487989
CHL4	177.035	-0.180671	0.0780158	-2.31583	0.0205676	0.0378912
CHM7	455.327	0.262787	0.0575818	4.56371	5.02572e-06	1.94725e-05
CHO1	1353.03	0.133123	0.0503039	2.64637	0.00813619	0.0166852
CHO2	3358.58	0.0123496	0.0415412	0.297284	0.766249	0.81851
CHS1	2296.04	0.493235	0.0373366	13.2105	7.63121e-40	7.5767e-38
CHS2	864.629	0.286489	0.0468636	6.11326	9.76154e-10	6.49213e-09
CHS3	1905.32	0.319069	0.0405683	7.86499	3.69136e-15	4.72903e-14
CHS5	2348.7	0.221868	0.0249316	8.89906	5.63205e-19	1.06511e-17
CHS6	455.125	0.251972	0.0545909	4.61565	3.91869e-06	1.54634e-05
CHS7	1088.37	0.327025	0.0480713	6.80292	1.02519e-11	8.71569e-11
CHZ1	1035.63	0.236449	0.0455247	5.19387	2.05962e-07	9.68825e-07
CIA1	547.38	0.0557573	0.0467689	1.19219	0.233187	0.311514
CIA2	374.768	-0.0369767	0.0650942	-0.56805	0.570001	0.648364
CIC1	2010.59	-0.189432	0.0737474	-2.56866	0.0102092	0.0203964
CIK1	257.492	0.00732505	0.058496	0.125223	0.900347	0.924968
CIN1	244.711	0.12532	0.0690583	1.81469	0.0695709	0.109703
CIN10	409.698	0.35513	0.0584309	6.07778	1.21858e-09	7.99919e-09
CIN2	182.774	-0.315749	0.0821468	-3.84372	0.000121182	0.000369191
CIN4	119.211	-1.70561	0.103389	-16.4969	3.86261e-61	1.34226e-58
CIN5	286.552	-0.200038	0.131596	-1.52009	0.128489	0.186771
CIN8	539.094	0.10585	0.042178	2.50959	0.012087	0.0236467
CIP1	306.04	0.0597342	0.120919	0.494001	0.621305	0.692137
CIR1	818.418	0.316191	0.0475765	6.64595	3.01262e-11	2.43816e-10
CIR2	577.033	-0.247967	0.0550194	-4.50691	6.5779e-06	2.48628e-05
CIS1	46.3025	-0.344226	0.176755	-1.94748	0.0514772	0.0843541
CIS3	4757.9	0.315846	0.0415174	7.60757	2.79294e-14	3.24191e-13
CIT1	1206.3	0.565529	0.0908857	6.22241	4.89564e-10	3.42818e-09
CIT2	574.893	0.722652	0.0794736	9.09298	9.63581e-20	1.94819e-18
CIT3	33.6697	-0.0576566	0.204903	-0.281385	0.778415	0.827531
CKA1	1315.36	-0.0910656	0.0342114	-2.66185	0.0077713	0.0160091
CKA2	1469.44	0.0627241	0.0318248	1.97092	0.048733	0.0804738
CKB1	924.106	0.158552	0.0357748	4.43195	9.33857e-06	3.44542e-05
CKB2	945.93	0.0211453	0.0361447	0.585019	0.558535	0.636755
CKI1	377.139	0.249782	0.0626736	3.98544	6.7354e-05	0.00021473
CKS1	396.494	0.0532889	0.0579666	0.919303	0.357937	0.444558
CLA4	943.585	0.0720508	0.043814	1.64447	0.100079	0.150267
CLB1	546.088	-0.0239187	0.062858	-0.38052	0.70356	0.763425
CLB2	780.774	-0.0399952	0.0482854	-0.828309	0.407496	0.494905
CLB3	496.406	-0.0121962	0.0432934	-0.281711	0.778165	0.827531
CLB4	269.932	0.244533	0.0578456	4.22734	2.3647e-05	8.11089e-05
CLB5	330.689	-0.141404	0.0496716	-2.84678	0.00441645	0.00970189
CLB6	187.638	-0.220184	0.0735567	-2.99339	0.00275899	0.00640768
CLC1	1898.78	0.175748	0.0333643	5.26753	1.38274e-07	6.69689e-07
CLD1	68.6976	-1.08424	0.152591	-7.10552	1.19874e-12	1.15311e-11
CLF1	560.245	-0.119847	0.0451784	-2.65275	0.00798388	0.0164044
CLG1	3708.85	0.104954	0.0407104	2.57807	0.00993526	0.0199063
CLN1	977.434	0.292367	0.0476696	6.13319	8.6133e-10	5.7908e-09
CLN2	1767.03	0.336102	0.0434218	7.74041	9.91005e-15	1.22173e-13
CLN3	993.349	0.0749523	0.0510497	1.46822	0.142044	0.203862
CLP1	360.631	0.0942343	0.0596553	1.57965	0.114188	0.168404
CLU1	2724.83	0.0829943	0.0409586	2.0263	0.042734	0.0719131
CMC1	351.355	0.0495818	0.0577672	0.858305	0.390724	0.478192
CMC2	274.43	-0.262148	0.0658643	-3.98013	6.88782e-05	0.000219212
CMC4	42.6693	0.187669	0.205724	0.912238	0.361644	0.448325
CMD1	1571.9	0.183107	0.0427356	4.28465	1.83027e-05	6.38413e-05
CMG1	136.33	0.0985582	0.0960483	1.02613	0.30483	0.389711
CMI7	342.681	-0.487856	0.0612841	-7.96057	1.7125e-15	2.27244e-14
CMI8	21.3444	-3.24582	0.526279	-6.1675	6.93792e-10	4.73311e-09
CMK1	454.256	0.0689753	0.0646981	1.06611	0.286374	0.369173
CMK2	673.099	0.71883	0.0589165	12.2008	3.07711e-34	2.11219e-32
CMP2	894.711	0.466324	0.0420752	11.0831	1.51517e-28	6.48025e-27
CMR1	192.489	0.00358347	0.0867104	0.0413269	0.967035	0.976165
CMR2	491.496	0.210536	0.0543206	3.87579	0.000106277	0.000327188
CMR3	152.924	0.0596671	0.0835368	0.714262	0.475065	0.559492
CMS1	934.425	-0.13397	0.0517674	-2.58793	0.00965553	0.0194237
CNA1	466.012	0.213768	0.049213	4.34373	1.40085e-05	5.0024e-05
CNB1	1040.17	0.232288	0.0353132	6.57793	4.77033e-11	3.78273e-10
CNE1	430.501	-0.339046	0.0588101	-5.76509	8.16133e-09	4.78156e-08
CNL1	221.264	-1.16305	0.0811424	-14.3335	1.35214e-46	1.92767e-44
CNM67	410.288	0.0765317	0.054416	1.40642	0.1596	0.225051
CNN1	255.257	0.144643	0.0604898	2.39119	0.0167937	0.0316519
CNS1	1074.04	-0.23004	0.0552948	-4.16024	3.17908e-05	0.000106931
COA1	628.472	0.278396	0.0470239	5.9203	3.21351e-09	1.97637e-08
COA2	77.3841	-0.194368	0.125585	-1.54771	0.121693	0.177962
COA3	251.847	-0.262051	0.078612	-3.33347	0.000857689	0.00221682
COA4	139.034	0.626459	0.105627	5.93088	3.01311e-09	1.86974e-08
COA6	268.553	0.450137	0.0716197	6.28511	3.2763e-10	2.34443e-09
COF1	2252.87	0.0955795	0.0526871	1.8141	0.0696626	0.109786
COG1	586.692	0.215848	0.0448512	4.81253	1.49033e-06	6.2632e-06
COG2	392.162	0.26476	0.050101	5.28454	1.26023e-07	6.1789e-07
COG3	517.555	-0.0182793	0.0419428	-0.435816	0.66297	0.727905
COG4	685.967	-0.0536684	0.0394235	-1.36133	0.17341	0.2411
COG5	333.265	-0.126585	0.0579042	-2.18611	0.0288074	0.0510255
COG6	591.557	0.0560476	0.0491159	1.14113	0.253816	0.334175
COG7	396.109	-0.458851	0.0535326	-8.57144	1.02201e-17	1.68118e-16
COG8	717.877	0.459498	0.0438653	10.4752	1.12288e-25	4.00205e-24
COI1	169.534	-0.8863	0.0906762	-9.77434	1.45095e-22	3.95455e-21
COM2	454.385	0.0431925	0.0504476	0.856184	0.391896	0.479204
COP1	3427.17	0.147705	0.0363208	4.06668	4.76874e-05	0.000155509
COQ1	679.973	0.0669038	0.0567879	1.17814	0.238743	0.317258
COQ10	207.973	-0.0133743	0.069232	-0.19318	0.846818	0.882036
COQ11	234.853	-0.274817	0.0786043	-3.49621	0.000471919	0.00127558
COQ2	398.489	0.0303215	0.0691201	0.438679	0.660894	0.726487
COQ21	78.8047	0.34983	0.133225	2.62586	0.00864304	0.0175962
COQ3	196.642	-0.833415	0.0855789	-9.73855	2.06476e-22	5.54592e-21
COQ4	497.691	0.261178	0.0576169	4.53301	5.81496e-06	2.22974e-05
COQ5	1803.8	0.163145	0.0383822	4.25055	2.13251e-05	7.36902e-05
COQ6	738.161	0.228715	0.0441396	5.18162	2.19969e-07	1.03035e-06
COQ8	616.163	-0.173637	0.0436411	-3.97874	6.92806e-05	0.00022024
COQ9	412.773	0.296619	0.0669979	4.42729	9.5426e-06	3.50441e-05
COR1	1839.58	0.112101	0.0475032	2.35987	0.0182815	0.0341549
COS1	388.003	0.297082	0.0724906	4.09822	4.16339e-05	0.000137298
COS10	259.124	0.00273752	0.0760107	0.036015	0.97127	0.979729
COS111	191.409	-0.141392	0.09267	-1.52576	0.12707	0.184951
COS2	18.5629	-0.0574512	0.235956	-0.243483	0.807631	0.851912
COS3	8.75888	0.198356	0.3646	0.544038	0.586415	0.662562
COS4	9.30571	0.766157	0.387901	1.97513	0.0482529	0.0797759
COS5	193.009	0.0861469	0.0784106	1.09866	0.271915	0.353896
COS6	1392.13	0.349921	0.0510777	6.85075	7.34618e-12	6.33252e-11
COS7	102.366	0.184198	0.108157	1.70305	0.088558	0.13527
COS8	767.041	0.641904	0.0564916	11.3628	6.40474e-30	2.96753e-28
COS9	327.965	0.55212	0.0691835	7.98051	1.45729e-15	1.95242e-14
COT1	1954.56	0.466552	0.0611072	7.63498	2.25853e-14	2.64924e-13
COX1	17.5213	-0.188201	0.450201	-0.418037	0.67592	0.739902
COX10	476.803	0.114144	0.0550701	2.0727	0.0382004	0.0650519
COX11	343.478	0.0338962	0.0570128	0.594537	0.552153	0.631223
COX12	481.158	-0.0554638	0.0608286	-0.911804	0.361872	0.448491
COX13	1000.16	-0.00628384	0.046416	-0.135381	0.892311	0.918239
COX14	196.648	-0.367336	0.0830312	-4.42407	9.68604e-06	3.55474e-05
COX15	873.151	-0.148655	0.062606	-2.37445	0.0175749	0.0329678
COX16	134.89	0.167253	0.0978828	1.70871	0.0875049	0.133956
COX17	242.47	-0.155906	0.0825036	-1.88969	0.0587998	0.0948577
COX18	175.489	-0.00355965	0.0789845	-0.0450677	0.964053	0.974925
COX19	99.8536	-0.151042	0.0994734	-1.51842	0.12891	0.187235
COX20	277.2	0.374778	0.0901372	4.15786	3.21241e-05	0.000107922
COX23	109.718	-0.490969	0.108019	-4.54521	5.4881e-06	2.11023e-05
COX26	8.76665	-0.597336	0.334742	-1.78447	0.0743477	0.116443
COX4	779.598	0.0350742	0.0580732	0.603966	0.545866	0.625777
COX5A	976.177	0.0639833	0.0511287	1.25142	0.210783	0.285216
COX5B	397.024	0.89869	0.106232	8.45969	2.68095e-17	4.1989e-16
COX6	698.25	0.0660216	0.0656163	1.00618	0.31433	0.399469
COX7	235.717	-0.0575141	0.0786654	-0.731124	0.464703	0.54969
COX8	456.206	0.0774811	0.0659047	1.17565	0.239733	0.318031
COX9	676.094	0.249403	0.042771	5.83111	5.50594e-09	3.29882e-08
COY1	749.508	0.0198269	0.0375077	0.528608	0.597078	0.672015
CPA1	2486.51	-0.126746	0.0624531	-2.02945	0.042412	0.0714579
CPA2	1798.47	0.103868	0.0739697	1.40419	0.160261	0.225868
CPD1	151.09	-0.736662	0.0886982	-8.30527	9.95966e-17	1.48063e-15
CPR1	10042.4	0.385314	0.049266	7.8211	5.23647e-15	6.63206e-14
CPR2	531.665	-0.635312	0.0493331	-12.878	5.98609e-38	5.20042e-36
CPR3	749.553	0.250068	0.0685441	3.64827	0.000264012	0.000752386
CPR4	946.175	-0.0731494	0.0526041	-1.39057	0.164357	0.230706
CPR5	2681.15	0.365848	0.0448176	8.16305	3.26675e-16	4.65722e-15
CPR6	2982.11	0.729849	0.0582934	12.5203	5.78431e-36	4.52969e-34
CPR7	595.656	-0.0418138	0.044981	-0.929588	0.352584	0.438856
CPR8	795.95	0.11039	0.0484448	2.27868	0.0226858	0.0413552
CPS1	908.037	0.0847071	0.0437941	1.93421	0.0530867	0.0865412
CPT1	1422.42	0.354046	0.0530918	6.66856	2.58325e-11	2.1153e-10
CRC1	23.418	-0.335879	0.351212	-0.956344	0.338899	0.424196
CRD1	229.126	0.214955	0.0757365	2.8382	0.00453691	0.00993901
CRF1	21.7094	-0.731981	0.263311	-2.7799	0.00543748	0.0116773
CRG1	324.505	0.649311	0.075309	8.62195	6.58215e-18	1.11236e-16
CRH1	5567.58	0.313758	0.0410831	7.63714	2.22102e-14	2.61076e-13
CRM1	1906.82	0.0855067	0.0363144	2.35462	0.0185416	0.0345944
CRN1	2053.93	0.211953	0.0323002	6.56198	5.3099e-11	4.16404e-10
CRP1	2158.67	0.182403	0.0368253	4.9532	7.30041e-07	3.22145e-06
CRR1	142.755	-0.209117	0.174564	-1.19794	0.230942	0.30896
CRS1	2771.07	-0.0286797	0.0355112	-0.807622	0.419308	0.506798
CRT10	422.257	-0.188901	0.0502734	-3.75748	0.000171633	0.000508678
CRZ1	642.069	0.135342	0.0408502	3.31312	0.000922613	0.00237268
CSC1	947.049	0.192978	0.0508763	3.79309	0.000148784	0.000447883
CSE1	1839.54	0.00342672	0.0337165	0.101633	0.919048	0.939321
CSE2	133.794	-0.0214049	0.0878949	-0.243529	0.807596	0.851912
CSE4	340.991	-0.0687722	0.0565699	-1.2157	0.224098	0.300673
CSF1	448.07	-0.196326	0.0617166	-3.18109	0.0014672	0.00361278
CSG2	1879.12	0.255622	0.0440474	5.80335	6.50041e-09	3.85723e-08
CSH1	470.094	0.196242	0.0628944	3.12018	0.00180741	0.00435031
CSI1	54.8481	-1.34331	0.147011	-9.13751	6.39058e-20	1.32088e-18
CSI2	1230.51	0.224194	0.0591987	3.78714	0.000152394	0.00045751
CSL4	793.73	-0.10224	0.0437211	-2.33847	0.0193631	0.0359582
CSM1	217.932	0.132047	0.0789294	1.67298	0.0943318	0.142702
CSM2	79.3714	-0.239176	0.0983178	-2.43269	0.0149873	0.0286257
CSM3	227.753	-0.479444	0.0691136	-6.93704	4.00389e-12	3.57262e-11
CSN9	125.156	-0.115324	0.0900233	-1.28105	0.200177	0.273326
CSR1	1238.21	0.209749	0.040201	5.2175	1.81353e-07	8.55962e-07
CSR2	91.9395	-1.09666	0.137822	-7.95701	1.76239e-15	2.31653e-14
CSS1	54.6808	0.569442	0.254484	2.23764	0.0252449	0.0453657
CSS2	115.255	-0.834567	0.0902799	-9.24422	2.3696e-20	5.04789e-19
CSS3	165.919	-0.220058	0.0864031	-2.54687	0.0108693	0.0215295
CST26	657.333	-0.110712	0.0554756	-1.9957	0.045967	0.0765888
CST6	688.75	0.220127	0.0525939	4.18541	2.84647e-05	9.63847e-05
CST9	320.386	-0.375702	0.0600076	-6.26092	3.8272e-10	2.72113e-09
CTA1	42.5314	0.100333	0.142481	0.704186	0.481317	0.565538
CTF13	157.314	-0.246466	0.0944535	-2.60939	0.00907035	0.0183453
CTF18	678.598	0.00821532	0.0439422	0.186957	0.851694	0.886119
CTF19	335.828	-0.641096	0.0678945	-9.44253	3.63886e-21	8.60939e-20
CTF3	339.128	-0.00580993	0.0532546	-0.109097	0.913125	0.93447
CTF4	569.906	-0.087373	0.0476032	-1.83544	0.0664398	0.105424
CTF8	139.72	-0.211997	0.0853326	-2.48436	0.0129784	0.0252131
CTH1	563.136	0.359672	0.050044	7.18711	6.61772e-13	6.60584e-12
CTI6	969.813	0.250238	0.0375066	6.67182	2.52645e-11	2.07183e-10
CTK1	471.78	0.161772	0.0475129	3.40479	0.000662139	0.00174561
CTK2	211.587	-0.196905	0.0679862	-2.89626	0.00377644	0.00843593
CTK3	388.05	0.00320679	0.0511753	0.0626629	0.950035	0.963377
CTL1	275.488	0.242386	0.0642298	3.77374	0.000160822	0.000479704
CTM1	201.548	-0.0697234	0.0747313	-0.932987	0.350826	0.437066
CTO1	170.451	-0.000910839	0.0743729	-0.0122469	0.990229	0.993445
CTP1	312.719	-0.41434	0.0708065	-5.85173	4.86496e-09	2.94653e-08
CTR1	5885.8	-0.0196104	0.131518	-0.149108	0.881468	0.908959
CTR2	550.737	0.064585	0.0575313	1.12261	0.261605	0.342321
CTR3	78.3923	0.029127	0.136853	0.212835	0.831456	0.869946
CTR86	343.173	-0.195054	0.0604081	-3.22894	0.00124249	0.00311604
CTR9	1360.76	-0.124839	0.031027	-4.02356	5.73241e-05	0.000184766
CTS1	5806.58	0.230359	0.0562211	4.09738	4.1785e-05	0.000137715
CTS2	605.29	0.161317	0.0553899	2.9124	0.00358665	0.00804104
CTT1	141.894	0.0981662	0.152029	0.645706	0.51847	0.599686
CUB1	1233.86	0.140457	0.0509434	2.75711	0.00583146	0.0124036
CUE1	899.96	0.076681	0.0476462	1.60938	0.107533	0.159733
CUE2	245.249	-0.260059	0.0592432	-4.38968	1.13517e-05	4.12251e-05
CUE3	488.15	0.0384512	0.0447039	0.860131	0.389717	0.477169
CUE4	165.732	0.120046	0.089455	1.34197	0.179606	0.248534
CUE5	1209.59	0.18458	0.0427774	4.3149	1.59675e-05	5.64755e-05
CUL3	424.58	-0.228784	0.0543141	-4.21224	2.5285e-05	8.63541e-05
CUP2	205.519	-0.174434	0.0826868	-2.10958	0.0348947	0.0601783
CUP9	895.674	0.107581	0.050336	2.13726	0.0325772	0.0565853
CUR1	483.376	0.949602	0.149131	6.36758	1.92039e-10	1.4161e-09
CUS1	301.586	-0.104991	0.0595939	-1.76178	0.078107	0.121408
CUS2	366.06	-0.235632	0.0513657	-4.58733	4.48941e-06	1.75412e-05
CUZ1	1020.97	0.198361	0.0456548	4.3448	1.39401e-05	4.98115e-05
CWC15	369.671	0.120373	0.0552894	2.17714	0.0294703	0.0520136
CWC2	274.315	0.0322311	0.0596008	0.540783	0.588657	0.66442
CWC21	152.736	0.569303	0.0822207	6.92409	4.38802e-12	3.89113e-11
CWC22	368.282	0.154447	0.0532499	2.90042	0.00372663	0.00833471
CWC23	191.2	-0.0384259	0.0798965	-0.480946	0.630555	0.701216
CWC24	306.345	0.155495	0.0587832	2.64522	0.00816367	0.0167244
CWC25	240.552	0.0222262	0.0722924	0.307449	0.758502	0.81195
CWC27	516.534	0.132534	0.0465669	2.84609	0.00442601	0.00971904
CWH41	1497.23	-0.250608	0.0522178	-4.79928	1.59236e-06	6.63187e-06
CWH43	2182.3	0.13138	0.0435401	3.01745	0.00254915	0.00596519
CWP1	1202.93	0.335475	0.0805727	4.16364	3.13219e-05	0.000105609
CWP2	6659.02	0.230907	0.0509969	4.52786	5.95827e-06	2.27449e-05
CYB2	115.834	0.482672	0.132001	3.65658	0.0002556	0.000730286
CYB5	1006.62	-0.737633	0.0480178	-15.3617	2.9586e-53	5.87494e-51
CYC1	740.242	-0.609094	0.0837395	-7.27368	3.49823e-13	3.61527e-12
CYC2	415.457	0.124726	0.060326	2.06753	0.0386839	0.0657946
CYC3	543.658	-0.0965831	0.0758011	-1.27416	0.202605	0.276099
CYC7	202.316	0.676786	0.206026	3.28495	0.00102002	0.00259913
CYC8	1478.26	0.170782	0.0502297	3.40002	0.000673818	0.00177388
CYK3	748.63	0.114946	0.043133	2.66493	0.00770054	0.015875
CYM1	1147.41	0.141371	0.0438755	3.2221	0.00127253	0.0031756
CYR1	881.012	0.456145	0.0680491	6.70316	2.03956e-11	1.69759e-10
CYS3	4253.92	0.206138	0.0644982	3.19602	0.00139336	0.00344927
CYS4	5431.78	-0.189409	0.0383481	-4.93921	7.8439e-07	3.43673e-06
CYT1	1089.64	-0.0513244	0.0653578	-0.785282	0.432288	0.519456
CYT2	540.612	0.0718197	0.0636924	1.1276	0.259488	0.339951
DAD1	125.189	-0.843239	0.0947415	-8.90042	5.56373e-19	1.05578e-17
DAD2	164.6	-0.472779	0.0811164	-5.8284	5.59604e-09	3.34559e-08
DAD3	173.327	-0.383417	0.0758691	-5.05366	4.33427e-07	1.97045e-06
DAD4	360.183	0.229577	0.0830939	2.76286	0.0057297	0.0122058
DAK1	1116.34	0.145101	0.0516945	2.80689	0.00500221	0.0108388
DAK2	8.49531	-0.0820683	0.357639	-0.229473	0.818502	0.8614
DAL1	21.6791	-1.50135	0.258783	-5.80158	6.56948e-09	3.88991e-08
DAL2	104.73	-0.426836	0.105988	-4.02722	5.644e-05	0.000182128
DAL3	98.4538	-0.525693	0.104075	-5.0511	4.39269e-07	1.99375e-06
DAL4	56.995	0.247804	0.160697	1.54206	0.12306	0.179867
DAL5	160.451	-0.221743	0.0771289	-2.87497	0.00404072	0.00896861
DAL7	335.959	-0.00411007	0.0519813	-0.0790683	0.936978	0.95379
DAL80	50.759	-0.329144	0.141405	-2.32767	0.0199298	0.0368629
DAL81	609.126	0.0379255	0.0556652	0.681315	0.495672	0.5791
DAL82	186.525	0.283207	0.0726954	3.89581	9.78709e-05	0.000303154
DAM1	392.45	-0.0328699	0.0514385	-0.639014	0.522814	0.603455
DAN4	162.022	-0.293889	0.105668	-2.78126	0.00541485	0.0116331
DAP1	555.073	0.245387	0.0531669	4.61541	3.92325e-06	1.54704e-05
DAP2	2031.99	0.471677	0.0456744	10.3269	5.32341e-25	1.78302e-23
DAS1	587.909	0.189108	0.0596296	3.17138	0.00151714	0.00372256
DAS2	340.239	-0.220582	0.0631871	-3.49094	0.000481331	0.00129976
DAT1	596.77	0.0787009	0.0484227	1.62529	0.104101	0.155341
DBF2	577.49	0.241004	0.042996	5.60526	2.0794e-08	1.15174e-07
DBF20	328.511	0.137609	0.0528348	2.60452	0.00920029	0.018581
DBF4	999.836	0.169859	0.0392	4.33314	1.46999e-05	5.22914e-05
DBP1	89.5836	-0.477079	0.141113	-3.38082	0.000722703	0.00189093
DBP10	1622.64	-0.236629	0.0753829	-3.13903	0.00169509	0.00410823
DBP2	2569.89	-0.508551	0.136423	-3.72776	0.000193193	0.000565641
DBP3	2201.78	-0.160457	0.0685574	-2.34047	0.0192593	0.0357774
DBP5	1836.77	-0.0839086	0.0290672	-2.88671	0.00389292	0.00866827
DBP6	846.418	-0.275767	0.0572051	-4.82067	1.43076e-06	6.02652e-06
DBP7	936.037	-0.360122	0.090612	-3.97433	7.05788e-05	0.000224111
DBP8	869.946	-0.078184	0.0634396	-1.23242	0.217793	0.29363
DBP9	2237.07	-0.11888	0.0611747	-1.94329	0.051981	0.0850543
DBR1	208.641	-0.134075	0.0680733	-1.96957	0.0488881	0.0806342
DCC1	237.453	0.102754	0.0651336	1.57759	0.11466	0.169056
DCD1	442.316	0.15014	0.0477156	3.14656	0.00165206	0.00402164
DCG1	91.0729	-1.06605	0.110618	-9.63722	5.56736e-22	1.43974e-20
DCI1	83.6073	-0.646296	0.109994	-5.87574	4.20949e-09	2.56631e-08
DCK1	475.265	-0.220988	0.0568569	-3.88674	0.0001016	0.00031383
DCN1	189.321	-0.149593	0.0836048	-1.78929	0.073568	0.115384
DCP1	551.979	-0.25356	0.0498311	-5.0884	3.61095e-07	1.65106e-06
DCP2	1436.49	0.0648002	0.0319492	2.02822	0.0425375	0.0716258
DCR2	401.443	0.039342	0.0534828	0.735601	0.461974	0.547787
DCS1	626.253	-0.189803	0.0771231	-2.46104	0.0138534	0.0267448
DCS2	220.122	0.61911	0.135445	4.57092	4.85597e-06	1.88673e-05
DCV1	5.39161	-3.10644	0.600463	-5.17341	2.29863e-07	1.07398e-06
DCW1	1451.54	0.0994598	0.0379314	2.6221	0.00873901	0.0177526
DDC1	201.242	-0.249682	0.0690894	-3.6139	0.000301629	0.000848715
DDI1	874.958	0.210538	0.043799	4.80692	1.53272e-06	6.41711e-06
DDI2	4.83332	-1.96493	1.03451	-1.89937	0.0575153	0.0929608
DDI3	7.0962	-1.26543	0.794607	-1.59253	0.111266	0.164751
DDL1	247.241	-0.102596	0.0726163	-1.41285	0.157701	0.222769
DDP1	550.481	-0.0707872	0.052726	-1.34255	0.179418	0.248336
DDR2	189.25	1.90336	0.267539	7.1143	1.12479e-12	1.08763e-11
DDR48	1760.02	1.13981	0.0668804	17.0424	3.97767e-65	2.21158e-62
DED1	1383.66	-0.226818	0.0635674	-3.56816	0.000359501	0.000996423
DED81	4279.61	0.0499169	0.0438732	1.13776	0.255223	0.335432
DEF1	3144.33	0.0905964	0.0608647	1.48849	0.136622	0.197048
DEG1	577.301	-0.0751552	0.0481537	-1.56074	0.118586	0.174059
DEP1	591.212	0.241573	0.0483809	4.99316	5.94004e-07	2.63791e-06
DER1	275.152	-0.0471517	0.0673085	-0.70053	0.483596	0.567496
DET1	564.641	-0.150546	0.0450771	-3.33975	0.000838533	0.00217253
DFG10	274.871	0.0186523	0.0743007	0.251038	0.801784	0.847675
DFG16	478.37	-0.0213457	0.0579135	-0.368579	0.712442	0.770807
DFG5	1295.32	0.263134	0.0460343	5.71604	1.09036e-08	6.26931e-08
DFM1	1021.23	0.327615	0.0474247	6.90811	4.91163e-12	4.31416e-11
DFR1	399.708	0.127626	0.0568218	2.24608	0.0246988	0.0444994
DGA1	571.031	0.225517	0.0593635	3.79891	0.000145332	0.000437965
DGK1	792.916	-0.013119	0.0424518	-0.309034	0.757296	0.810972
DGR2	188.169	-1.23158	0.0966238	-12.7462	3.27513e-37	2.75905e-35
DHH1	384.511	-0.0888062	0.0667977	-1.32948	0.18369	0.253176
DHR2	506.57	-0.820126	0.133423	-6.14682	7.90525e-10	5.35054e-09
DIA1	272.332	0.356405	0.0662674	5.37829	7.51972e-08	3.83223e-07
DIA2	434.783	0.00828372	0.0518746	0.159688	0.873127	0.902507
DIA3	32.4509	-0.201898	0.229114	-0.881212	0.378203	0.465738
DIA4	287.675	-0.11324	0.0828042	-1.36756	0.17145	0.239033
DIB1	211.338	-0.103258	0.0768687	-1.34331	0.179172	0.248057
DIC1	759.896	0.127106	0.0593026	2.14335	0.032085	0.055881
DID2	935.376	-0.0818101	0.0386207	-2.1183	0.03415	0.0590587
DID4	685.73	0.227452	0.0411634	5.5256	3.28362e-08	1.77769e-07
DIE2	796.466	-0.0382656	0.0509413	-0.751169	0.452551	0.538912
DIF1	395.557	0.469245	0.0529861	8.85599	8.29419e-19	1.52197e-17
DIG1	1129.98	0.012124	0.0488998	0.247936	0.804184	0.849081
DIG2	356.502	0.333671	0.0608482	5.48366	4.16619e-08	2.21031e-07
DIM1	1062.34	-0.398703	0.0647947	-6.15333	7.58738e-10	5.1509e-09
DIN7	278.193	0.362405	0.079445	4.56172	5.07374e-06	1.96448e-05
DIP2	1770.57	-0.172586	0.0680301	-2.53691	0.0111837	0.0220815
DIP5	1803.95	0.382204	0.0823667	4.64027	3.47954e-06	1.38484e-05
DIS3	1278.87	-0.114076	0.0555233	-2.05456	0.0399218	0.0676517
DIT1	41.6688	-1.22055	0.183082	-6.66666	2.61694e-11	2.13659e-10
DIT2	19.4914	-0.848196	0.27304	-3.10649	0.00189324	0.00453529
DJP1	1095.02	-0.0471132	0.0326204	-1.44428	0.148659	0.211826
DLD1	990.075	0.163928	0.0432879	3.78692	0.000152528	0.000457668
DLD2	996.13	-0.198225	0.0375832	-5.27431	1.3326e-07	6.48229e-07
DLD3	2800.87	0.142815	0.0366524	3.89646	9.76084e-05	0.00030251
DLS1	289.528	-0.222206	0.0607904	-3.65528	0.000256899	0.000733619
DLT1	216.903	-0.158236	0.069504	-2.27665	0.0228071	0.0415081
DMA1	696.582	-0.0789163	0.0421721	-1.87129	0.0613046	0.0983136
DMA2	301.19	-0.264548	0.0609552	-4.34004	1.42455e-05	5.07725e-05
DMC1	22.1772	0.154782	0.253944	0.609511	0.542186	0.622455
DML1	356.773	-0.144231	0.0534632	-2.69775	0.00698094	0.0145534
DNA2	413.657	0.337291	0.0622337	5.41975	5.96824e-08	3.08683e-07
DNF1	1277.19	0.0990938	0.0395467	2.50574	0.0122196	0.0238724
DNF2	1503.55	0.162346	0.0433502	3.745	0.000180397	0.000532098
DNF3	727.863	0.0473286	0.044447	1.06483	0.286951	0.369831
DNL4	246.486	-0.233376	0.0661298	-3.52906	0.000417044	0.00113777
DNM1	709.773	0.294311	0.0447374	6.57864	4.74778e-11	3.77109e-10
DOA1	1210.61	0.107416	0.0360353	2.98086	0.00287439	0.00663963
DOA4	309.843	-0.192102	0.0901827	-2.13015	0.0331596	0.0574533
DOC1	54.8721	0.165512	0.139554	1.186	0.235622	0.313937
DOG1	107.31	0.172911	0.109625	1.5773	0.114726	0.169109
DOG2	650.073	-0.0832487	0.0528957	-1.57383	0.115527	0.170109
DOM34	624.112	-0.20062	0.0504928	-3.97324	7.09019e-05	0.00022488
DON1	78.4527	0.14723	0.125242	1.17557	0.239767	0.318031
DOP1	835.981	-0.0882165	0.0457019	-1.93026	0.0535749	0.0871793
DOS2	770.806	0.250999	0.0447679	5.60668	2.06246e-08	1.14533e-07
DOT1	505.365	-0.117611	0.0473477	-2.48398	0.0129922	0.0252311
DOT5	544.427	0.101941	0.0513622	1.98475	0.0471721	0.0782449
DOT6	960	0.172649	0.0580518	2.97404	0.00293902	0.00676645
DPA10	7.59685	0.0638989	0.482459	0.132444	0.894633	0.920242
DPB11	381.817	-0.636091	0.0544113	-11.6904	1.42658e-31	7.41291e-30
DPB2	530.633	0.187978	0.0497325	3.77979	0.00015696	0.000469191
DPB3	228.484	0.0853302	0.0748932	1.13936	0.254554	0.33475
DPB4	360.252	-0.255768	0.0599106	-4.26915	1.96217e-05	6.80579e-05
DPC13	260.723	-0.226939	0.0644843	-3.5193	0.000432693	0.00117584
DPC25	276.194	0.0318192	0.060595	0.525113	0.599504	0.673927
DPC29	396.125	0.147587	0.0743304	1.98555	0.0470833	0.0781675
DPC7	9.76297	-0.418869	0.407795	-1.02716	0.304346	0.389272
DPH1	519.187	-0.117933	0.0681213	-1.73123	0.0834114	0.128824
DPH2	983.544	-0.447742	0.0765219	-5.85116	4.88153e-09	2.95335e-08
DPH5	1138.63	0.0111833	0.0511113	0.218802	0.826804	0.866547
DPH6	521.172	-0.0167968	0.0535619	-0.313595	0.753829	0.808193
DPI34	302.099	0.0899525	0.0845439	1.06397	0.287341	0.370217
DPI35	625.963	-0.178675	0.0479178	-3.72877	0.000192415	0.000563661
DPI8	190.748	0.916567	0.172898	5.30121	1.15035e-07	5.66512e-07
DPL1	1476.45	0.193713	0.0454033	4.26648	1.98578e-05	6.88339e-05
DPM1	1273.56	0.161113	0.0583112	2.76299	0.00572744	0.0122058
DPP1	742.902	0.215929	0.0587656	3.67441	0.000238397	0.000686424
DPS1	3456	-0.0056389	0.0407717	-0.138304	0.89	0.916201
DRE2	3052.82	0.269968	0.0287778	9.38112	6.52767e-21	1.49975e-19
DRN1	604.716	-0.173448	0.0508493	-3.41101	0.000647223	0.00170791
DRS1	2040.65	-0.199867	0.0737611	-2.70965	0.0067354	0.0140997
DRS2	1017.22	-0.331332	0.0416143	-7.96196	1.69335e-15	2.2524e-14
DSC2	333.039	-0.424281	0.0681969	-6.22141	4.92692e-10	3.4371e-09
DSC3	203.176	-0.0770348	0.0902717	-0.853366	0.393456	0.480478
DSD1	450.024	0.294507	0.0521663	5.64553	1.6467e-08	9.26687e-08
DSE1	718.831	-0.0279321	0.0376168	-0.742543	0.457758	0.543484
DSE2	2211.61	-0.0696869	0.0672182	-1.03673	0.299863	0.384359
DSE3	507.95	-0.00978626	0.0461831	-0.211901	0.832184	0.870544
DSE4	1972.02	0.117854	0.0502964	2.34319	0.0191197	0.0355894
DSF1	6.11858	-1.24893	0.63373	-1.97077	0.0487507	0.0804792
DSF2	458.806	0.228431	0.0473833	4.82093	1.4289e-06	6.02327e-06
DSK2	2571	0.322072	0.0538703	5.97865	2.24988e-09	1.41829e-08
DSL1	621.008	0.00657118	0.0414237	0.158633	0.873958	0.903198
DSN1	420.242	-0.306944	0.0503131	-6.10068	1.05616e-09	6.97416e-09
DSS1	423.32	0.0927327	0.0503433	1.84201	0.0654742	0.104129
DSS4	146.551	-0.902704	0.0821202	-10.9925	4.15343e-28	1.73632e-26
DST1	847.49	-0.0406341	0.0366604	-1.10839	0.267693	0.349137
DTD1	481.442	-0.368487	0.0514031	-7.16856	7.57892e-13	7.51137e-12
DUF1	622.839	0.106222	0.056428	1.88243	0.0597776	0.09617
DUG1	1466.14	-0.157747	0.0484392	-3.25659	0.00112759	0.00285103
DUG2	828.075	0.102923	0.0442556	2.32566	0.0200367	0.037036
DUG3	423.544	-0.131464	0.0504515	-2.60575	0.0091674	0.0185281
DUN1	921.97	0.246968	0.0471513	5.23777	1.62533e-07	7.72378e-07
DUO1	332.874	-0.0866475	0.0615154	-1.40855	0.158968	0.224274
DUR12	886.33	0.234603	0.0613451	3.82432	0.000131132	0.00039776
DUR3	143.359	0.367277	0.100288	3.66224	0.000250024	0.000716564
DUS1	648.677	-0.363864	0.0649648	-5.60094	2.13194e-08	1.17946e-07
DUS3	1073.38	-0.255529	0.0710465	-3.59664	0.000322353	0.000899352
DUS4	367.855	-0.0578146	0.0547808	-1.05538	0.291252	0.374678
DUT1	470.127	-0.0625469	0.0531647	-1.17647	0.239405	0.317835
DXO1	452.644	-0.0688721	0.0501049	-1.37456	0.169268	0.236465
DYN1	487.87	0.155225	0.0531387	2.92113	0.00348766	0.00784758
DYN2	326.436	-0.0118111	0.0638543	-0.18497	0.853253	0.887574
DYN3	335.767	0.0241163	0.0673206	0.35823	0.720171	0.778109
DYS1	1803.75	0.00830153	0.0367766	0.225728	0.821413	0.863337
EAF1	696.237	0.0475127	0.0431518	1.10106	0.27087	0.352648
EAF3	764.785	-0.255443	0.0485583	-5.26054	1.4363e-07	6.93325e-07
EAF5	347.894	0.157394	0.0501442	3.13882	0.00169629	0.00410823
EAF6	308.69	-0.0801914	0.057213	-1.40163	0.161026	0.226831
EAF7	743.727	0.228739	0.0391846	5.83748	5.29962e-09	3.1855e-08
EAP1	1014.45	-0.0260166	0.0499082	-0.52129	0.602165	0.676644
EAR1	855.945	0.202326	0.0416626	4.85628	1.19609e-06	5.10407e-06
EAT1	198.739	0.0780298	0.0716187	1.08952	0.275926	0.358446
EBP2	3133.58	-0.104861	0.0634523	-1.65259	0.098414	0.147967
EBS1	1363.35	-0.0767499	0.0444566	-1.7264	0.0842753	0.12987
ECI1	73.5077	-0.719861	0.126284	-5.70035	1.19563e-08	6.83921e-08
ECL1	926.072	0.128978	0.0563635	2.28833	0.0221184	0.0404407
ECM1	769.562	-0.322765	0.0857331	-3.76477	0.000166702	0.000495648
ECM10	153.525	-0.447752	0.0760162	-5.89021	3.85698e-09	2.36176e-08
ECM11	5.48253	-0.0829282	0.503811	-0.164602	0.869257	0.900294
ECM13	12.664	-0.116001	0.302998	-0.382844	0.701836	0.762298
ECM14	1517.28	0.3174	0.0520945	6.09278	1.10965e-09	7.31004e-09
ECM15	842.522	0.311611	0.0465496	6.69416	2.16908e-11	1.79465e-10
ECM16	1349.17	-0.161229	0.0771983	-2.0885	0.0367527	0.0629334
ECM18	103.091	-0.58316	0.120339	-4.84598	1.2599e-06	5.34738e-06
ECM19	197.177	0.143751	0.0884907	1.62448	0.104273	0.155515
ECM2	239.169	-0.438243	0.0698345	-6.27545	3.48627e-10	2.49147e-09
ECM21	494.894	0.268893	0.0634774	4.23604	2.275e-05	7.82735e-05
ECM22	395.229	0.434865	0.0605156	7.18601	6.67141e-13	6.6475e-12
ECM25	560.706	-0.0522788	0.0434054	-1.20443	0.228423	0.305811
ECM27	343.89	0.0680635	0.0770776	0.883052	0.377208	0.464822
ECM29	1123.51	-0.00994037	0.0588027	-0.169046	0.865761	0.89773
ECM3	471.925	-0.0145259	0.0603779	-0.240582	0.809879	0.853797
ECM30	777.871	0.147715	0.0583566	2.53126	0.0113654	0.0223688
ECM31	318.881	-0.0444175	0.0621334	-0.714873	0.474688	0.559166
ECM32	745.574	-0.257413	0.0546174	-4.71302	2.44071e-06	9.94165e-06
ECM33	13166.1	0.247887	0.0437571	5.66507	1.46968e-08	8.32121e-08
ECM38	1022.59	0.356526	0.0512785	6.95273	3.58274e-12	3.23377e-11
ECM4	663.045	0.610899	0.096999	6.298	3.0152e-10	2.17157e-09
ECM5	462.241	-0.215301	0.0488221	-4.40992	1.03408e-05	3.78505e-05
ECM7	587.548	0.203046	0.0454925	4.46329	8.07095e-06	3.00767e-05
ECM8	7.73263	1.07166	0.606394	1.76728	0.0771821	0.120306
ECM9	158.871	-0.172211	0.0760869	-2.26335	0.0236143	0.0427254
ECO1	181.317	-0.0698866	0.0822932	-0.849239	0.395748	0.482853
ECT1	683.822	-0.268542	0.0385463	-6.96675	3.2435e-12	2.93711e-11
EDC1	119.578	-0.0433866	0.091739	-0.472935	0.63626	0.705686
EDC2	231.916	0.266654	0.0818992	3.25588	0.00113042	0.00285689
EDC3	1237.78	0.116519	0.0314847	3.70083	0.000214899	0.000624262
EDE1	2399.19	0.218238	0.0416324	5.24203	1.5882e-07	7.56673e-07
EDS1	29.771	-0.685989	0.229998	-2.98258	0.00285829	0.00660793
EEB1	208.043	-0.0957599	0.0744449	-1.28632	0.198332	0.27134
EFB1	10440	-0.0582451	0.0463433	-1.25682	0.208819	0.282876
EFG1	897.679	-0.180599	0.069509	-2.59822	0.00937089	0.0188981
EFM1	991.168	-0.0923874	0.0557776	-1.65635	0.0976503	0.146978
EFM2	558.33	-0.162857	0.0678382	-2.40066	0.0163655	0.0309709
EFM3	205.581	-0.363107	0.07552	-4.80809	1.52377e-06	6.38443e-06
EFM4	534.41	-0.562261	0.0758035	-7.41734	1.19493e-13	1.30016e-12
EFM5	721.823	0.0656822	0.0407421	1.61214	0.106931	0.158966
EFM6	66.8042	-0.0635614	0.127189	-0.49974	0.617258	0.688778
EFR3	1313.98	-0.00761947	0.0508971	-0.149703	0.880999	0.908785
EFT1	1738.67	0.111202	0.0622542	1.78626	0.0740577	0.116054
EFT2	3390.6	-0.0313239	0.0574364	-0.545367	0.585501	0.662068
EGD1	3486.78	0.130467	0.0432756	3.01479	0.00257156	0.00601002
EGD2	4866.93	0.222552	0.0386738	5.75459	8.68541e-09	5.04607e-08
EGH1	310.274	0.338559	0.0705437	4.79929	1.59231e-06	6.63187e-06
EGO2	75.0739	-0.221258	0.131268	-1.68554	0.0918841	0.139622
EGO4	99.8525	0.576973	0.215376	2.6789	0.00738635	0.0152897
EGT2	4395.02	0.152978	0.0584871	2.61559	0.00890724	0.0180482
EHD3	485.549	-0.269715	0.0482743	-5.58714	2.30838e-08	1.26824e-07
EHT1	1101.4	0.174712	0.0408519	4.27672	1.89663e-05	6.59904e-05
EIS1	1265.89	0.252896	0.0555478	4.55277	5.29445e-06	2.04283e-05
EKI1	324.945	-0.511449	0.0562604	-9.09076	9.83529e-20	1.98131e-18
ELA1	264.057	-0.0848362	0.0644134	-1.31706	0.187819	0.258111
ELC1	113.705	-0.182405	0.0957715	-1.90458	0.0568344	0.0919404
ELF1	911.84	-0.14577	0.043311	-3.36565	0.000763627	0.00199238
ELG1	424.796	-0.0354689	0.0525948	-0.674381	0.500069	0.582646
ELM1	261.108	-0.092464	0.0604808	-1.52882	0.12631	0.184037
ELO1	954.114	-0.210241	0.0558624	-3.76355	0.000167521	0.000497818
ELO2	2196	0.0934424	0.0462527	2.02026	0.0433564	0.0728283
ELO3	4082.01	0.130999	0.0440649	2.97286	0.00295036	0.00678413
ELP2	1544.33	-0.150115	0.0482972	-3.10815	0.00188261	0.00451177
ELP3	845.642	-0.257067	0.0678311	-3.78982	0.000150757	0.000453085
ELP4	615.925	-0.573204	0.0549768	-10.4263	1.88077e-25	6.455e-24
ELP6	409.235	-0.495715	0.0578206	-8.57332	1.00544e-17	1.66377e-16
EMA17	53.7441	-0.392322	0.146831	-2.67193	0.0075417	0.0155707
EMA19	374.944	-0.174329	0.061498	-2.83471	0.00458668	0.0100244
EMA35	109.369	-0.357671	0.092647	-3.86057	0.000113121	0.000346721
EMC1	2326.47	-0.0645845	0.0482084	-1.33969	0.180345	0.249246
EMC10	1128.78	0.154241	0.0588741	2.61985	0.00879681	0.0178374
EMC2	971.591	0.02678	0.0363132	0.737472	0.460835	0.546554
EMC3	1270.08	-0.0345628	0.0484846	-0.712861	0.475932	0.560394
EMC4	908.585	0.182618	0.0332245	5.49647	3.87458e-08	2.06942e-07
EMC5	443.859	-0.228648	0.0633889	-3.60706	0.000309681	0.000868731
EMC6	352.58	-0.430139	0.0642065	-6.6993	2.09416e-11	1.74044e-10
EMG1	988.541	-0.0752347	0.055992	-1.34367	0.179055	0.248019
EMI1	431.097	0.371151	0.0641325	5.78726	7.15454e-09	4.21837e-08
EMI2	926.415	0.782564	0.132131	5.92265	3.16793e-09	1.95274e-08
EMP24	3049.05	0.276708	0.0469845	5.88935	3.87722e-09	2.36894e-08
EMP46	132.43	-0.696945	0.149418	-4.66441	3.09504e-06	1.24249e-05
EMP47	1224.52	0.0461087	0.042632	1.08155	0.279451	0.362424
EMP65	374.107	0.123098	0.0531709	2.31514	0.0206055	0.0379485
EMP70	1930.73	0.0455209	0.051016	0.892287	0.372239	0.459616
EMW1	1562.34	-0.195125	0.061804	-3.15715	0.00159318	0.00388511
ENA1	143.416	0.000282301	0.0926531	0.00304686	0.997569	0.998826
ENA5	163.729	0.00275642	0.0792141	0.0347971	0.972241	0.980419
ENB1	1900.76	0.043582	0.0902947	0.482664	0.629334	0.7001
END3	1153.53	-0.0982345	0.0366506	-2.6803	0.00735565	0.0152384
ENO1	3224.82	0.39274	0.0917171	4.28208	1.85152e-05	6.44613e-05
ENO2	42187	0.320325	0.0671419	4.77087	1.83435e-06	7.57109e-06
ENP1	1501.14	-0.174433	0.0761731	-2.28995	0.0220243	0.040321
ENP2	1377.95	-0.470136	0.0896815	-5.24229	1.58598e-07	7.56264e-07
ENT1	1236.03	0.171293	0.0462685	3.70215	0.000213777	0.000621653
ENT2	1775.3	0.248794	0.0489497	5.08264	3.72228e-07	1.70057e-06
ENT3	1016.8	0.0909474	0.0416697	2.18258	0.029067	0.0514084
ENT4	156.861	-0.0754294	0.0818306	-0.921776	0.356645	0.443315
ENT5	1020.43	0.155698	0.038479	4.04631	5.20321e-05	0.000169082
ENV11	427.565	-0.0844387	0.0510251	-1.65485	0.0979558	0.147358
ENV7	179.438	0.0483022	0.0818799	0.589915	0.555248	0.633527
ENV9	855.118	0.112162	0.0482418	2.325	0.0200721	0.0370891
EOS1	698.016	0.168152	0.0410904	4.09224	4.27228e-05	0.000140389
EPL1	451.177	0.177798	0.0608451	2.92215	0.00347628	0.00783035
EPO1	848.384	0.275473	0.0415449	6.63072	3.34047e-11	2.69174e-10
EPS1	997.622	0.110483	0.0571214	1.93417	0.0530921	0.0865412
EPT1	735.328	0.0999739	0.0511333	1.95516	0.0505642	0.0830537
ERB1	2147.89	-0.244099	0.0710896	-3.43368	0.000595454	0.00158408
ERC1	815.444	-0.179419	0.0560436	-3.20141	0.00136757	0.00339148
ERD1	395.591	-0.108376	0.0525427	-2.06262	0.039149	0.066501
ERD2	1625.47	0.131657	0.0536284	2.45499	0.014089	0.0271619
ERF2	292.142	0.0353368	0.0604524	0.58454	0.558857	0.636992
ERG1	3427.49	-0.124636	0.0460738	-2.70515	0.00682737	0.0142654
ERG10	2738.35	0.0526492	0.0566521	0.929344	0.352711	0.438915
ERG11	8296	-0.116117	0.0511431	-2.27043	0.0231815	0.0420746
ERG12	1169.45	0.115994	0.0300948	3.85427	0.000116076	0.000355192
ERG13	3899.43	-0.0221426	0.0408912	-0.541501	0.588162	0.664003
ERG2	3978.51	0.121147	0.0465023	2.60519	0.00918232	0.0185515
ERG20	3612.32	0.127972	0.0339817	3.76591	0.000165946	0.000493823
ERG24	1536.28	0.0461126	0.0454106	1.01546	0.309887	0.394633
ERG25	6791.9	-0.0310669	0.0588963	-0.527484	0.597858	0.67269
ERG26	1011.18	-0.010022	0.0474965	-0.211006	0.832883	0.870948
ERG27	2338.38	0.129658	0.0270572	4.79197	1.65151e-06	6.85254e-06
ERG28	849.839	-0.100513	0.0585808	-1.7158	0.0861983	0.13243
ERG29	674.513	-0.0295753	0.0524081	-0.564327	0.572531	0.650843
ERG3	6362.02	0.0379467	0.0452346	0.838887	0.401533	0.488624
ERG4	3491.14	0.338161	0.0402079	8.41031	4.08922e-17	6.33316e-16
ERG5	2459.24	-0.137815	0.0487336	-2.82793	0.00468494	0.010223
ERG6	4896.15	0.0251193	0.0307519	0.816837	0.414022	0.50108
ERG7	1889.22	0.0217056	0.0389903	0.556691	0.577738	0.655422
ERG8	1309.18	-0.117086	0.0337765	-3.4665	0.000527272	0.0014108
ERG9	2228.43	0.152139	0.0329435	4.61818	3.87115e-06	1.53056e-05
ERI1	58.6281	-0.721672	0.127313	-5.66848	1.44066e-08	8.17355e-08
ERJ5	979.107	0.360415	0.0607439	5.93336	2.96798e-09	1.84379e-08
ERO1	2560.83	0.424782	0.0495494	8.5729	1.00914e-17	1.66493e-16
ERP1	3259.47	0.195603	0.0510615	3.83074	0.000127759	0.000387953
ERP2	2041.03	0.149676	0.0540911	2.76711	0.00565563	0.012099
ERP3	619.929	0.151914	0.0542155	2.80204	0.00507799	0.0109858
ERP4	744.096	0.0596819	0.0485028	1.23048	0.218516	0.294312
ERP5	724.463	0.124446	0.0500723	2.48532	0.0129437	0.0251632
ERP6	375.564	0.20962	0.0561591	3.73261	0.000189506	0.000556019
ERS1	205.375	0.0278837	0.0818065	0.340849	0.733217	0.789444
ERT1	243.9	-0.194015	0.0603242	-3.2162	0.00129902	0.00323445
ERV1	355.433	-0.427878	0.0621691	-6.88248	5.88197e-12	5.13403e-11
ERV14	1593.49	0.268511	0.0480772	5.58499	2.33715e-08	1.28151e-07
ERV15	434.239	0.296008	0.0551721	5.36517	8.08746e-08	4.09902e-07
ERV2	449.223	-0.0511121	0.0544322	-0.939004	0.347729	0.433686
ERV25	2854.09	0.33156	0.0455022	7.28666	3.17724e-13	3.2958e-12
ERV29	2395.7	0.43828	0.0501337	8.74222	2.28584e-18	4.00923e-17
ERV41	915.496	0.127927	0.0434753	2.94252	0.00325549	0.00738797
ERV46	2771.51	0.0780649	0.0391431	1.99435	0.0461141	0.0768108
ESA1	407.609	0.0789825	0.0498148	1.58552	0.112848	0.166738
ESBP6	602.787	0.330354	0.046303	7.1346	9.70657e-13	9.43505e-12
ESC1	859.987	0.227189	0.048156	4.71777	2.38449e-06	9.73406e-06
ESC2	258.715	-0.197845	0.0613499	-3.22486	0.00126036	0.00314807
ESC8	430.439	0.0412586	0.0583591	0.706977	0.479581	0.564093
ESF1	1820.67	-0.2287	0.0766681	-2.98298	0.00285454	0.00660202
ESF2	824.945	0.00817623	0.054846	0.149076	0.881494	0.908959
ESL1	678.997	-0.284251	0.0456312	-6.22931	4.68498e-10	3.29311e-09
ESL2	710.735	0.427828	0.0460085	9.29889	1.41925e-20	3.18187e-19
ESP1	523.031	0.113738	0.0487649	2.33238	0.019681	0.0364511
ESS1	662.719	0.0443537	0.0526301	0.842745	0.399371	0.486312
EST1	236.309	-0.405219	0.0644503	-6.28731	3.23005e-10	2.31432e-09
EST2	244.956	-0.0326807	0.0628425	-0.520042	0.603034	0.677347
EST3	215.521	0.295486	0.0661772	4.46508	8.0039e-06	2.98469e-05
ETP1	225.791	-0.2296	0.0711382	-3.22752	0.0012487	0.00312878
ETR1	995.935	-0.0367086	0.0542483	-0.676678	0.49861	0.581433
ETT1	1541.05	0.00338557	0.038746	0.0873787	0.930371	0.949149
EUC1	254.361	0.150157	0.0654717	2.29346	0.0218216	0.0399764
EUG1	800.04	0.395808	0.0467481	8.46681	2.52198e-17	3.96107e-16
EXG1	9397.19	0.310018	0.0450672	6.87902	6.02642e-12	5.25186e-11
EXG2	1094.1	0.163634	0.0452367	3.61727	0.000297721	0.000840269
EXO1	500.574	0.0243378	0.0447161	0.544275	0.586253	0.662528
EXO5	432.25	-0.132182	0.0558859	-2.36522	0.0180194	0.0336766
EXO70	525.549	0.146404	0.0475819	3.07688	0.00209178	0.00496597
EXO84	566.809	0.0432498	0.0441696	0.979174	0.327494	0.41356
EXP1	1021.96	-0.207231	0.0709802	-2.91956	0.00350524	0.00787758
FAA1	1112.14	0.293	0.0619894	4.72661	2.283e-06	9.34029e-06
FAA2	173.289	-0.265117	0.0775923	-3.41679	0.000633636	0.00167444
FAA3	537.35	-0.257712	0.0481538	-5.35187	8.70515e-08	4.38809e-07
FAA4	3464.93	-0.0903715	0.0614224	-1.47131	0.141207	0.202783
FAB1	740.784	-0.153026	0.0465698	-3.28596	0.00101637	0.00259102
FAD1	485.962	0.181068	0.0561444	3.22504	0.00125954	0.00314807
FAF1	718.569	-0.362999	0.0872131	-4.16221	3.15189e-05	0.000106145
FAL1	400.256	-0.290585	0.0875474	-3.31917	0.00090284	0.00232398
FAP1	599.972	-0.358465	0.0689403	-5.19963	1.9968e-07	9.40866e-07
FAP7	554.108	0.164879	0.0499474	3.30105	0.000963228	0.00246572
FAR1	1049.97	0.122166	0.0425961	2.86801	0.00413067	0.00913545
FAR10	297.488	-0.072096	0.0583839	-1.23486	0.216882	0.292673
FAR11	391.207	-0.0843232	0.0549573	-1.53434	0.124946	0.182384
FAR3	102.8	0.223216	0.112558	1.98312	0.0473542	0.0785235
FAR7	136.866	0.285571	0.0996358	2.86614	0.00415506	0.00918209
FAR8	592.343	0.148973	0.0507191	2.93722	0.00331165	0.0075093
FAS1	5800.54	-0.111138	0.0629879	-1.76444	0.0776577	0.120844
FAS2	5619.92	-0.122605	0.0769229	-1.59387	0.110966	0.16435
FAT1	1114.73	0.187129	0.0570264	3.28144	0.00103277	0.00263042
FAT3	66.7309	-1.81887	0.138725	-13.1113	2.83652e-39	2.67306e-37
FAU1	270.372	0.15057	0.0600603	2.50697	0.0121769	0.023804
FBA1	49054.8	0.283806	0.0538301	5.27226	1.34757e-07	6.54364e-07
FBP1	7.66486	-0.183396	0.393231	-0.466383	0.640941	0.710028
FBP26	397.685	0.619445	0.0684051	9.05554	1.3589e-19	2.67924e-18
FCF1	794.573	-0.0747361	0.052867	-1.41366	0.157461	0.222543
FCF2	797.408	-0.0649203	0.0504282	-1.28738	0.197961	0.270966
FCP1	1077.49	0.0272784	0.0347988	0.783888	0.433106	0.520326
FCY1	1123.09	-0.16535	0.0436486	-3.7882	0.000151743	0.000455802
FCY2	4526.14	-0.435942	0.0660548	-6.5997	4.11979e-11	3.30058e-10
FCY21	269.524	-0.631311	0.0649854	-9.71467	2.61092e-22	6.91273e-21
FCY22	50.9412	-0.0653105	0.131327	-0.49731	0.61897	0.690089
FDC1	622.112	-0.303179	0.0432211	-7.01461	2.30599e-12	2.14046e-11
FDO1	494.728	0.309872	0.0585639	5.29119	1.21524e-07	5.97414e-07
FEN2	583.139	-0.172643	0.0551901	-3.12815	0.00175913	0.00425217
FES1	1449.71	0.497981	0.0523619	9.51036	1.89997e-21	4.65368e-20
FET3	8167.94	0.802922	0.0676635	11.8664	1.76903e-32	1.03535e-30
FET4	2631.25	0.110256	0.0984013	1.12047	0.262512	0.343266
FET5	951.084	0.0654039	0.0554855	1.17876	0.238495	0.317081
FEX1	87.4108	-0.866054	0.0973416	-8.89706	5.73479e-19	1.08086e-17
FEX2	92.8005	-0.749733	0.0921838	-8.13303	4.18701e-16	5.90857e-15
FHL1	441.4	-0.295714	0.0448603	-6.59187	4.34308e-11	3.46136e-10
FHN1	73.1763	-0.338472	0.134219	-2.52179	0.011676	0.0229152
FIG2	393.962	0.219804	0.0761177	2.88768	0.00388089	0.00864839
FIG4	263.721	-0.064923	0.0667167	-0.973114	0.330496	0.416501
FIN1	207.523	-0.0476591	0.0674528	-0.706555	0.479843	0.564282
FIP1	543.101	-0.0292947	0.0475262	-0.61639	0.537637	0.617871
FIR1	609.915	0.0712562	0.0456144	1.56215	0.118254	0.173709
FIS1	489.82	-0.415071	0.06701	-6.19417	5.85942e-10	4.03197e-09
FIT1	487.282	-0.571438	0.244027	-2.3417	0.0191961	0.0356838
FIT2	3703.9	1.53039	0.153013	10.0017	1.49781e-23	4.40625e-22
FIT3	4873.14	1.14051	0.152179	7.49454	6.65291e-14	7.50308e-13
FKH1	612.102	-0.0800358	0.0399724	-2.00228	0.0452551	0.0755838
FKH2	682.776	-0.0355001	0.0517135	-0.686477	0.492413	0.575908
FKS1	9222.01	0.0935269	0.0467213	2.00181	0.0453057	0.0756228
FKS3	79.8196	-0.163216	0.107933	-1.5122	0.130484	0.189305
FLC1	977.89	0.109455	0.044037	2.48553	0.0129358	0.0251567
FLC2	1928.59	0.28525	0.0435597	6.54848	5.81248e-11	4.54535e-10
FLC3	1042.5	0.108099	0.044175	2.44705	0.014403	0.0277192
FLO1	56.3389	0.396064	0.148182	2.67282	0.00752172	0.0155352
FLO10	112.926	-0.40034	0.100871	-3.96883	7.22261e-05	0.000228689
FLO11	125.032	0.186758	0.0998268	1.87082	0.0613703	0.0983908
FLO5	236.383	0.00122849	0.0708697	0.0173345	0.98617	0.990803
FLO9	79.6186	0.522672	0.135213	3.86555	0.000110841	0.000340109
FLR1	931.471	-0.00885445	0.0750733	-0.117944	0.906112	0.929346
FLX1	190.327	0.117006	0.0730222	1.60234	0.109082	0.161818
FMC1	268.054	-0.196957	0.0722522	-2.72597	0.00641125	0.013477
FMN1	251.293	-0.430042	0.0667901	-6.43871	1.2049e-10	9.08991e-10
FMO1	98.9302	-0.836476	0.126897	-6.5918	4.34538e-11	3.46136e-10
FMP10	375.91	-0.0928543	0.0638771	-1.45364	0.146047	0.208745
FMP16	47.7531	0.764565	0.193347	3.95438	7.67347e-05	0.000241588
FMP23	204.626	1.18736	0.13827	8.58723	8.90904e-18	1.48752e-16
FMP25	562.629	0.184205	0.0436526	4.21979	2.44527e-05	8.36145e-05
FMP27	963.183	0.182246	0.0613726	2.96949	0.00298292	0.00685048
FMP30	386.528	-0.244857	0.0547327	-4.47369	7.68817e-06	2.87273e-05
FMP32	382.546	0.0621772	0.0536398	1.15916	0.246391	0.325821
FMP33	94.8087	0.862478	0.210437	4.09852	4.15806e-05	0.000137204
FMP40	167.487	-1.02583	0.113901	-9.00628	2.13165e-19	4.12961e-18
FMP41	560.502	0.08276	0.0441828	1.87313	0.0610508	0.0980481
FMP42	972.649	-0.134792	0.0446803	-3.0168	0.00255456	0.00597281
FMP45	95.3324	0.397566	0.175165	2.26966	0.023228	0.0421225
FMP46	216.486	0.638745	0.101573	6.28855	3.20442e-10	2.29891e-09
FMP48	27.6233	-1.47462	0.298036	-4.94778	7.50642e-07	3.29926e-06
FMP49	7.80006	0.196604	0.387716	0.507083	0.612097	0.68476
FMP52	1254.33	0.249414	0.0487489	5.11629	3.11608e-07	1.43591e-06
FMS1	278.507	-0.143973	0.0703241	-2.04728	0.0406308	0.0687693
FMT1	27.1792	-0.384218	0.17668	-2.17466	0.0296557	0.0522452
FOB1	637.739	-0.183007	0.0513436	-3.56437	0.000364733	0.00100941
FOL1	1199.41	-0.177122	0.0497244	-3.56207	0.000367939	0.00101681
FOL2	1257.82	0.113153	0.042312	2.67426	0.0074895	0.0154859
FOL3	392.655	0.0270726	0.0557565	0.48555	0.627287	0.697961
FOX2	127.962	-0.376842	0.0946138	-3.98295	6.80655e-05	0.000216749
FPK1	329.408	-0.15438	0.0608842	-2.53564	0.0112242	0.0221458
FPR1	1981.77	0.239275	0.0442983	5.40145	6.61046e-08	3.3906e-07
FPR2	684.695	0.0106971	0.047687	0.224319	0.822509	0.863837
FPR3	3434.04	0.0720899	0.0332959	2.16513	0.0303779	0.0533316
FPR4	2650.35	-0.0222484	0.0468061	-0.475331	0.634551	0.704635
FPS1	1311.13	0.0574974	0.033691	1.70661	0.0878947	0.134441
FPY1	467.324	-0.877194	0.0593411	-14.7822	1.90766e-49	3.11959e-47
FRA1	1593.03	0.558055	0.0416256	13.4065	5.53561e-41	5.69963e-39
FRD1	1539.05	0.226774	0.0512197	4.42748	9.53408e-06	3.5036e-05
FRE1	5519.64	0.0861207	0.155534	0.55371	0.579777	0.65694
FRE2	223.073	0.0234486	0.135382	0.173203	0.862492	0.895231
FRE3	399.25	0.357303	0.0953091	3.74889	0.000177621	0.00052419
FRE4	867.1	0.229065	0.136115	1.68289	0.0923971	0.140324
FRE5	184.823	2.38376	0.18315	13.0153	1.00097e-38	8.97641e-37
FRE6	1088.6	0.552662	0.0564245	9.79473	1.18617e-22	3.26492e-21
FRE7	797.145	0.00345069	0.277966	0.0124141	0.990095	0.993445
FRE8	387.997	0.303687	0.0781412	3.88639	0.000101747	0.000313935
FRK1	828.513	0.286743	0.0504709	5.68136	1.33631e-08	7.58927e-08
FRM2	12.9135	-0.181488	0.382742	-0.47418	0.635372	0.705334
FRQ1	809.495	0.219338	0.0418516	5.24084	1.59848e-07	7.60922e-07
FRS1	3904.61	0.0910823	0.0327321	2.78266	0.00539147	0.0115919
FRS2	2752.92	0.0620526	0.0428284	1.44887	0.147375	0.210212
FRT1	300.868	-0.0520092	0.056005	-0.928654	0.353068	0.439262
FRT2	93.275	-0.315992	0.136329	-2.31787	0.0204565	0.0377116
FSF1	2189.26	0.242882	0.0463709	5.23781	1.62496e-07	7.72378e-07
FSH1	1204.64	0.0767205	0.0447741	1.7135	0.0866205	0.132895
FSH2	221.07	-0.217753	0.0868592	-2.50697	0.0121772	0.023804
FSH3	305.66	-0.63404	0.0713865	-8.88179	6.57936e-19	1.21938e-17
FTH1	1302.03	0.437096	0.0684017	6.39013	1.65744e-10	1.23862e-09
FTR1	2823.93	0.443583	0.0543828	8.15668	3.44362e-16	4.88432e-15
FUB1	199.382	0.0670412	0.0865575	0.774528	0.438618	0.524907
FUI1	1318.96	-0.082258	0.0602763	-1.36468	0.172353	0.23993
FUM1	1567.45	0.191404	0.0399352	4.79288	1.64405e-06	6.82669e-06
FUN12	3859.09	-0.0160182	0.0473694	-0.338155	0.735246	0.791016
FUN14	289.607	-0.099963	0.0888471	-1.12511	0.260541	0.34101
FUN19	294.388	-0.0158271	0.0722148	-0.219167	0.82652	0.866547
FUN26	655.93	0.0471671	0.0428344	1.10115	0.270832	0.352648
FUN30	1202.39	-0.0179044	0.0475503	-0.376535	0.706519	0.766188
FUR1	1887.75	-0.431777	0.0470717	-9.17276	4.61059e-20	9.63718e-19
FUR4	525.923	0.162798	0.0552906	2.94441	0.00323568	0.00734601
FUS1	250.598	1.03235	0.0939787	10.9849	4.518e-28	1.87463e-26
FUS2	59.9698	0.173462	0.131347	1.32064	0.186621	0.256772
FUS3	1037.92	0.32687	0.0409373	7.98466	1.40913e-15	1.89704e-14
FYV10	258.376	-0.653452	0.0979167	-6.67355	2.49683e-11	2.0536e-10
FYV4	392.557	0.199475	0.0603466	3.3055	0.000948085	0.00243143
FYV5	74.9815	0.350229	0.132519	2.64287	0.00822065	0.0168101
FYV6	132.693	-0.166481	0.0911948	-1.82556	0.0679171	0.107492
FYV7	518.538	-0.28434	0.0940746	-3.02249	0.00250703	0.00587156
FYV8	320.415	-0.131772	0.0605786	-2.17522	0.0296134	0.0521872
FZF1	240.9	-0.335194	0.0683482	-4.90421	9.38028e-07	4.07775e-06
FZO1	628.426	-0.119747	0.0479779	-2.49587	0.0125648	0.0244952
GAA1	810.361	0.114607	0.050395	2.27417	0.0229559	0.0417317
GAB1	784.475	-0.132444	0.0457569	-2.89453	0.00379732	0.00847311
GAC1	56.8684	0.615407	0.270148	2.27804	0.0227244	0.0413984
GAD1	783.55	0.893035	0.121813	7.33119	2.28126e-13	2.40223e-12
GAL1	56.2122	-0.130032	0.138404	-0.939508	0.34747	0.433558
GAL10	11.1895	-0.284059	0.325938	-0.871512	0.383474	0.470874
GAL11	1556.8	0.241487	0.0545165	4.42961	9.44025e-06	3.47601e-05
GAL3	53.3981	-1.38213	0.183481	-7.53281	4.96604e-14	5.70479e-13
GAL4	22.2814	-1.85552	0.217657	-8.52497	1.52851e-17	2.45622e-16
GAL7	11.3949	-1.83003	0.513126	-3.56643	0.000361881	0.00100252
GAL80	746.321	0.0861464	0.0393643	2.18844	0.0286377	0.050741
GAL83	810.105	0.00909046	0.0418273	0.217333	0.827949	0.867256
GAP1	3278.83	-0.20167	0.072724	-2.77309	0.00555271	0.0119063
GAR1	2440.61	-0.00381136	0.05489	-0.0694364	0.944642	0.960009
GAS1	12010.6	0.0544042	0.0451651	1.20456	0.228372	0.305811
GAS2	76.5955	0.471934	0.149463	3.15752	0.00159115	0.00388187
GAS3	1712.72	0.149864	0.0382098	3.92213	8.77714e-05	0.000274317
GAS4	7.52123	-0.899531	0.414416	-2.1706	0.0299613	0.0527167
GAS5	3455.09	0.199866	0.0412089	4.85008	1.23412e-06	5.24937e-06
GAT1	1277.43	-0.0159471	0.0538627	-0.296069	0.767177	0.81903
GAT2	494.297	0.027043	0.0871643	0.310253	0.756368	0.810135
GBP2	2238.39	-0.0689611	0.0286924	-2.40346	0.0162407	0.0307555
GCD1	2186.49	-0.037401	0.0328031	-1.14017	0.254218	0.334537
GCD10	997.713	-0.233354	0.0593596	-3.93119	8.45268e-05	0.000264921
GCD11	2759.95	-0.0376893	0.0396568	-0.950385	0.341916	0.427588
GCD14	1016.45	-0.00222413	0.0508518	-0.0437375	0.965114	0.97504
GCD2	1686.93	0.0655993	0.042294	1.55103	0.120894	0.177026
GCD6	1699.49	0.0400437	0.0335208	1.19459	0.232247	0.310631
GCD7	963.883	-0.101829	0.0427785	-2.38038	0.0172946	0.0324968
GCG1	470.368	0.40183	0.0644219	6.23748	4.44687e-10	3.13367e-09
GCN1	2290.31	-0.0107921	0.0494382	-0.218294	0.8272	0.866798
GCN2	536.106	0.0934644	0.0446408	2.0937	0.0362868	0.0623084
GCN20	1369.58	0.0449537	0.0455276	0.987394	0.32345	0.409374
GCN3	1029.03	0.0204375	0.037518	0.544738	0.585933	0.662422
GCN4	8124.51	0.192895	0.0436663	4.41749	9.98555e-06	3.65742e-05
GCN5	428.924	-0.0581521	0.0484354	-1.20061	0.229902	0.307716
GCR1	928.703	-0.0255169	0.0383145	-0.665985	0.505421	0.587926
GCR2	804.179	0.135984	0.036229	3.75347	0.000174405	0.000515794
GCS1	1136.21	-0.311533	0.0340823	-9.1406	6.21046e-20	1.28844e-18
GCV1	634.905	0.349881	0.0666971	5.24581	1.55594e-07	7.44494e-07
GCV2	780.501	0.294463	0.0675261	4.36072	1.29633e-05	4.67115e-05
GCV3	769.235	0.437213	0.0611584	7.14887	8.74964e-13	8.56479e-12
GCY1	950.146	0.255124	0.0801557	3.18286	0.00145829	0.00359402
GDA1	2443.14	0.0749876	0.0407618	1.83965	0.0658194	0.104589
GDB1	468.618	0.385178	0.0851442	4.52384	6.0728e-06	2.31424e-05
GDE1	714.981	-0.0901696	0.0529536	-1.7028	0.0886051	0.135288
GDH1	7234.9	0.441658	0.0631358	6.99536	2.64572e-12	2.42742e-11
GDH2	848.574	0.277639	0.0444425	6.24715	4.18009e-10	2.96067e-09
GDH3	124.045	0.0634144	0.13394	0.473455	0.635889	0.705415
GDI1	2189.21	0.349749	0.0287243	12.1761	4.16764e-34	2.79182e-32
GDS1	1676.6	0.137452	0.0321641	4.27346	1.92465e-05	6.68815e-05
GDT1	1189.93	-0.0740784	0.0465615	-1.59098	0.111614	0.16509
GEA1	517.55	-0.019405	0.0444318	-0.436738	0.662302	0.727603
GEA2	1085.97	-0.119968	0.0438793	-2.73405	0.00625608	0.0131757
GEF1	685.527	0.0555704	0.0507258	1.09551	0.273295	0.35536
GEM1	197.811	-0.206155	0.0690952	-2.98364	0.00284844	0.00659613
GEP3	534.8	-0.11732	0.0410501	-2.85797	0.00426356	0.009392
GEP4	183.278	-0.586934	0.0757889	-7.74433	9.60892e-15	1.18988e-13
GEP5	107.124	0.0434936	0.0847696	0.513081	0.607895	0.681293
GEP7	143.162	-0.00938451	0.0837172	-0.112098	0.910746	0.93255
GET1	835.454	0.074622	0.0535835	1.39263	0.163732	0.229944
GET2	922.618	-0.0805501	0.0410752	-1.96104	0.0498742	0.0820416
GET3	3023.35	0.13484	0.0300952	4.48044	7.4489e-06	2.79271e-05
GET4	748.246	-0.235793	0.0439036	-5.3707	7.84314e-08	3.98609e-07
GEX2	23.7616	-1.42833	0.255249	-5.59581	2.19597e-08	1.21127e-07
GFA1	3134.11	0.477766	0.0347018	13.7677	3.98512e-43	5.15285e-41
GFD1	634.52	-0.0780957	0.0402033	-1.94252	0.0520745	0.0851822
GFD2	606.306	-0.372613	0.0918333	-4.05749	4.96024e-05	0.000161469
GGA1	374.381	-0.0953193	0.0903865	-1.05457	0.29162	0.374978
GGA2	1892.02	0.234711	0.0293414	7.99929	1.25135e-15	1.68871e-14
GGC1	1496.87	0.0701029	0.053179	1.31824	0.187422	0.257682
GIC1	200.329	0.12592	0.0724716	1.73751	0.0822971	0.127315
GIC2	1043.49	0.212212	0.0464402	4.56957	4.88718e-06	1.89753e-05
GID10	17.1507	-0.90283	0.395133	-2.28487	0.0223202	0.040742
GID7	628.61	-0.152577	0.0571782	-2.66845	0.00762026	0.015727
GID8	401.417	-0.296395	0.0781851	-3.79094	0.000150079	0.000451292
GIM3	723.792	-0.0890532	0.0438561	-2.03058	0.0422979	0.0712872
GIM4	597.95	-0.0880607	0.0593653	-1.48337	0.137976	0.198691
GIM5	499.608	-0.125025	0.0528028	-2.36777	0.0178959	0.033502
GIN4	1621.85	0.116846	0.0361857	3.22906	0.00124198	0.00311604
GIP1	80.7903	-0.879612	0.117784	-7.46802	8.14116e-14	9.10762e-13
GIP2	105.091	0.025818	0.158579	0.162809	0.870669	0.900804
GIP3	683.399	-0.0341373	0.048644	-0.701778	0.482818	0.566882
GIP4	315.312	-0.408324	0.0631523	-6.4657	1.00828e-10	7.70061e-10
GIR2	1249.17	-0.0211667	0.0390895	-0.541492	0.588168	0.664003
GIS1	489.172	0.112639	0.0917421	1.22777	0.219532	0.295329
GIS2	2594.4	0.138598	0.0434551	3.18946	0.0014254	0.0035192
GIS3	327.341	0.0477053	0.0599661	0.795538	0.426301	0.513816
GIS4	435.096	0.0245696	0.0504404	0.487103	0.626186	0.696876
GIT1	205.33	-1.09024	0.117269	-9.29693	1.44554e-20	3.22779e-19
GLC3	204.622	0.595714	0.183554	3.24544	0.00117268	0.00295428
GLC7	2582.11	0.238583	0.0317247	7.52042	5.46007e-14	6.23368e-13
GLC8	1306.57	0.215555	0.0422811	5.09814	3.43005e-07	1.57352e-06
GLD1	342.599	0.225837	0.0632908	3.56824	0.000359387	0.000996423
GLE1	588.165	-0.231697	0.0434099	-5.33741	9.4283e-08	4.73117e-07
GLE2	577.4	-0.0546236	0.0494112	-1.10549	0.268947	0.350444
GLG1	230.507	-0.178828	0.119854	-1.49205	0.135686	0.195952
GLG2	241.406	0.199327	0.0728096	2.73765	0.00618797	0.013052
GLK1	2142.81	1.43301	0.141201	10.1487	3.35781e-24	1.02579e-22
GLN1	3530.92	-0.0509782	0.0602245	-0.84647	0.39729	0.484416
GLN3	386.796	0.0493697	0.0583802	0.845659	0.397743	0.484861
GLN4	2814.4	-0.0945611	0.0416048	-2.27284	0.0230356	0.0418473
GLO1	1141.87	0.357598	0.0404501	8.84046	9.53211e-19	1.73766e-17
GLO2	870.046	0.121494	0.0393271	3.08932	0.00200613	0.00478466
GLO3	2565.71	0.0871079	0.0283809	3.06925	0.002146	0.005086
GLO4	170.604	-0.254975	0.0926166	-2.75302	0.00590486	0.0125261
GLR1	1735.56	0.246826	0.0435513	5.66747	1.44921e-08	8.21367e-08
GLT1	1542.92	-0.159966	0.0600708	-2.66296	0.00774576	0.0159624
GLY1	2565.4	0.0273786	0.0475646	0.575609	0.56488	0.643197
GMC1	84.0082	-1.05782	0.140928	-7.50614	6.08957e-14	6.9098e-13
GMH1	454.322	-0.0415503	0.0515539	-0.805959	0.420267	0.507423
GNA1	386.271	0.312333	0.0592569	5.27082	1.35818e-07	6.5894e-07
GND1	5516.77	0.220211	0.0501435	4.39161	1.12514e-05	4.0914e-05
GND2	130.907	-0.71723	0.151863	-4.72287	2.32543e-06	9.5069e-06
GNP1	4028.77	-0.00675383	0.0407139	-0.165885	0.868247	0.89947
GNT1	921.367	-0.104847	0.0502	-2.08858	0.0367456	0.0629334
GON7	350.004	0.0913283	0.0580006	1.57461	0.115346	0.169888
GOR1	659.753	0.915381	0.0949914	9.63647	5.60844e-22	1.44365e-20
GOS1	481.713	0.09329	0.0472533	1.97425	0.0483528	0.0798935
GOT1	362.85	-0.525629	0.0594875	-8.83596	9.92441e-19	1.80326e-17
GPA1	1671.67	0.130072	0.0462297	2.81359	0.0048991	0.0106278
GPA2	716.847	0.363148	0.0523035	6.9431	3.83586e-12	3.44546e-11
GPB1	288.3	0.049559	0.0775792	0.638818	0.522942	0.603478
GPB2	752.557	-0.1712	0.0405795	-4.21889	2.45507e-05	8.38979e-05
GPC1	538.781	0.397466	0.0662198	6.00223	1.9463e-09	1.24527e-08
GPD1	1321.84	0.502925	0.0959013	5.2442	1.56965e-07	7.49764e-07
GPD2	1497.44	-0.235611	0.0517057	-4.55677	5.19451e-06	2.00566e-05
GPG1	80.053	1.16162	0.253436	4.58347	4.57324e-06	1.78562e-05
GPH1	353.136	1.63173	0.174646	9.34307	9.35781e-21	2.14113e-19
GPI1	573.711	0.158059	0.0466145	3.39077	0.000696965	0.00183048
GPI10	692.744	-0.1375	0.0395746	-3.47446	0.000511887	0.00137426
GPI11	457.611	-0.158389	0.0601944	-2.6313	0.00850597	0.0173613
GPI12	303.684	-0.0209596	0.0744345	-0.281585	0.778262	0.827531
GPI13	1422.7	0.118512	0.0540223	2.19375	0.0282531	0.0501396
GPI14	457.95	0.0139127	0.0555897	0.250275	0.802375	0.847834
GPI15	570.698	-0.0726407	0.0577848	-1.25709	0.20872	0.282838
GPI16	1607.64	0.162531	0.0435055	3.73587	0.000187068	0.000550024
GPI17	998.774	-0.0749367	0.0417251	-1.79596	0.0725002	0.113895
GPI18	477.741	-0.0669777	0.0603934	-1.10902	0.26742	0.348945
GPI19	58.7132	0.196715	0.124375	1.58163	0.113734	0.167824
GPI2	186.006	-0.18084	0.0805228	-2.24582	0.0247153	0.0445025
GPI8	672.077	-0.232262	0.0494053	-4.70117	2.5868e-06	1.05136e-05
GPM1	31185.9	0.408936	0.0575167	7.10987	1.16149e-12	1.12116e-11
GPM2	200.017	0.644459	0.233251	2.76294	0.00572835	0.0122058
GPM3	265.52	-0.341142	0.0578207	-5.9	3.63511e-09	2.22836e-08
GPN2	553.279	-0.162335	0.0541744	-2.99653	0.00273072	0.00634998
GPN3	636.069	-0.158586	0.054272	-2.92207	0.00347718	0.00783035
GPP1	5966.06	-0.293874	0.0605142	-4.85627	1.19615e-06	5.10407e-06
GPP2	574.632	-0.157244	0.0739829	-2.12541	0.0335523	0.0581156
GPR1	970.285	0.273406	0.0439123	6.22617	4.77984e-10	3.35131e-09
GPT2	510.735	-0.691949	0.104413	-6.62705	3.42464e-11	2.75557e-10
GPX1	75.2241	0.59803	0.168656	3.54585	0.00039135	0.00107718
GPX2	235.309	-0.00201352	0.0775027	-0.02598	0.979273	0.986012
GRC3	602.506	-0.0928779	0.0629782	-1.47476	0.140276	0.201638
GRE1	39.4213	0.64178	0.285654	2.2467	0.0246593	0.0444426
GRE2	1828.62	0.777956	0.0572054	13.5993	4.04033e-42	4.77963e-40
GRE3	1318.89	0.61236	0.083509	7.33286	2.25297e-13	2.38146e-12
GRH1	760.847	0.409678	0.0518182	7.90607	2.65638e-15	3.47517e-14
GRR1	762.137	0.0652155	0.0475755	1.37078	0.170443	0.237928
GRS1	5019.57	0.152467	0.0373082	4.0867	4.37555e-05	0.000143359
GRS2	348.078	-0.0606905	0.0674251	-0.900117	0.368058	0.454958
GRX1	1385.94	0.288255	0.0543874	5.30002	1.15787e-07	5.69713e-07
GRX2	783.795	0.368062	0.0697877	5.27403	1.33461e-07	6.48641e-07
GRX3	1336.4	0.166274	0.0317681	5.23399	1.65887e-07	7.86975e-07
GRX4	331.965	-0.250806	0.0577187	-4.34531	1.39076e-05	4.97276e-05
GRX5	517.36	-0.123834	0.0508724	-2.43421	0.0149244	0.0285349
GRX6	821.934	0.462113	0.066758	6.92222	4.44618e-12	3.93642e-11
GRX7	877.715	0.281378	0.0638087	4.40972	1.03506e-05	3.78613e-05
GRX8	84.6807	-0.290485	0.103326	-2.81135	0.00493337	0.0106979
GSC2	1057.42	0.319735	0.0671009	4.76499	1.88863e-06	7.77837e-06
GSF2	2658.26	-0.000831833	0.0374529	-0.0222101	0.98228	0.987966
GSH1	1307.32	0.0942324	0.0427159	2.20603	0.0273822	0.0487989
GSH2	2245.77	0.185653	0.0287721	6.45255	1.0998e-10	8.31958e-10
GSM1	203.716	0.171032	0.108086	1.58236	0.113567	0.167622
GSP1	5398.95	0.132164	0.0371032	3.56206	0.000367953	0.00101681
GSP2	583.878	0.600632	0.103337	5.81235	6.16019e-09	3.67103e-08
GSY1	240.089	0.779387	0.207258	3.76047	0.000169594	0.000503236
GSY2	459.145	0.460382	0.0793452	5.80226	6.54268e-09	3.87818e-08
GTB1	589.099	-0.320637	0.0595263	-5.38648	7.18514e-08	3.66845e-07
GTF1	285.743	-0.106612	0.0636726	-1.67437	0.0940572	0.14234
GTO1	184.65	0.136303	0.0803662	1.69603	0.08988	0.137026
GTO3	100.718	1.13024	0.218682	5.16843	2.36065e-07	1.10203e-06
GTR1	477.466	-0.138484	0.0491374	-2.81831	0.00482779	0.0104869
GTR2	533.306	0.0281504	0.0476754	0.590461	0.554882	0.63324
GTS1	804.64	0.153769	0.0470225	3.27011	0.00107506	0.00272938
GTT1	691.517	0.0828864	0.0726527	1.14086	0.253929	0.334244
GTT2	360.975	-0.0239587	0.105404	-0.227304	0.820187	0.862539
GTT3	534.582	0.0726649	0.0522492	1.39074	0.164305	0.230691
GUA1	4857.02	-0.0861423	0.0522147	-1.64977	0.09899	0.148765
GUD1	83.4165	0.190026	0.134252	1.41544	0.15694	0.221863
GUF1	271.874	-0.0121685	0.0630807	-0.192903	0.847035	0.882097
GUK1	1540.8	-0.0134702	0.0448994	-0.300007	0.764172	0.816605
GUP1	1092.81	0.300875	0.0619442	4.85719	1.19061e-06	5.09607e-06
GUP2	48.4993	-1.71843	0.195259	-8.80075	1.35909e-18	2.44547e-17
GUS1	3231.77	0.0944693	0.044627	2.11686	0.0342715	0.0592505
GUT1	350.13	-0.29494	0.0711307	-4.14646	3.37657e-05	0.000113163
GUT2	384.617	0.253353	0.103991	2.43631	0.0148381	0.0283796
GVP36	1482.02	0.294086	0.0458235	6.4178	1.38262e-10	1.04165e-09
GWT1	778.504	0.211257	0.0506014	4.17493	2.98078e-05	0.000100749
GYL1	496.962	0.211992	0.0587186	3.61031	0.000305835	0.000860114
GYP1	437.589	0.112861	0.0569429	1.982	0.0474788	0.0786831
GYP5	425.332	0.00931186	0.0615995	0.151168	0.879843	0.90793
GYP6	716.359	-0.0331495	0.0363948	-0.910832	0.362384	0.448943
GYP7	575.769	0.294668	0.0489292	6.02233	1.71922e-09	1.10379e-08
GYP8	175.548	-0.602333	0.0743443	-8.10193	5.40935e-16	7.57582e-15
GZF3	727.791	-0.0112574	0.0454928	-0.247455	0.804556	0.849313
HAA1	894.84	0.0593759	0.0442737	1.34111	0.179885	0.248735
HAC1	3588.83	0.0334698	0.0576547	0.580521	0.561563	0.639683
HAL1	186.7	0.631333	0.0882451	7.15432	8.40898e-13	8.24585e-12
HAL5	1068.72	0.284898	0.0348422	8.17681	2.91445e-16	4.16564e-15
HAL9	307.726	-0.0542535	0.0600421	-0.90359	0.366213	0.45308
HAM1	556.948	-0.1265	0.0481059	-2.62962	0.00854801	0.0174283
HAP1	639.207	0.0925073	0.0531059	1.74194	0.0815191	0.126288
HAP2	216.547	0.179947	0.0688217	2.61469	0.00893095	0.0180831
HAP3	138.086	0.166051	0.0836376	1.98537	0.0471037	0.0781781
HAP4	476.638	-0.0249858	0.114007	-0.219161	0.826525	0.866547
HAP5	163.293	0.0281751	0.0828404	0.340114	0.733771	0.789734
HAS1	2322.55	-0.217135	0.0693694	-3.13013	0.00174728	0.0042257
HAT1	356.132	0.0179935	0.0545599	0.329794	0.741556	0.797033
HAT2	460.593	-0.0941223	0.0487621	-1.93024	0.0535776	0.0871793
HBN1	126.943	-0.183236	0.142725	-1.28384	0.199199	0.272191
HBS1	796.494	0.0602795	0.0411793	1.46383	0.143241	0.205421
HBT1	238.329	-0.5442	0.0955334	-5.69644	1.22336e-08	6.98347e-08
HCA4	1624.11	-0.387191	0.090419	-4.28218	1.85068e-05	6.44613e-05
HCH1	1567.57	0.480706	0.0511459	9.39873	5.5227e-21	1.27943e-19
HCM1	657.654	-0.123812	0.0431492	-2.86939	0.00411261	0.00911
HCR1	3116.3	0.185154	0.035052	5.28226	1.27603e-07	6.23988e-07
HCS1	303.401	0.194973	0.0595934	3.27172	0.00106897	0.00271763
HDA1	511.346	0.107952	0.0502065	2.15017	0.0315418	0.0550448
HDA2	514.877	0.135705	0.0519423	2.61261	0.00898535	0.0181866
HDA3	426.315	0.0376469	0.0505411	0.744877	0.456346	0.542271
HED1	22.2759	0.308606	0.334066	0.923789	0.355596	0.442209
HEF3	119.102	-0.615314	0.106822	-5.7602	8.40135e-09	4.90667e-08
HEH2	907.498	-0.00618475	0.0461442	-0.134031	0.893378	0.919168
HEK2	737.045	-0.0837317	0.0394528	-2.12233	0.0338103	0.058526
HEL1	150.042	-0.330675	0.0805147	-4.10701	4.00812e-05	0.000132492
HEL2	859.164	-0.11869	0.0425786	-2.78755	0.00531075	0.0114582
HEM1	1286.96	0.0147681	0.0472612	0.312478	0.754677	0.808947
HEM12	954.291	0.126033	0.0390472	3.22769	0.00124793	0.00312826
HEM13	405.928	-0.254784	0.061662	-4.13194	3.59709e-05	0.00011976
HEM14	465.072	-0.446053	0.0550749	-8.09902	5.5402e-16	7.73958e-15
HEM15	627.756	0.242065	0.0546406	4.43014	9.41737e-06	3.46989e-05
HEM2	1154.4	0.0779456	0.0399333	1.95189	0.0509507	0.0835405
HEM25	312.532	0.411601	0.0653284	6.30049	2.96699e-10	2.14518e-09
HEM3	588.65	-0.0972144	0.0462135	-2.1036	0.0354138	0.0609788
HEM4	200.7	0.206555	0.0695746	2.96882	0.00298941	0.00686256
HER1	1166.27	0.495932	0.0643895	7.70206	1.33893e-14	1.62189e-13
HER2	233.943	0.0605734	0.0696428	0.869773	0.384425	0.471832
HES1	23.0624	-0.704386	0.210755	-3.34221	0.000831146	0.0021564
HFA1	484.878	-0.259257	0.047925	-5.40963	6.31535e-08	3.25727e-07
HFD1	796.186	0.358825	0.0565449	6.34585	2.21206e-10	1.61617e-09
HFI1	460.809	-0.32659	0.0445311	-7.33398	2.23415e-13	2.36607e-12
HFL1	295.069	-0.105667	0.0674394	-1.56684	0.117152	0.172227
HFM1	273.759	-0.209717	0.057448	-3.65056	0.00026167	0.000746096
HGH1	1218.46	-0.137398	0.0602189	-2.28164	0.0225108	0.0410495
HHF1	3327.8	0.00315972	0.0375879	0.0840621	0.933007	0.951141
HHF2	4287.51	0.0965967	0.0327371	2.95068	0.00317071	0.00721619
HHO1	1117.37	0.265724	0.0377683	7.03563	1.98356e-12	1.85044e-11
HHT1	3295.5	-0.121809	0.0479777	-2.53887	0.011121	0.0219733
HHT2	6502.61	0.0842592	0.0233483	3.60879	0.000307628	0.00086428
HIF1	571.906	0.0268683	0.0537806	0.49959	0.617364	0.688778
HIM1	31.9924	-2.0285	0.218328	-9.29111	1.52694e-20	3.39592e-19
HIP1	1582.61	-0.118993	0.0604947	-1.96701	0.0491824	0.0810474
HIR1	489.93	-0.0573008	0.0482997	-1.18636	0.23548	0.313823
HIR2	480.403	0.0956076	0.0439163	2.17704	0.0294775	0.0520136
HIR3	472.012	0.0786971	0.0491197	1.60215	0.109122	0.161835
HIS1	3206.83	-0.151038	0.0597294	-2.52871	0.0114484	0.0225081
HIS2	692.992	0.279346	0.0463104	6.03205	1.61896e-09	1.04546e-08
HIS3	178.94	0.317326	0.0823258	3.85452	0.000115958	0.000355024
HIS4	1257.74	-0.0108577	0.0871786	-0.124545	0.900883	0.925349
HIS5	1067.79	0.0977051	0.0520409	1.87747	0.0604542	0.0971742
HIS6	352.945	-0.101507	0.062728	-1.61821	0.105617	0.157266
HIS7	1195.16	0.159497	0.0499616	3.19239	0.00141102	0.00348834
HIT1	115.961	-0.349053	0.0896712	-3.89259	9.91798e-05	0.000306867
HKR1	850.613	-0.0431979	0.0661045	-0.653479	0.513448	0.594991
HLJ1	476.053	0.263844	0.0454845	5.80075	6.60179e-09	3.90489e-08
HLR1	519.891	0.15538	0.0585578	2.65344	0.00796762	0.0163831
HMF1	984.428	0.0693741	0.0481077	1.44206	0.149286	0.21261
HMG1	2741.31	-0.220802	0.0416235	-5.30475	1.12826e-07	5.58109e-07
HMG2	656.333	-0.372656	0.0584531	-6.37529	1.82617e-10	1.35561e-09
HMI1	196.286	-0.299865	0.0648569	-4.62348	3.77346e-06	1.4954e-05
HMO1	1380.64	-0.19928	0.0364624	-5.46536	4.6197e-08	2.43465e-07
HMS1	53.385	0.282853	0.124452	2.27279	0.0230386	0.0418473
HMS2	474.007	-0.431214	0.0586378	-7.35386	1.92569e-13	2.05901e-12
HMT1	1447.51	-0.369889	0.0861042	-4.29583	1.74042e-05	6.09751e-05
HMX1	1051.48	0.578536	0.0997417	5.80034	6.61789e-09	3.91025e-08
HNM1	1599.82	0.0670328	0.0477694	1.40326	0.16054	0.226204
HNT1	946.01	0.0731163	0.0429407	1.70273	0.0886187	0.135288
HNT2	258.724	-0.347553	0.0658367	-5.27902	1.2988e-07	6.32895e-07
HNT3	78.4825	-0.685936	0.112158	-6.11582	9.60634e-10	6.41962e-09
HO	703.264	-0.315401	0.0538286	-5.85936	4.64667e-09	2.82355e-08
HOC1	1868.14	0.107185	0.0472287	2.26949	0.0232388	0.0421283
HOF1	320.556	0.177092	0.0634032	2.79311	0.00522039	0.0112807
HOG1	2110.46	0.216633	0.0318811	6.79502	1.08299e-11	9.19301e-11
HOL1	851.303	0.252557	0.0422526	5.97731	2.2685e-09	1.42841e-08
HOM2	4037.13	0.13862	0.064292	2.15609	0.0310763	0.0543688
HOM3	2103.66	0.118821	0.0490568	2.4221	0.015431	0.029342
HOM6	1959.67	0.240345	0.0440138	5.46067	4.74342e-08	2.49512e-07
HOP1	36.4326	-0.467247	0.190956	-2.44689	0.0144096	0.0277224
HOP2	2.95695	-3.35991	0.91482	-3.67276	0.000239949	0.000690179
HOR7	1465.76	0.474196	0.080623	5.88164	4.06215e-09	2.4792e-08
HOS1	190.344	-0.10197	0.0758389	-1.34456	0.178769	0.247684
HOS2	190.714	-0.316545	0.0763712	-4.14481	3.40089e-05	0.000113841
HOS3	648.287	0.178244	0.0483697	3.68504	0.000228669	0.000660811
HOS4	657.062	0.0417036	0.0417721	0.998362	0.318104	0.403619
HOT1	400.205	-0.50634	0.0521676	-9.70602	2.84216e-22	7.48928e-21
HOT13	219.284	-0.387489	0.0713503	-5.4308	5.6101e-08	2.91515e-07
HPA2	26.8153	-0.426114	0.213729	-1.99371	0.0461843	0.0769047
HPA3	198.799	-0.423465	0.0905315	-4.67754	2.90334e-06	1.16975e-05
HPC2	610.498	-0.185212	0.0404138	-4.58289	4.58588e-06	1.7893e-05
HPF1	548.306	0.54885	0.0898201	6.11054	9.92929e-10	6.58793e-09
HPM1	654.906	-0.164728	0.0560612	-2.93835	0.00329963	0.00748508
HPR1	600.528	-0.134085	0.0458086	-2.92707	0.00342168	0.00772099
HPT1	1708.04	-0.645766	0.0723366	-8.92724	4.36788e-19	8.3455e-18
HRB1	1425.9	0.04301	0.0345607	1.24448	0.213325	0.288164
HRD1	686.523	0.162174	0.0561227	2.88964	0.00385689	0.00859835
HRD3	748.855	0.216153	0.0463435	4.66415	3.09903e-06	1.24272e-05
HRI1	759.06	-0.0155143	0.0556919	-0.278574	0.780572	0.829189
HRK1	1143.29	0.277967	0.0521218	5.33302	9.65942e-08	4.82971e-07
HRP1	2652.51	0.293696	0.0341769	8.59341	8.44269e-18	1.4139e-16
HRQ1	507.62	0.238222	0.0477421	4.98975	6.0456e-07	2.68265e-06
HRR25	1801.24	0.21166	0.0294926	7.17672	7.1404e-13	7.10208e-12
HRT1	394.975	-0.221262	0.0601835	-3.67645	0.0002365	0.000681669
HRT3	313.766	-0.442158	0.0627414	-7.04732	1.82402e-12	1.71359e-11
HSC82	17881.9	0.491958	0.0443481	11.0931	1.35524e-28	5.88683e-27
HSE1	807.158	0.0877817	0.0410281	2.13955	0.0323909	0.0563143
HSF1	1226.65	0.290451	0.0426053	6.81725	9.2801e-12	7.93806e-11
HSH155	442.134	0.0321652	0.0478187	0.672648	0.501171	0.583807
HSH49	226.779	-0.916949	0.0733244	-12.5054	6.9781e-36	5.38864e-34
HSK3	222.471	-0.134447	0.0651861	-2.06251	0.0391591	0.066501
HSL1	2226.31	0.231551	0.0381484	6.06973	1.28125e-09	8.36123e-09
HSL7	977.414	0.158748	0.045091	3.52062	0.000430535	0.00117112
HSM3	379.933	0.045302	0.0551326	0.821692	0.411252	0.498392
HSP10	2632.11	0.427586	0.051172	8.35586	6.49596e-17	9.84129e-16
HSP104	4325.29	1.30491	0.136869	9.53402	1.5131e-21	3.72249e-20
HSP12	693.037	1.85354	0.181143	10.2325	1.41816e-24	4.50571e-23
HSP150	9023.47	0.302421	0.0534112	5.66213	1.49506e-08	8.45628e-08
HSP26	516.823	1.09846	0.184599	5.95052	2.673e-09	1.66987e-08
HSP30	84.7014	0.50959	0.186192	2.73691	0.00620191	0.0130715
HSP31	732.16	0.597354	0.0805851	7.41271	1.23748e-13	1.34382e-12
HSP42	1165.32	1.92542	0.211436	9.1064	8.51612e-20	1.74722e-18
HSP60	5426.12	0.574233	0.061964	9.26722	1.91065e-20	4.13733e-19
HSP78	2336.97	1.30075	0.136324	9.54165	1.40575e-21	3.47375e-20
HSP82	3298.47	1.45032	0.183615	7.89871	2.81808e-15	3.66944e-14
HST1	1050.91	-0.117398	0.0306043	-3.83601	0.000125048	0.000379928
HST2	669.91	0.191703	0.0460467	4.16322	3.13789e-05	0.000105737
HST3	428.605	0.058887	0.0607351	0.969572	0.33226	0.418145
HST4	94.394	0.0764367	0.0886499	0.862231	0.38856	0.475858
HSV2	398.17	0.230447	0.0628896	3.66431	0.000248004	0.000711509
HTA1	1917.72	-0.0658199	0.0454151	-1.44929	0.147256	0.210149
HTA2	1242.93	0.0481518	0.0620743	0.775713	0.437919	0.524358
HTB1	3883.08	-0.016766	0.03694	-0.45387	0.649923	0.717548
HTB2	2026.6	0.0815456	0.0408486	1.99629	0.0459022	0.0765037
HTC1	123.035	-0.418604	0.0827518	-5.05855	4.22464e-07	1.92218e-06
HTD2	245.406	0.0303492	0.0633497	0.479074	0.631886	0.702096
HTL1	360.152	-0.144724	0.0722381	-2.00343	0.0451313	0.0754449
HTS1	2518.61	0.189455	0.0389318	4.86634	1.13685e-06	4.86973e-06
HTZ1	194.516	-11.3077	0.834179	-13.5555	7.34817e-42	8.51163e-40
HUA1	234.18	0.341136	0.0946434	3.60444	0.000312828	0.000875351
HUA2	147.278	-0.18756	0.088743	-2.11352	0.0345563	0.05965
HUB1	151.694	-0.344308	0.0848231	-4.05913	4.92568e-05	0.000160438
HUG1	1109.81	0.378174	0.157192	2.40581	0.0161366	0.0306
HUL4	86.4663	-0.773917	0.111951	-6.91302	4.74459e-12	4.18066e-11
HUL5	634.401	0.417797	0.0484781	8.61825	6.79856e-18	1.14545e-16
HUR1	5.69493	0.18115	0.647354	0.279832	0.779606	0.828322
HUT1	892.453	0.00523502	0.049708	0.105315	0.916126	0.936851
HVG1	19.6082	-1.51351	0.27357	-5.53242	3.15836e-08	1.71489e-07
HXK1	1856.79	2.18974	0.260075	8.41966	3.77574e-17	5.864e-16
HXK2	7269.82	0.123731	0.0445839	2.77525	0.005516	0.0118322
HXT1	5209.26	-0.229768	0.0538134	-4.26972	1.95715e-05	6.79259e-05
HXT10	4.43063	-1.00474	0.646213	-1.55482	0.11999	0.175842
HXT11	11.9839	0.245585	0.400405	0.613341	0.539651	0.619929
HXT2	3224.56	0.18534	0.0642774	2.88344	0.00393361	0.00874834
HXT3	5507.14	-0.0694749	0.0551917	-1.25879	0.208105	0.282142
HXT4	577.284	0.620243	0.171615	3.61416	0.000301321	0.00084831
HXT5	74.5806	0.68271	0.212388	3.21444	0.00130698	0.00325137
HXT6	10.9724	0.221799	0.366332	0.605458	0.544874	0.625155
HXT7	90.1108	1.64739	0.25064	6.57276	4.93919e-11	3.90187e-10
HXT8	20.1104	-0.453855	0.210901	-2.15198	0.0313986	0.0548292
HXT9	6.93201	-2.08832	0.592495	-3.52461	0.000424101	0.00115475
HYM1	241.391	0.210329	0.0732588	2.87104	0.00409123	0.00906625
HYP2	18374.6	0.127775	0.0422142	3.02683	0.00247134	0.00580019
HYR1	896.5	-0.00365894	0.0613312	-0.0596587	0.952427	0.965451
IAH1	277.477	0.452059	0.0729777	6.19448	5.84792e-10	4.02905e-09
IAI11	142.907	0.294358	0.0890894	3.30408	0.0009529	0.00244266
IBA57	526.081	0.222771	0.0610153	3.65106	0.000261155	0.000745009
IBD2	363.384	-0.147175	0.0577736	-2.54745	0.0108513	0.0215016
ICE2	1011.64	-0.189657	0.0514212	-3.6883	0.000225758	0.000652738
ICL1	187.888	-0.122647	0.0928981	-1.32023	0.186758	0.256895
ICL2	225.508	-0.239186	0.0774671	-3.08758	0.00201793	0.00480755
ICP55	423.651	0.00716205	0.0504217	0.142043	0.887046	0.913667
ICS2	299.6	-0.0716002	0.0991033	-0.72248	0.469999	0.554583
ICT1	602.851	0.235522	0.0571552	4.12073	3.77667e-05	0.000125438
ICY1	174.393	-0.00632139	0.0988586	-0.0639438	0.949015	0.962518
IDH1	1308.64	0.170415	0.0627834	2.71434	0.00664086	0.0139123
IDH2	2149.17	0.418255	0.0537986	7.77445	7.57772e-15	9.48922e-14
IDI1	2195.72	-0.0306386	0.034819	-0.87994	0.378892	0.466277
IDP1	1440.95	-0.000761187	0.0433399	-0.0175632	0.985987	0.990799
IDP2	70.9928	-0.136269	0.14187	-0.960525	0.336791	0.422318
IDP3	53.0504	-0.430225	0.136434	-3.15335	0.00161406	0.00393088
IDS2	261.748	0.129451	0.0643044	2.0131	0.0441046	0.073951
IES1	867.639	0.033537	0.0400242	0.83792	0.402076	0.489178
IES2	656.626	0.239584	0.0455439	5.26051	1.43653e-07	6.93325e-07
IES3	690.401	0.0813431	0.0438272	1.856	0.0634541	0.101381
IES4	363.37	0.0114832	0.0510974	0.224732	0.822188	0.863837
IES5	399.152	0.0432802	0.0604626	0.715818	0.474103	0.558596
IES6	505.43	0.340211	0.058578	5.80783	6.3289e-09	3.7635e-08
IFA38	1859.35	0.106378	0.0426395	2.49482	0.0126021	0.0245507
IFH1	1020.16	-0.0188024	0.0603206	-0.311708	0.755262	0.809261
IFM1	366.869	-0.198848	0.0580504	-3.42543	0.000613832	0.00162829
IGD1	119.241	0.507824	0.222001	2.28749	0.0221675	0.0405032
IGO1	761.607	0.0948449	0.0461784	2.05388	0.039987	0.0677416
IGO2	319.472	-0.0644428	0.0618105	-1.04259	0.297139	0.38161
IKI1	510.661	-0.116506	0.0472982	-2.46322	0.0137696	0.0266015
IKI3	1422.77	-0.354887	0.060618	-5.85448	4.78519e-09	2.90138e-08
IKS1	433.934	0.0458501	0.0715648	0.64068	0.521731	0.602455
ILM1	591.042	-0.779493	0.075852	-10.2765	8.99348e-25	2.9072e-23
ILS1	5216.7	0.0537713	0.0351877	1.52813	0.126481	0.184237
ILT1	396.347	0.0315102	0.0604882	0.520931	0.602415	0.676788
ILV1	2290.54	-0.0728624	0.0346208	-2.10458	0.0353277	0.0608682
ILV2	5887.49	0.479327	0.035683	13.4329	3.87905e-41	4.06934e-39
ILV3	4777.03	0.178132	0.0640066	2.78303	0.00538533	0.0115876
ILV5	10862.1	0.489477	0.0540006	9.06429	1.25418e-19	2.48157e-18
ILV6	3119.08	0.122065	0.0827679	1.47479	0.14027	0.201638
IMA1	94.791	0.0118359	0.1428	0.0828846	0.933943	0.951914
IMA2	34.8361	-1.41231	0.183296	-7.70507	1.30776e-14	1.58759e-13
IMA5	46.2796	-1.01582	0.138429	-7.33817	2.16541e-13	2.29765e-12
IMD2	977.641	0.687061	0.0551898	12.4491	1.41509e-35	1.06323e-33
IMD3	2445.37	0.0917798	0.0424041	2.16441	0.030433	0.0533716
IMD4	2909.21	-0.0595602	0.0593408	-1.0037	0.315524	0.400803
IME1	89.2951	-0.181802	0.106465	-1.70763	0.0877046	0.134188
IME2	84.856	0.0940165	0.118714	0.791958	0.428385	0.515488
IMG1	474.324	-0.0144997	0.0629003	-0.230519	0.817688	0.861042
IMG2	330.039	-0.475695	0.0594572	-8.00062	1.23791e-15	1.67873e-14
IMH1	965.296	-0.00701214	0.0405009	-0.173135	0.862545	0.895231
IML1	345.097	-0.147071	0.0493817	-2.97824	0.00289906	0.00669385
IML2	802.792	0.537266	0.0691397	7.77072	7.80411e-15	9.72889e-14
IML3	117.788	-0.0727765	0.091643	-0.79413	0.42712	0.51458
IMO32	360.659	0.0426532	0.0540287	0.789455	0.429846	0.516968
IMP1	329.282	-0.0161469	0.0726724	-0.222188	0.824168	0.864925
IMP2	85.5551	-0.457247	0.113151	-4.04104	5.32149e-05	0.000172392
IMP2'	589.63	0.285662	0.0674848	4.23298	2.30616e-05	7.92965e-05
IMP3	546.692	-0.293499	0.07583	-3.87048	0.00010862	0.000333846
IMP4	937.169	-0.312201	0.0678997	-4.59797	4.26635e-06	1.67402e-05
INA1	5534.34	-0.175251	0.0730203	-2.40003	0.0163935	0.0310027
INA17	234.326	0.266265	0.0674012	3.95045	7.80029e-05	0.000245442
INA22	308.189	0.149271	0.0709425	2.10412	0.0353684	0.0609195
INH1	282.963	0.188886	0.0929264	2.03264	0.0420886	0.070999
INM1	558.682	0.114017	0.0423117	2.69469	0.00704551	0.0146825
INM2	325.919	-0.177845	0.0630689	-2.81985	0.00480459	0.0104554
INN1	396.604	-0.0138597	0.048601	-0.285174	0.775511	0.825916
INO1	92.5069	1.39428	0.121724	11.4544	2.23407e-30	1.08013e-28
INO2	367.67	0.179072	0.0629548	2.84446	0.00444865	0.00976471
INO4	222.518	0.216251	0.0687637	3.14484	0.00166175	0.00403641
INO80	1388.42	0.0374451	0.0425173	0.880703	0.378478	0.465974
INP1	153.276	0.0218928	0.0795983	0.275041	0.783285	0.831556
INP2	220.364	0.194793	0.0686962	2.83558	0.0045743	0.0100012
INP51	666.762	0.367256	0.0474521	7.73952	9.97955e-15	1.22757e-13
INP52	300.568	-0.371401	0.0619341	-5.99671	2.01352e-09	1.28091e-08
INP53	960.574	0.222677	0.0462756	4.81197	1.4945e-06	6.27599e-06
INP54	148.775	-1.08665	0.0922313	-11.7818	4.84729e-32	2.75009e-30
IOC2	701.605	0.0470721	0.0453489	1.038	0.29927	0.38375
IOC3	763.141	-0.155761	0.0411763	-3.78279	0.00015508	0.000464071
IOC4	578.797	0.0707637	0.0423289	1.67176	0.0945716	0.142924
IPA1	298.426	-0.0592776	0.060891	-0.973503	0.330303	0.416437
IPI1	541.454	-0.113415	0.0643133	-1.76348	0.0778197	0.121033
IPI3	1353.12	-0.29689	0.0701915	-4.22972	2.33986e-05	8.03064e-05
IPK1	160.337	0.0731365	0.0869042	0.841577	0.400025	0.487002
IPL1	129.824	0.157328	0.0873012	1.80212	0.0715258	0.112594
IPP1	6693.12	0.270664	0.0262705	10.3029	6.83356e-25	2.2482e-23
IPT1	1008.17	0.0779142	0.0372601	2.09109	0.0365202	0.0626704
IQG1	846.756	0.250912	0.0402816	6.22896	4.6955e-10	3.29633e-09
IRA1	853.976	-0.0636255	0.0498137	-1.27727	0.201507	0.274738
IRA2	760.31	0.00482958	0.0467877	0.103223	0.917786	0.938376
IRC10	53.5719	-1.03308	0.13302	-7.76635	8.07788e-15	1.00477e-13
IRC15	54.2872	0.385164	0.250845	1.53546	0.12467	0.182028
IRC18	7.09123	-2.70141	0.653432	-4.13418	3.56226e-05	0.000118742
IRC19	134.765	-1.0345	0.110215	-9.3862	6.22058e-21	1.43512e-19
IRC20	1000.78	0.142008	0.0395299	3.59241	0.000327637	0.000912657
IRC21	212.579	-0.239449	0.0707404	-3.3849	0.000712029	0.00186564
IRC22	2371.6	0.138213	0.0436891	3.16355	0.00155857	0.00380741
IRC23	163.758	-0.0373417	0.0912089	-0.409409	0.68224	0.745655
IRC24	180.774	-0.873116	0.102019	-8.55834	1.145e-17	1.87241e-16
IRC25	302.274	-0.114505	0.0581774	-1.96821	0.0490438	0.0808669
IRC3	295.356	0.0484088	0.0567405	0.853161	0.39357	0.480511
IRC4	119.057	0.133671	0.0977926	1.36688	0.171664	0.239271
IRC5	761.361	0.00780466	0.0388246	0.201024	0.84068	0.877451
IRC6	236.341	-0.237568	0.0658871	-3.60568	0.000311334	0.000872928
IRC7	2167.08	0.100083	0.0635246	1.5755	0.11514	0.169674
IRC8	417.567	0.337745	0.0551902	6.11965	9.37804e-10	6.28216e-09
IRE1	644.147	0.0616525	0.0501095	1.23036	0.218564	0.294312
IRR1	1028.01	0.16222	0.0397549	4.08051	4.49366e-05	0.000147055
IRS4	214.586	-0.158922	0.0694699	-2.28764	0.0221588	0.0405005
ISA1	410.975	0.000125216	0.056494	0.00221645	0.998232	0.99913
ISA2	355.686	-0.485856	0.0628551	-7.72979	1.07724e-14	1.31927e-13
ISC1	552.832	0.100996	0.0648229	1.55803	0.119226	0.174907
ISC10	345.441	-0.205541	0.0597971	-3.43731	0.000587523	0.00156448
ISD11	624.3	0.0850314	0.0441584	1.9256	0.0541543	0.0880404
ISF1	48.9381	0.235393	0.201073	1.17069	0.241724	0.320302
ISM1	371.94	-0.64041	0.0584699	-10.9528	6.44256e-28	2.63387e-26
ISN1	527.227	-0.197569	0.0556525	-3.55004	0.000385167	0.00106227
ISR1	210.156	-0.102506	0.0703194	-1.45773	0.144916	0.207343
IST1	492.491	0.213349	0.0530411	4.02234	5.76227e-05	0.000185621
IST2	3257.27	0.141177	0.0491213	2.87406	0.00405236	0.00899086
IST3	145.51	-0.215317	0.110739	-1.94436	0.051852	0.0848681
ISU1	870.275	0.0531999	0.0467257	1.13856	0.254888	0.335109
ISU2	597.77	0.501719	0.0601062	8.34721	6.98936e-17	1.05314e-15
ISW1	1095.04	0.080021	0.0433559	1.84568	0.064939	0.103426
ISW2	928.968	-0.0399549	0.040752	-0.98044	0.326869	0.413152
ISY1	310.588	-0.0398463	0.0578079	-0.689287	0.490642	0.57431
ITC1	750.501	0.135023	0.0453822	2.97524	0.00292762	0.0067446
ITR1	3366.45	0.163205	0.0400898	4.07099	4.68134e-05	0.000152838
ITR2	1028.78	-0.127229	0.0415129	-3.06481	0.00217808	0.00515105
ITT1	256.855	0.0367318	0.0669785	0.548412	0.583409	0.660105
IVY1	542.399	0.233823	0.0467369	5.00296	5.64556e-07	2.51921e-06
IWR1	574.381	-0.0519123	0.0634627	-0.817998	0.413359	0.500504
IXR1	1199.32	0.0458785	0.0519181	0.88367	0.376874	0.464617
IZH1	816.174	-0.282648	0.0837421	-3.37523	0.00073755	0.00192887
IZH2	628.087	-0.156315	0.0493157	-3.16967	0.00152611	0.00373962
IZH3	503.227	0.0775039	0.0497399	1.55818	0.11919	0.1749
IZH4	239.135	-0.45625	0.0985663	-4.62886	3.6768e-06	1.45917e-05
JAC1	167.776	-0.614863	0.0797915	-7.70588	1.29947e-14	1.58098e-13
JEM1	1010.67	0.308899	0.0534406	5.78023	7.45964e-09	4.38895e-08
JEN1	53.6569	0.0178743	0.19117	0.0934997	0.925507	0.944707
JHD1	205.966	-0.650533	0.0748595	-8.69006	3.62254e-18	6.27455e-17
JHD2	171.628	-0.84719	0.0907259	-9.33791	9.82562e-21	2.22981e-19
JID1	65.6892	-0.62338	0.158917	-3.92268	8.75709e-05	0.000273844
JIP4	365.411	0.24156	0.0659492	3.66281	0.000249461	0.00071532
JIP5	1414.86	-0.136196	0.0407425	-3.34284	0.000829249	0.00215249
JJJ1	932.336	-0.124842	0.0510545	-2.44527	0.0144745	0.0278279
JJJ2	357.729	0.0830536	0.054556	1.52236	0.12792	0.186041
JJJ3	168.865	-0.340622	0.0901363	-3.77897	0.000157478	0.000470487
JLP1	40.0613	0.295387	0.17014	1.73614	0.0825393	0.127655
JLP2	258.479	0.154606	0.0569581	2.71439	0.00663986	0.0139123
JNM1	349.68	-0.00343669	0.0619003	-0.0555197	0.955724	0.967734
JSN1	1174.31	0.371219	0.058805	6.31271	2.74188e-10	1.98501e-09
KAE1	875.144	-0.0199577	0.0394092	-0.506423	0.61256	0.685118
KAP104	1380.81	-0.0804788	0.0440465	-1.82713	0.0676797	0.107208
KAP114	686.638	0.0316137	0.0421321	0.750348	0.453045	0.539386
KAP120	908.043	-0.0452596	0.0401294	-1.12784	0.259387	0.339898
KAP122	632.094	-0.125386	0.0431175	-2.908	0.00363749	0.00814516
KAP123	2516.23	-0.156295	0.0609641	-2.56373	0.0103555	0.020659
KAP95	1142.37	-0.0297835	0.0529393	-0.562597	0.573709	0.651782
KAR1	515.569	0.0737976	0.0499867	1.47634	0.139852	0.201184
KAR2	11699	0.695238	0.0597895	11.6281	2.96619e-31	1.48577e-29
KAR3	416.397	0.121582	0.0619306	1.9632	0.0496224	0.0816757
KAR4	410.485	0.356412	0.0558835	6.37776	1.797e-10	1.33932e-09
KAR5	191.198	0.0352886	0.0703267	0.50178	0.615822	0.687683
KAR9	186.517	-0.35539	0.070204	-5.06225	4.14336e-07	1.88984e-06
KCC4	530.661	0.126658	0.0520373	2.43399	0.0149336	0.0285427
KCH1	506.689	0.168383	0.0517657	3.25279	0.00114278	0.00288419
KCS1	1072.71	-0.0593783	0.0391206	-1.51783	0.129058	0.187402
KDX1	403.244	0.588912	0.0505593	11.6479	2.35102e-31	1.18833e-29
KEG1	465.671	0.14035	0.062919	2.23064	0.0257048	0.0460942
KEI1	673.831	0.0433805	0.0541873	0.800564	0.423384	0.510743
KEL1	870.124	0.14065	0.0472552	2.9764	0.00291656	0.00672866
KEL2	283.553	-0.423997	0.0653482	-6.48826	8.68311e-11	6.65904e-10
KEL3	1306.9	-0.153678	0.0437851	-3.50982	0.000448413	0.00121618
KES1	2596.52	0.106304	0.0262309	4.05261	5.06502e-05	0.000164687
KEX1	1470.94	0.238593	0.0516308	4.62114	3.81642e-06	1.51027e-05
KEX2	1352.91	0.0684859	0.03544	1.93245	0.0533043	0.0868108
KGD1	1146.49	0.24423	0.0568031	4.29959	1.71114e-05	6.01386e-05
KGD2	777.108	0.171055	0.0591468	2.89204	0.00382752	0.00853632
KHA1	688.508	0.244508	0.0671613	3.64061	0.000271989	0.000773533
KIC1	636.373	0.0298392	0.0631245	0.472704	0.636424	0.705703
KIN1	826.073	0.348269	0.0597636	5.82745	5.62819e-09	3.3605e-08
KIN2	919.563	-0.15259	0.0525938	-2.90129	0.00371631	0.00831497
KIN28	320.195	-0.0426907	0.060185	-0.709325	0.478123	0.562498
KIN3	370.44	0.318549	0.0499524	6.37706	1.80516e-10	1.3436e-09
KIN4	703.669	0.022868	0.0521832	0.438226	0.661223	0.726561
KIN82	169.509	-0.0652803	0.13581	-0.480675	0.630748	0.701251
KIP1	363.191	-0.008689	0.0597797	-0.14535	0.884434	0.911315
KIP2	415.341	0.201082	0.0489311	4.10949	3.96533e-05	0.000131234
KIP3	441.559	0.0836534	0.0494096	1.69306	0.0904444	0.137811
KKQ8	316.212	0.06318	0.0650255	0.97162	0.33124	0.417239
KNH1	74.0095	-0.987918	0.148586	-6.64881	2.95467e-11	2.39475e-10
KNS1	676.118	0.286231	0.0534298	5.35713	8.45546e-08	4.27774e-07
KOG1	700.147	0.00998263	0.0489284	0.204025	0.838334	0.87566
KRE1	1686.84	0.296152	0.0494092	5.99387	2.04902e-09	1.302e-08
KRE2	3249.97	0.122125	0.0443133	2.75595	0.00585219	0.0124286
KRE28	324.853	0.0712959	0.0606499	1.17553	0.239782	0.318031
KRE29	174.884	-0.235407	0.0780288	-3.01693	0.00255349	0.00597281
KRE33	1506.3	-0.446272	0.0812825	-5.49038	4.01075e-08	2.13073e-07
KRE5	603.642	-0.530611	0.0529888	-10.0136	1.32767e-23	3.9265e-22
KRE6	2298.01	0.157903	0.0385686	4.09408	4.23855e-05	0.000139363
KRE9	1713.67	0.310639	0.044781	6.93684	4.00956e-12	3.57262e-11
KRI1	2799.14	-0.22464	0.0660848	-3.39927	0.000675671	0.00177707
KRR1	1203.67	-0.216765	0.0606867	-3.57187	0.000354442	0.000984356
KRS1	6449.5	-0.174456	0.0426511	-4.0903	4.30814e-05	0.000141484
KSH1	267.027	-0.0378897	0.0622239	-0.608925	0.542574	0.622773
KSP1	912.093	0.293676	0.0661905	4.43682	9.12958e-06	3.37503e-05
KSS1	433.076	0.274127	0.0509226	5.38321	7.31673e-08	3.73221e-07
KTI11	352.476	-0.132647	0.0675142	-1.96473	0.0494459	0.0814092
KTI12	893.974	0.0733152	0.0430452	1.70321	0.088528	0.135261
KTR1	2374.08	0.240475	0.0436498	5.5092	3.60476e-08	1.94022e-07
KTR2	418.796	0.304438	0.0570552	5.33585	9.50963e-08	4.76338e-07
KTR3	1468.48	0.0570656	0.0419011	1.36191	0.173226	0.240904
KTR4	1922.44	0.15601	0.0505015	3.08922	0.0020068	0.00478466
KTR5	347.937	-0.342939	0.0631862	-5.42743	5.71725e-08	2.96253e-07
KTR6	1274.05	0.200469	0.0418722	4.78764	1.68755e-06	6.99687e-06
KTR7	797.004	-0.444705	0.0381325	-11.6621	1.99039e-31	1.01528e-29
KXD1	204.186	-0.256967	0.0728114	-3.52922	0.000416793	0.00113764
LAA1	877.03	0.0900502	0.045819	1.96535	0.0493741	0.0813386
LAA2	270.169	-0.0158773	0.068573	-0.231539	0.816896	0.86038
LAC1	1023.09	0.0329892	0.0506806	0.650924	0.515096	0.596777
LAG1	1453.88	0.218458	0.0448537	4.87046	1.11341e-06	4.78774e-06
LAG2	201.996	-0.183068	0.0791373	-2.3133	0.0207063	0.0380837
LAM1	575.67	-0.251437	0.043983	-5.71668	1.08628e-08	6.25229e-08
LAM4	586.142	0.260714	0.0670768	3.8868	0.000101576	0.00031383
LAM5	463.977	0.336423	0.0718067	4.68512	2.79792e-06	1.12973e-05
LAM6	450.577	-0.508639	0.0546586	-9.30575	1.33049e-20	2.99495e-19
LAP2	839.559	0.19253	0.0434283	4.43328	9.2811e-06	3.42649e-05
LAP3	1325.02	0.203776	0.0385653	5.28391	1.26453e-07	6.19452e-07
LAS1	361.02	-0.376375	0.068379	-5.50424	3.70756e-08	1.98785e-07
LAS17	733.546	0.228088	0.0654878	3.48291	0.000495999	0.00133612
LAS21	713.024	0.118914	0.0560445	2.12179	0.0338558	0.0585864
LAT1	3323.21	0.28323	0.0431456	6.56452	5.21996e-11	4.09929e-10
[truncated: 3,561 more rows]

## Sheet: WT_UTvsswr1_UT
Probe	baseMean	log2FoldChange	lfcSE	stat	pvalue	padj
AAC1	54.0306	0.301192	0.144703	2.08144	0.0373935	0.082177
AAC3	85.0278	-0.0872165	0.10551	-0.826615	0.408455	0.546442
AAD10	132.504	0.0504536	0.0924229	0.545899	0.585135	0.707866
AAD14	179.034	-0.0740412	0.0784838	-0.943395	0.345479	0.484455
AAD15	6.42861	0.243876	0.494839	0.49284	0.622125	0.738278
AAD3	165.129	-0.238758	0.0848974	-2.81232	0.00491857	0.0148825
AAD4	125.749	-0.0478118	0.118247	-0.404338	0.685964	0.788186
AAH1	1029.23	-0.328584	0.0909563	-3.61255	0.000303195	0.00128684
AAP1	1086.28	0.000487332	0.0533077	0.00914187	0.992706	0.99586
AAR2	112.241	-0.0895594	0.10127	-0.884362	0.376501	0.516875
AAT1	1048.24	0.0048308	0.0408064	0.118383	0.905764	0.941141
AAT2	3038.59	0.169254	0.0465966	3.63233	0.00028087	0.00119849
ABD1	555.868	0.0145979	0.0465319	0.313718	0.753735	0.843213
ABF1	961.393	0.0432877	0.0477456	0.906632	0.364601	0.503756
ABF2	1553.26	0.347135	0.0328427	10.5696	4.12115e-26	3.95062e-24
ABM1	9.47659	0.164019	0.352897	0.464778	0.642091	0.754284
ABP1	1343.54	0.0799872	0.0435086	1.83842	0.0660003	0.131906
ABP140	2515.71	-0.0108297	0.0288114	-0.375883	0.707004	0.806347
ABZ1	906.278	0.0483727	0.0458099	1.05594	0.290994	0.427399
ABZ2	612.615	-0.0552689	0.0426352	-1.29632	0.194865	0.313317
ACA1	505.49	0.347814	0.0543206	6.40299	1.52364e-10	2.31747e-09
ACB1	1631.02	0.21007	0.0426852	4.92138	8.59379e-07	6.50974e-06
ACC1	5164.85	-0.0679003	0.0705655	-0.96223	0.335934	0.474134
ACE2	453.431	0.104684	0.0584867	1.78988	0.0734735	0.143237
ACF2	394.526	-0.143304	0.0585825	-2.44618	0.0144377	0.037078
ACF4	227.489	-0.14003	0.0718643	-1.94854	0.0513504	0.107052
ACH1	317.979	-0.134556	0.0884215	-1.52176	0.12807	0.225196
ACK1	530.134	-0.120738	0.0444717	-2.71494	0.00662875	0.0192459
ACL4	1224.9	0.0133794	0.0613333	0.218143	0.827318	0.892489
ACM1	352.524	-0.0215963	0.0588505	-0.366969	0.713642	0.812585
ACO1	2734.44	0.117104	0.0716911	1.63345	0.102374	0.187916
ACO2	1642.28	-0.205289	0.0485494	-4.22845	2.35305e-05	0.000129023
ACP1	1241.35	0.246542	0.046618	5.28855	1.23289e-07	1.10384e-06
ACS1	91.0581	-0.143885	0.127239	-1.13082	0.258132	0.390021
ACS2	3279.39	-0.0658792	0.0534899	-1.23162	0.218092	0.341671
ACT1	8992.51	0.290905	0.0407863	7.13243	9.86149e-13	2.09274e-11
ADA2	284.613	0.126641	0.0589658	2.1477	0.0317378	0.0716452
ADD37	330.388	0.430624	0.067641	6.36632	1.93616e-10	2.8581e-09
ADD66	513.922	0.152351	0.0516719	2.94843	0.00319391	0.0101766
ADE1	731.515	0.0928567	0.0470123	1.97516	0.0482502	0.101636
ADE12	699.786	-0.0852025	0.0558365	-1.52593	0.127027	0.223716
ADE13	1405.35	0.12527	0.0392453	3.19198	0.00141303	0.00498188
ADE16	3041.82	0.265439	0.0334141	7.94391	1.95903e-15	5.95204e-14
ADE17	202.604	-0.247202	0.0998278	-2.47628	0.013276	0.0345412
ADE2	353.2	-0.00106894	0.0619743	-0.0172481	0.986239	0.99141
ADE3	2750.59	0.0134665	0.0512026	0.263004	0.792547	0.868836
ADE4	1157.47	0.178358	0.0447093	3.98929	6.62706e-05	0.000325786
ADE57	2013.68	0.0302931	0.0586324	0.516662	0.605392	0.724334
ADE6	2329.95	-0.0120642	0.053236	-0.226617	0.820722	0.88813
ADE8	514.923	0.281365	0.0572667	4.91325	8.95781e-07	6.76704e-06
ADF1	315.797	0.154984	0.0762237	2.03327	0.0420248	0.0904599
ADH1	29202.1	0.195359	0.0706399	2.76556	0.00568256	0.0168597
ADH2	12.1707	0.458727	0.271189	1.69154	0.0907331	0.169686
ADH3	3110.93	0.0765437	0.0374343	2.04475	0.0408796	0.08844
ADH4	517.11	0.121549	0.0441839	2.75099	0.00594156	0.0175252
ADH5	241.235	0.250173	0.076746	3.25976	0.00111507	0.00405481
ADH6	1753.29	0.203075	0.0463678	4.37966	1.18865e-05	7.03072e-05
ADH7	26.8077	-0.119644	0.201931	-0.592499	0.553516	0.680573
ADI1	437.188	-0.125181	0.0463417	-2.70126	0.00690775	0.019931
ADK1	2821.21	0.0244773	0.0391017	0.62599	0.531321	0.661122
ADK2	201.539	-0.104833	0.0780305	-1.34349	0.179113	0.293415
ADO1	2485	0.21614	0.055488	3.89526	9.80915e-05	0.000465349
ADP1	1653.57	0.226202	0.049575	4.56283	5.04685e-06	3.22905e-05
ADR1	232.46	0.583886	0.103875	5.62104	1.89813e-08	1.97633e-07
ADY2	10.7625	-0.0149509	0.404889	-0.0369261	0.970544	0.981667
ADY3	157.787	-0.350125	0.0912393	-3.83743	0.000124328	0.000575094
ADY4	172.064	-0.424098	0.0753094	-5.6314	1.78748e-08	1.87163e-07
AEP1	694.292	-0.0754742	0.0410833	-1.8371	0.0661949	0.132247
AEP2	325.762	-0.575226	0.0575407	-9.99684	1.57333e-23	1.09346e-21
AEP3	144.38	-0.183886	0.0876186	-2.09871	0.0358426	0.079207
AFB1	5606.89	0.148548	0.0536525	2.7687	0.00562803	0.0167336
AFG1	630.57	0.170477	0.0497516	3.42657	0.000611266	0.00238836
AFG2	857.139	-0.110108	0.0554478	-1.9858	0.0470561	0.0996313
AFG3	1456.45	0.116768	0.0411543	2.83732	0.00454943	0.0139135
AFI1	315.831	-0.0705396	0.0546794	-1.29006	0.19703	0.315702
AFR1	399.376	0.712792	0.0859111	8.29686	1.06903e-16	3.6918e-15
AFT1	922.041	0.100982	0.0468371	2.15603	0.0310817	0.0704501
AFT2	502.964	-0.00953225	0.0505586	-0.188539	0.850454	0.907935
AGA1	1002.22	0.717992	0.0892086	8.04847	8.38386e-16	2.63358e-14
AGA2	7.14859	2.43664	0.465677	5.23248	1.67253e-07	1.46676e-06
AGC1	502.15	-0.132484	0.0511849	-2.58835	0.00964374	0.0265442
AGE1	782.485	-0.000286563	0.0388395	-0.00737813	0.994113	0.996982
AGE2	672.729	0.0651794	0.0403343	1.61598	0.106099	0.193096
AGP1	1118.72	-0.0410586	0.074927	-0.547982	0.583705	0.706443
AGP2	155.371	0.433282	0.14325	3.02467	0.00248905	0.00820827
AGP3	96.6054	-0.112705	0.122523	-0.919868	0.357642	0.497371
AGX1	102.114	0.349259	0.141642	2.4658	0.0136709	0.035403
AHA1	2675.41	0.22085	0.077343	2.85546	0.00429742	0.0132184
AHC1	868.943	0.163113	0.0470629	3.46585	0.000528558	0.00209913
AHC2	763.837	-0.0913376	0.0431701	-2.11576	0.0343651	0.0766375
AHK1	773.836	-0.143067	0.0431482	-3.31571	0.000914107	0.0034019
AHP1	17761.3	0.372966	0.0629456	5.92522	3.11881e-09	3.76827e-08
AI1	45.5526	0.0212374	0.394671	0.0538105	0.957086	0.973189
AI2	27.5242	-0.382529	0.385321	-0.992753	0.32083	0.459046
AI4	13.7712	-0.375522	0.492493	-0.762492	0.445767	0.581526
AI5_ALPHA	13.4464	-0.38425	0.469303	-0.818766	0.41292	0.551485
AIM10	355.016	-0.149065	0.0715491	-2.08339	0.0372155	0.0818829
AIM11	124.903	0.0811965	0.095212	0.852797	0.393772	0.533473
AIM14	980.98	0.124887	0.0593344	2.1048	0.0353085	0.0782133
AIM17	798.651	0.874091	0.148302	5.89398	3.77009e-09	4.40372e-08
AIM18	330.457	0.0576751	0.0681535	0.846253	0.397412	0.536703
AIM19	134.392	0.0765297	0.110793	0.690746	0.489725	0.622797
AIM2	403.711	-0.202934	0.0552254	-3.67464	0.00023818	0.00103865
AIM20	524.529	0.0733816	0.0551	1.33179	0.18293	0.297655
AIM21	893.013	0.155236	0.0367915	4.21934	2.45015e-05	0.00013382
AIM22	426.339	-0.104369	0.0473483	-2.20428	0.027505	0.0636667
AIM23	269.245	-0.728387	0.0766068	-9.50813	1.94124e-21	1.18607e-19
AIM24	704.508	-0.052537	0.0410071	-1.28117	0.200135	0.319114
AIM25	408.241	-0.113656	0.0561108	-2.02557	0.0428092	0.0918423
AIM29	662.31	0.090498	0.0514677	1.75835	0.0786885	0.151492
AIM3	551.425	-0.0695145	0.0662616	-1.04909	0.294136	0.431161
AIM32	101.924	-0.605013	0.0988823	-6.11851	9.44542e-10	1.21566e-08
AIM33	43.4507	-0.375907	0.161657	-2.32534	0.0200537	0.0489459
AIM34	177.335	-0.128195	0.080096	-1.60052	0.109483	0.19832
AIM36	262.184	-0.355303	0.071024	-5.00258	5.65678e-07	4.47392e-06
AIM39	227.043	-0.852862	0.083844	-10.172	2.64403e-24	2.10011e-22
AIM4	163.142	0.350668	0.0928193	3.77797	0.000158113	0.00071647
AIM41	547.506	-0.159831	0.0557128	-2.86884	0.00411976	0.0127385
AIM44	548.148	0.032403	0.0440029	0.736384	0.461497	0.59548
AIM45	861.488	0.101129	0.037288	2.71211	0.00668556	0.0193804
AIM46	865.598	0.00640946	0.0521432	0.12292	0.90217	0.939162
AIM6	731.095	0.111576	0.0547454	2.0381	0.0415402	0.0896947
AIM7	539.839	0.222352	0.0487969	4.55668	5.19674e-06	3.32092e-05
AIM9	1805.05	0.179835	0.0327063	5.49846	3.83113e-08	3.76344e-07
AIP1	1277.7	0.158512	0.0535299	2.96119	0.00306454	0.00981499
AIP5	1356.41	0.238874	0.0423051	5.64647	1.63778e-08	1.7378e-07
AIR1	535.937	-0.0956787	0.063461	-1.50768	0.131637	0.230303
AIR2	289.674	-0.0432285	0.0623021	-0.693852	0.487775	0.621119
AKL1	889.752	0.0430723	0.0563399	0.764507	0.444565	0.580568
AKR1	2689.74	0.344665	0.0500504	6.88636	5.72381e-12	1.08246e-10
AKR2	417.308	-0.56574	0.0547562	-10.332	5.05007e-25	4.21623e-23
ALA1	3470.69	0.137746	0.0449582	3.06386	0.002185	0.00729866
ALB1	1533.68	0.000861474	0.084606	0.0101822	0.991876	0.995277
ALD2	169.635	0.306618	0.0981357	3.12443	0.00178152	0.00611435
ALD3	135.79	0.270333	0.147777	1.82933	0.0673497	0.133929
ALD4	553.159	0.691896	0.132628	5.21684	1.82006e-07	1.58613e-06
ALD5	2798.89	0.176468	0.0491534	3.59014	0.000330497	0.00139739
ALD6	8449.37	0.0364166	0.0529592	0.687636	0.491682	0.624572
ALE1	1498.01	-0.0721372	0.0457594	-1.57645	0.114923	0.20652
ALF1	149.024	-0.457729	0.0923308	-4.95749	7.14103e-07	5.50681e-06
ALG1	1123.32	0.0990959	0.0606556	1.63375	0.102312	0.187865
ALG11	805.117	-0.0852273	0.0585391	-1.4559	0.145419	0.248932
ALG12	1487.99	0.140861	0.0540084	2.60813	0.00910384	0.0253184
ALG13	335.181	0.210546	0.0793812	2.65235	0.00799345	0.0226176
ALG14	662.043	0.257985	0.061164	4.21793	2.46559e-05	0.00013453
ALG2	757.988	0.04288	0.0516736	0.829825	0.406638	0.544666
ALG3	738.187	0.138737	0.0504969	2.74744	0.00600628	0.0176966
ALG5	944.095	0.112098	0.0587068	1.90946	0.0562026	0.115693
ALG6	1227.68	0.170645	0.0383246	4.45264	8.48228e-06	5.1403e-05
ALG7	783.243	0.0528106	0.0504914	1.04593	0.295593	0.433068
ALG8	630.818	-0.301092	0.0480344	-6.26826	3.65103e-10	5.02991e-09
ALG9	1724.83	0.14954	0.0486719	3.07241	0.0021234	0.00713791
ALK1	1077.17	0.266163	0.0392419	6.78261	1.18021e-11	2.12361e-10
ALK2	1024.62	0.109928	0.049048	2.24123	0.0250109	0.0588991
ALO1	1499.76	0.109585	0.0307781	3.56047	0.000370189	0.0015383
ALP1	32.5041	0.320547	0.193292	1.65836	0.0972454	0.180228
ALR1	1275.58	-0.131264	0.0575507	-2.28083	0.0225582	0.0540387
ALR2	229.112	-0.0469971	0.0593335	-0.792084	0.428312	0.56497
ALT1	1338.67	0.243627	0.0442487	5.50585	3.67392e-08	3.6154e-07
ALT2	293.069	-0.166388	0.0735945	-2.26088	0.0237667	0.0564471
ALY1	655.933	0.0346517	0.0482475	0.718206	0.47263	0.607309
ALY2	493.657	0.115417	0.0471043	2.45024	0.0142761	0.0367307
AMA1	13.9032	-0.910229	0.297878	-3.05571	0.00224526	0.00748422
AMD1	1277.88	0.00289354	0.0418402	0.0691569	0.944865	0.96553
AMD2	158.551	-0.0434644	0.081983	-0.530164	0.595998	0.716176
AME1	177.158	-0.0635535	0.0710892	-0.893997	0.371323	0.511536
AMF1	73.2357	-0.445199	0.127542	-3.49061	0.00048192	0.00193744
AMN1	1587.92	0.0118698	0.0282866	0.419626	0.674758	0.78183
AMS1	410.719	0.572314	0.0852646	6.71222	1.91687e-11	3.36209e-10
ANB1	23.1516	0.779839	0.205969	3.7862	0.000152969	0.000694861
ANP1	1846.78	0.175325	0.0444598	3.94344	8.03213e-05	0.000389691
ANR2	444.808	0.0381685	0.0509273	0.74947	0.453574	0.58881
ANT1	327.604	-0.13123	0.0589647	-2.22558	0.0260426	0.0608646
ANY1	867.196	0.200908	0.0439522	4.57106	4.85265e-06	3.11916e-05
AOS1	524.531	0.175911	0.0479284	3.6703	0.000242267	0.00105424
APA1	2596.24	0.270045	0.0385572	7.00376	2.49187e-12	5.0381e-11
APA2	226.982	0.00965783	0.0756789	0.127616	0.898453	0.936241
APC1	447.342	-0.0192712	0.0648464	-0.297183	0.766327	0.852357
APC11	240.55	-0.0879276	0.0630054	-1.39556	0.162848	0.273215
APC2	310.714	-0.164929	0.0548167	-3.00874	0.00262332	0.00858484
APC4	239.196	-0.0701593	0.0685182	-1.02395	0.305858	0.443318
APC5	329.341	-0.176034	0.0641991	-2.742	0.00610668	0.0179396
APC9	132.951	-0.291456	0.0961394	-3.0316	0.00243264	0.00803654
APD1	1443.24	0.273962	0.0401925	6.81624	9.34523e-12	1.71483e-10
APE1	1031.96	0.146526	0.0799009	1.83385	0.0666762	0.132922
APE2	1466.51	-0.0470384	0.041936	-1.12167	0.262002	0.393711
APE3	8698.81	0.13789	0.0403187	3.42	0.000626203	0.00243475
APE4	569.31	0.0573337	0.0559872	1.02405	0.305812	0.443318
APJ1	261.369	0.0519608	0.0946418	0.549026	0.582988	0.706066
APL1	821.94	0.293115	0.036541	8.02154	1.0443e-15	3.22572e-14
APL2	1031.85	0.0904364	0.0335233	2.69772	0.00698163	0.0201233
APL3	502.875	-0.00413029	0.0579574	-0.0712642	0.943187	0.964702
APL4	1134.75	-0.121888	0.0332672	-3.6639	0.000248403	0.00107313
APL5	1053.93	0.025578	0.0334471	0.764731	0.444432	0.580568
APL6	1005.46	-0.109716	0.037392	-2.93422	0.00334386	0.0106057
APM1	542.44	0.00223655	0.0429514	0.0520716	0.958472	0.973886
APM2	340.339	-0.134671	0.0622948	-2.16184	0.0306305	0.0695506
APM3	560.713	0.21884	0.0510893	4.28348	1.8399e-05	0.000103216
APM4	947.159	0.218186	0.0407924	5.34869	8.85925e-08	8.16873e-07
APN1	875.567	-0.0382907	0.0370205	-1.03431	0.300991	0.438551
APN2	203.962	-0.192696	0.0776119	-2.48282	0.0130346	0.0339776
APP1	895.649	0.00802724	0.0398117	0.20163	0.840206	0.902191
APQ12	377.963	0.0310607	0.0674362	0.460594	0.64509	0.756848
APS1	258.31	0.024589	0.0664544	0.370012	0.711373	0.810665
APS2	280.297	0.097205	0.0644929	1.50722	0.131754	0.230435
APS3	529.551	0.104694	0.0504151	2.07665	0.0378341	0.0830139
APT1	1114.03	0.0860683	0.0568843	1.51304	0.130269	0.228125
APT2	561.639	-0.00726936	0.0463651	-0.156785	0.875414	0.922886
AQR1	401.134	-0.208318	0.0920349	-2.26347	0.0236067	0.0561391
AQY1	7.4225	-0.551572	0.299751	-1.8401	0.0657539	0.131596
AQY2	97.9318	-0.152187	0.104572	-1.45533	0.145577	0.249125
AQY3	283.934	0.135714	0.0866022	1.5671	0.117091	0.209805
ARA1	1803.55	0.681848	0.0508097	13.4196	4.64069e-41	1.84302e-38
ARA2	227.764	0.222284	0.0752989	2.95203	0.00315696	0.0100762
ARB1	3935.26	-0.0531965	0.04492	-1.18425	0.236314	0.364771
ARC1	4650.89	0.0906082	0.0435266	2.08167	0.0373723	0.0821628
ARC15	946.572	0.284583	0.0565173	5.03533	4.77032e-07	3.82727e-06
ARC18	1182.3	0.207029	0.0402175	5.14774	2.6364e-07	2.21425e-06
ARC19	1280.81	0.179362	0.0417061	4.30063	1.70314e-05	9.61365e-05
ARC35	1731.14	0.178943	0.0371991	4.81042	1.50613e-06	1.07913e-05
ARC40	1824.73	0.369348	0.0363964	10.1479	3.38443e-24	2.65034e-22
ARD1	877.141	0.129767	0.0415103	3.12614	0.00177119	0.00608642
ARE1	780.804	-0.239379	0.0539684	-4.43553	9.18441e-06	5.54455e-05
ARE2	1735.94	0.00454484	0.042514	0.106902	0.914866	0.946531
ARF1	3538.14	0.219228	0.0471971	4.64495	3.4016e-06	2.25153e-05
ARF2	2154.23	0.350117	0.0464296	7.54082	4.67034e-14	1.20777e-12
ARF3	262.945	0.00691695	0.0608356	0.113699	0.909476	0.94381
ARG1	1530.14	0.239041	0.127877	1.8693	0.0615805	0.124731
ARG2	497.208	0.0134713	0.0469751	0.286776	0.774283	0.85672
ARG3	811.887	0.143998	0.123814	1.16301	0.244823	0.374579
ARG4	2446.62	0.297445	0.0589327	5.04719	4.48344e-07	3.62042e-06
ARG56	1550.99	0.073389	0.0736336	0.996678	0.318921	0.457246
ARG7	1446.51	0.292926	0.0696288	4.20697	2.58818e-05	0.000139984
ARG8	536.484	0.0318849	0.0784296	0.406542	0.684344	0.787775
ARG80	227.985	0.075773	0.0689722	1.0986	0.271942	0.405578
ARG81	761.147	0.0183455	0.0407406	0.4503	0.652494	0.763296
ARG82	262.941	0.23776	0.0765258	3.10693	0.00189042	0.00644832
ARH1	628.899	0.131159	0.0427217	3.07009	0.00213997	0.00717843
ARI1	1194.92	0.366475	0.0400603	9.14809	5.79474e-20	2.95585e-18
ARK1	277.213	-0.0221501	0.0728484	-0.304058	0.761084	0.848872
ARL1	808.496	0.0314598	0.0390436	0.805759	0.420382	0.558035
ARL3	285.873	-0.287932	0.0635717	-4.52924	5.91951e-06	3.72734e-05
ARN1	1289.52	0.737634	0.0718698	10.2635	1.02935e-24	8.41646e-23
ARN2	3172.09	0.605311	0.116958	5.17547	2.27336e-07	1.92975e-06
ARO1	2555.34	0.135014	0.0544483	2.47968	0.0131501	0.0342457
ARO10	1304.26	0.164429	0.0615809	2.67013	0.00758224	0.0215749
ARO2	3060.04	0.132189	0.0571659	2.31238	0.020757	0.050419
ARO3	1765.94	0.165023	0.0549537	3.00294	0.00267384	0.00871811
ARO4	3464.5	0.136044	0.0599092	2.27084	0.0231567	0.0552345
ARO7	878.395	0.0127395	0.0447349	0.284779	0.775814	0.857901
ARO8	3325.49	0.166851	0.0411127	4.05838	4.94145e-05	0.000249315
ARO80	325.894	0.0116754	0.067752	0.172326	0.863181	0.91572
ARO9	1175.96	0.207744	0.0487732	4.25938	2.04995e-05	0.00011341
ARP1	272.627	-0.152638	0.0625153	-2.44161	0.0146217	0.0374467
ARP10	17.7181	-0.62659	0.282104	-2.22113	0.0263421	0.0614355
ARP2	1404.22	0.141099	0.0444562	3.17389	0.00150412	0.00526963
ARP3	1826.89	0.144654	0.0403996	3.58058	0.000342836	0.00144188
ARP4	856.966	0.0230921	0.0367923	0.627634	0.530244	0.660133
ARP5	1109.82	0.0388379	0.0355287	1.09314	0.274331	0.408157
ARP6	298.563	-0.409594	0.0613344	-6.67806	2.42134e-11	4.20708e-10
ARP7	1201.12	0.0454715	0.0330629	1.3753	0.169037	0.280635
ARP8	671.663	-0.0797636	0.043745	-1.82338	0.0682461	0.135312
ARP9	1088	-0.00673112	0.0393524	-0.171047	0.864187	0.916437
ARR1	310.426	-0.018793	0.0574823	-0.326935	0.743717	0.835874
ARR2	27.2948	-0.127406	0.201272	-0.633005	0.52673	0.657673
ARR3	55.368	-0.0836355	0.165265	-0.506068	0.612809	0.73043
ART10	285.904	0.0645836	0.0679485	0.950479	0.341869	0.48024
ART5	257.592	-0.206907	0.0673372	-3.07269	0.00212136	0.00713536
ARV1	146.446	0.00210072	0.0822302	0.0255468	0.979619	0.987612
ARX1	1870.61	-0.0235987	0.0775332	-0.30437	0.760846	0.848872
ASA1	376.19	-0.0508991	0.0512801	-0.99257	0.320919	0.459046
ASC1	6897.54	-0.00205746	0.063337	-0.0324842	0.974086	0.983818
ASE1	513.633	0.0783863	0.0510425	1.53571	0.12461	0.220437
ASF1	960.37	0.101048	0.0420355	2.40388	0.0162219	0.04096
ASF2	480.693	-0.145928	0.0581879	-2.50788	0.0121459	0.0320967
ASG1	897.897	-0.0624678	0.0505449	-1.23589	0.216501	0.339753
ASH1	917.883	-0.0150884	0.0445455	-0.338719	0.734821	0.828388
ASI1	869.706	0.197319	0.0493082	4.00175	6.28746e-05	0.000311294
ASI2	345.303	-0.0710624	0.0689478	-1.03067	0.302696	0.440227
ASI3	557.766	-0.191996	0.0551075	-3.48403	0.00049393	0.00197857
ASK1	445.317	0.0859698	0.05654	1.52051	0.128382	0.225673
ASK10	1142.58	0.0815661	0.0430972	1.89261	0.0584099	0.119292
ASM4	763.077	0.00417853	0.0384447	0.108689	0.913449	0.945945
ASN1	9690.36	0.146578	0.0527669	2.77785	0.00547205	0.0163222
ASN2	4958.07	0.167436	0.0448396	3.7341	0.000188385	0.000841301
ASP1	1111.05	-0.018718	0.0545089	-0.343393	0.731303	0.825928
ASR1	141.253	0.0201349	0.0937873	0.214687	0.830011	0.89418
AST1	482.961	0.100613	0.0441371	2.27956	0.0226339	0.0541499
AST2	230.59	0.013584	0.0750961	0.180889	0.856455	0.911134
ATC1	695.328	-0.0310118	0.0629427	-0.492699	0.622225	0.738278
ATE1	283.077	0.0827859	0.0679577	1.2182	0.223149	0.347483
ATF1	440.906	-0.199461	0.0552637	-3.60926	0.000307067	0.00130228
ATF2	453.799	-0.427531	0.0464281	-9.20845	3.30877e-20	1.75207e-18
ATG1	279.822	-0.256014	0.0936713	-2.73311	0.00627392	0.0183595
ATG10	19.262	-1.17871	0.243385	-4.84298	1.27908e-06	9.32069e-06
ATG11	414.055	-0.186274	0.0585728	-3.18021	0.00147166	0.00516894
ATG12	176.629	0.0715623	0.0742849	0.963349	0.335372	0.473627
ATG13	642.692	-0.25784	0.0559218	-4.61073	4.01261e-06	2.61243e-05
ATG14	67.0269	-1.29292	0.18758	-6.89262	5.47728e-12	1.04652e-10
ATG15	438.315	0.132751	0.0766488	1.73195	0.0832833	0.158418
ATG16	49.8325	-0.417734	0.167782	-2.48974	0.0127835	0.0334004
ATG17	213.248	0.225749	0.0878682	2.56918	0.0101939	0.0278791
ATG18	314.421	0.0149549	0.0657771	0.227357	0.820146	0.887834
ATG19	753.601	0.0213343	0.0524411	0.406824	0.684137	0.7877
ATG2	303.107	-0.203465	0.074496	-2.73123	0.0063099	0.018455
ATG20	381.851	0.146766	0.066687	2.20081	0.0277492	0.0641787
ATG21	334.262	-0.0138469	0.0616348	-0.22466	0.822244	0.889431
ATG22	272.65	0.197347	0.0863234	2.28614	0.0222461	0.0534061
ATG23	257.954	-0.0363273	0.0697375	-0.520915	0.602426	0.722028
ATG26	776.303	-0.22744	0.0460819	-4.93556	7.99207e-07	6.08711e-06
ATG27	1280.42	0.322853	0.0476503	6.77546	1.24009e-11	2.21701e-10
ATG29	99.2937	-0.301126	0.140413	-2.14458	0.0319862	0.0721473
ATG3	324.282	0.245997	0.0770514	3.19264	0.0014098	0.00497365
ATG31	170.985	0.177984	0.0955627	1.86249	0.0625346	0.126067
ATG32	180.936	0.0453431	0.0840689	0.539356	0.589641	0.711305
ATG33	370.979	0.0685501	0.072901	0.940319	0.347054	0.486159
ATG34	87.6911	-1.84572	0.186946	-9.87302	5.45004e-23	3.70317e-21
ATG36	108.097	-0.169207	0.11536	-1.46677	0.142438	0.244809
ATG38	194.914	-0.393695	0.0934334	-4.21364	2.51286e-05	0.000136841
ATG39	63.4763	-0.516135	0.285829	-1.80575	0.0709577	0.139457
ATG4	144.243	-0.251796	0.106748	-2.35878	0.0183351	0.0453686
ATG40	173.226	0.139096	0.0966943	1.43851	0.150289	0.256007
ATG41	230.287	0.162397	0.0851447	1.90731	0.0564807	0.116163
ATG42	991.887	0.284055	0.0769813	3.68993	0.000224319	0.000981285
ATG5	346.954	0.0796772	0.060002	1.32791	0.184209	0.299386
ATG7	171.454	-0.105413	0.116288	-0.906485	0.364679	0.503756
ATG8	207.023	0.797568	0.114615	6.95868	3.43478e-12	6.77212e-11
ATG9	199.317	-0.301325	0.0859857	-3.50437	0.000457694	0.00185481
ATH1	381.725	-0.152432	0.0983015	-1.55066	0.120983	0.215439
ATM1	954.739	-0.16907	0.0460929	-3.66804	0.00024442	0.00106041
ATO2	27.4288	0.063881	0.293961	0.217311	0.827966	0.892842
ATO3	493.907	-0.154251	0.0698883	-2.2071	0.0273069	0.0633667
ATP1	2746.35	0.17068	0.049484	3.4492	0.000562259	0.00221556
ATP10	149.617	-0.470635	0.094164	-4.99804	5.79168e-07	4.56762e-06
ATP11	807.824	0.157721	0.0443304	3.55786	0.00037389	0.00154905
ATP12	421.733	-0.136754	0.0518665	-2.63665	0.008373	0.0235477
ATP14	1114.15	0.218821	0.0424851	5.15054	2.59737e-07	2.18478e-06
ATP15	815.121	0.233554	0.0579685	4.02898	5.60184e-05	0.000279088
ATP16	1256.52	0.125938	0.0423973	2.97043	0.00297386	0.00956313
ATP17	717.622	0.289833	0.049832	5.8162	6.01987e-09	6.85871e-08
ATP18	550.588	0.0651238	0.0583643	1.11581	0.264502	0.39661
ATP19	667.802	0.107645	0.0619497	1.73762	0.0822774	0.15688
ATP2	6350.54	0.0852765	0.0351166	2.42838	0.0151666	0.0385932
ATP20	473.293	0.146715	0.0566875	2.58813	0.00964972	0.0265475
ATP22	498.775	0.119384	0.0462378	2.58196	0.0098242	0.0269741
ATP23	227.957	-0.184694	0.0666063	-2.77292	0.00555556	0.0165447
ATP25	520.646	-0.0671187	0.0482654	-1.39062	0.164342	0.275123
ATP3	1976.6	0.203913	0.0372588	5.47288	4.42785e-08	4.30399e-07
ATP4	1648.05	0.212752	0.038165	5.57453	2.48197e-08	2.53207e-07
ATP5	1568.04	0.236684	0.0313659	7.5459	4.49184e-14	1.17252e-12
ATP7	1333.64	0.262375	0.053948	4.86348	1.15337e-06	8.48245e-06
ATR1	1100.08	0.189087	0.0646031	2.9269	0.0034236	0.0108216
ATR2	92.5427	0.629985	0.2105	2.99281	0.00276421	0.00897197
ATS1	304.245	-0.00615359	0.0788806	-0.0780115	0.937819	0.961321
ATX1	310.447	0.442102	0.0848339	5.21139	1.87435e-07	1.62426e-06
ATX2	391.287	0.136024	0.0808461	1.68251	0.0924707	0.172471
AUA1	6.15364	2.31452	0.808398	2.86309	0.00419526	0.01293
AUR1	1496.76	0.108638	0.0491295	2.21127	0.0270174	0.0627997
AUS1	206.426	-0.842013	0.07141	-11.7913	4.3306e-32	6.22346e-30
AVL9	831.232	0.056777	0.0340856	1.66572	0.0957691	0.177788
AVO1	317.345	-0.0526613	0.054996	-0.957548	0.338291	0.477022
AVO2	198.767	0.043521	0.0910378	0.478054	0.632612	0.747268
AVT1	1715.93	0.246801	0.0409004	6.03418	1.59769e-09	1.99622e-08
AVT2	214.589	-0.2795	0.0858434	-3.25593	0.00113023	0.00409814
AVT3	938.302	-0.0604344	0.0468245	-1.29066	0.196822	0.315702
AVT4	1088.34	0.130323	0.0374002	3.48456	0.000492952	0.00197607
AVT5	318.667	-0.0380139	0.0627542	-0.605758	0.544676	0.67223
AVT6	591.023	0.0339847	0.0855769	0.397125	0.691276	0.79329
AVT7	1270.15	0.0361141	0.044506	0.811444	0.417111	0.55495
AXL1	566.096	0.128258	0.043557	2.9446	0.00323375	0.0102858
AXL2	1554.81	0.218208	0.0459573	4.74805	2.05386e-06	1.4328e-05
AYR1	763.106	0.161522	0.070732	2.28357	0.0223969	0.0536984
AYT1	154.278	-0.193564	0.093902	-2.06134	0.0392703	0.0854571
AZF1	387.567	-0.1799	0.0717228	-2.50826	0.0121326	0.032092
AZR1	23.2851	2.45781	0.322193	7.62839	2.37708e-14	6.51063e-13
BAG7	23.0979	2.52342	0.336145	7.50693	6.05318e-14	1.54384e-12
BAP2	4552.2	0.0827211	0.0299405	2.76285	0.00572998	0.0169913
BAP3	1619.36	-0.136131	0.0435796	-3.12374	0.0017857	0.00612492
BAR1	29.5999	0.239147	0.178579	1.33917	0.180516	0.29485
BAS1	632.805	-0.02561	0.0845985	-0.302724	0.7621	0.849324
BAT1	9322.25	0.235379	0.0392125	6.00265	1.94123e-09	2.39849e-08
BAT2	2756.43	0.317784	0.0453389	7.00908	2.39885e-12	4.86774e-11
BBC1	1499.8	-0.11453	0.0542254	-2.1121	0.0346777	0.0771541
BBP1	271.385	-0.135912	0.0584336	-2.32593	0.0200222	0.0488904
BCD1	446.972	-0.134758	0.0639553	-2.10707	0.0351114	0.077932
BCH1	992.496	-0.0449386	0.0434626	-1.03396	0.301155	0.438674
BCH2	584.376	0.101862	0.0444762	2.29027	0.0220059	0.0529209
BCK1	472.006	-0.115855	0.0505896	-2.29009	0.022016	0.0529221
BCK2	841.921	0.0828976	0.0422888	1.96027	0.0499641	0.104633
BCP1	958.325	0.0757237	0.0618958	1.22341	0.221176	0.345142
BCS1	491.658	0.11221	0.0473311	2.37075	0.017752	0.0441616
BCY1	1761.62	0.316113	0.0407058	7.7658	8.11297e-15	2.31324e-13
BDF1	1350.71	-0.187289	0.0353672	-5.29555	1.1866e-07	1.06583e-06
BDF2	1866.58	0.102512	0.052368	1.95754	0.0502844	0.105145
BDH1	1124.08	-0.0469047	0.0828557	-0.566101	0.571325	0.6957
BDH2	74.8308	0.364971	0.167777	2.17534	0.0296045	0.0676258
BDP1	854.945	0.00212383	0.0385175	0.0551393	0.956027	0.972468
BDS1	254.849	0.118458	0.0734852	1.612	0.106963	0.194414
BEM1	560.054	-0.0097869	0.046311	-0.21133	0.83263	0.896306
BEM2	2206.91	0.123167	0.041408	2.97446	0.00293502	0.0094656
BEM3	787.4	0.0625031	0.0461049	1.35567	0.175203	0.288429
BEM4	413.434	-0.108971	0.0515928	-2.11214	0.0346743	0.0771541
BER1	495.541	0.0713259	0.0461768	1.54463	0.122436	0.217282
BET1	260.875	-0.174267	0.0569355	-3.06079	0.00220756	0.00736738
BET2	344.994	-0.217293	0.0584391	-3.71829	0.00020058	0.000890753
BET3	733.104	0.114692	0.0402708	2.84802	0.00439918	0.013506
BET4	634.669	0.213279	0.059733	3.57054	0.000356241	0.00149261
BET5	389.229	-0.0296942	0.0519663	-0.571414	0.567719	0.693357
BFA1	121.669	-0.224975	0.0941699	-2.38903	0.0168928	0.042289
BFR1	4339.69	0.187286	0.0300633	6.22973	4.67236e-10	6.30542e-09
BFR2	1343.08	0.0474978	0.0631013	0.752723	0.451617	0.586954
BGL2	6843.45	0.305673	0.0465064	6.57271	4.94074e-11	8.3244e-10
BIG1	293.895	-0.0616721	0.0730141	-0.84466	0.398301	0.537512
BIK1	448.789	-0.110217	0.0477441	-2.30849	0.0209721	0.0508082
BIL1	181.365	0.0147511	0.0751539	0.196278	0.844393	0.904932
BIM1	759.636	0.0395325	0.0391862	1.00884	0.313053	0.451042
BIO2	434.276	-0.119294	0.0617415	-1.93216	0.0533402	0.110617
BIO3	68.6599	-0.278209	0.128208	-2.16998	0.0300085	0.0684003
BIO4	33.6351	-0.944891	0.145001	-6.51644	7.19959e-11	1.16705e-09
BIO5	16.6144	-0.244062	0.408289	-0.597766	0.549996	0.677143
BIR1	514.929	0.00075778	0.0472069	0.0160523	0.987193	0.991831
BIT2	125.31	-0.481582	0.0884762	-5.44307	5.23699e-08	5.02029e-07
BIT61	261.925	-0.113258	0.0635104	-1.7833	0.0745374	0.144905
BLI1	170.415	-0.0381484	0.0836012	-0.456313	0.648165	0.759013
BLM10	1506.17	-0.0417521	0.0495783	-0.842144	0.399707	0.539018
BLS1	53.7362	-0.228753	0.171256	-1.33574	0.181636	0.296185
BMH1	6963.19	0.126558	0.0325804	3.8845	0.000102542	0.000484396
BMH2	3604.38	0.188423	0.0241682	7.79635	6.37237e-15	1.83577e-13
BMS1	1885.26	-0.0611519	0.0718823	-0.850723	0.394923	0.534251
BMT2	211.767	-0.0653005	0.0741592	-0.880545	0.378564	0.518939
BMT5	427.659	-0.200336	0.0943254	-2.12388	0.0336804	0.0752692
BMT6	230.367	-0.181796	0.0756818	-2.40211	0.0163008	0.0411031
BNA1	1079.72	0.313428	0.0603031	5.19755	2.01936e-07	1.73266e-06
BNA2	185.515	-0.647871	0.120141	-5.3926	6.94436e-08	6.5331e-07
BNA3	687.685	0.104595	0.0560012	1.86773	0.0618002	0.124939
BNA4	169.388	-0.27899	0.0816017	-3.41893	0.000628679	0.00244266
BNA5	245.092	-0.761179	0.0799507	-9.5206	1.72182e-21	1.0637e-19
BNA6	314.556	-0.898612	0.0740152	-12.1409	6.41104e-34	1.11392e-31
BNA7	277.584	-0.290703	0.0585502	-4.96501	6.86962e-07	5.32707e-06
BNI1	967.838	0.00533757	0.0480667	0.111045	0.911581	0.945066
BNI4	793.959	0.0460071	0.0503398	0.913931	0.360753	0.500262
BNI5	956.696	0.101307	0.0363518	2.78684	0.00532244	0.015943
BNR1	393.54	-0.00851946	0.0577378	-0.147554	0.882695	0.927572
BNS1	77.9842	-0.300858	0.11802	-2.54923	0.0107962	0.0291393
BOI1	1146.8	0.125895	0.0433311	2.90543	0.00366754	0.0115011
BOI2	751.831	-0.0475042	0.0418468	-1.13519	0.256295	0.388495
BOL1	256.285	-0.2576	0.0722636	-3.56473	0.000364234	0.0015181
BOL2	817.416	0.130936	0.045683	2.8662	0.00415436	0.0128181
BOL3	178.676	0.0938501	0.0774447	1.21183	0.225576	0.350532
BOP2	106.812	0.367731	0.172973	2.12595	0.0335076	0.0750613
BOP3	299.545	0.143423	0.0739101	1.94051	0.0523178	0.108865
BOR1	306.176	0.0107349	0.058607	0.183167	0.854667	0.910335
BOS1	459.418	-0.0296249	0.0538017	-0.550631	0.581886	0.705317
BPH1	448.249	-0.118676	0.0502929	-2.35969	0.0182902	0.0452777
BPL1	559.573	-0.0368302	0.0478573	-0.769584	0.441547	0.577919
BPT1	1267.59	0.183608	0.0454413	4.04055	5.33256e-05	0.000267349
BRE1	1337.45	0.0526645	0.0425566	1.23751	0.215896	0.339091
BRE2	345.102	-0.364908	0.0714993	-5.10367	3.33136e-07	2.74405e-06
BRE4	909.713	-0.0210008	0.0342972	-0.612319	0.540327	0.669539
BRE5	2161.98	0.00371636	0.0327019	0.113644	0.90952	0.94381
BRF1	452.852	-0.170697	0.0491853	-3.47048	0.000519529	0.00206918
BRL1	342.488	0.0329556	0.0542491	0.607488	0.543527	0.671409
BRN1	164.251	-0.0632597	0.075893	-0.833537	0.404542	0.542511
BRO1	1078.14	0.0717533	0.0392001	1.83044	0.0671846	0.133744
BRR1	415.2	0.129539	0.049362	2.62426	0.00868376	0.024311
BRR2	723.952	-0.060969	0.0533059	-1.14376	0.252724	0.384445
BRR6	151.958	-0.572188	0.077731	-7.36113	1.82359e-13	4.28778e-12
BRX1	2330.94	0.0424255	0.0540076	0.785547	0.432133	0.568139
BSC1	179.514	-0.848099	0.229911	-3.68882	0.000225297	0.000984789
BSC2	241.016	0.104159	0.0696682	1.49508	0.134894	0.234818
BSC5	169.297	-0.311362	0.13749	-2.26461	0.0235366	0.0559963
BSC6	519.694	-0.0740449	0.0583593	-1.26878	0.204521	0.324614
BSD2	772.001	0.133235	0.044845	2.97101	0.00296818	0.00955591
BSP1	418.303	0.030543	0.050002	0.610835	0.541309	0.670008
BST1	744.529	0.0826835	0.0478628	1.72751	0.0840758	0.159598
BTN2	509.875	0.862368	0.172129	5.01002	5.44236e-07	4.31662e-06
BTS1	263.137	-0.0798013	0.0578537	-1.37936	0.167783	0.279458
BTT1	63.9624	-0.669776	0.126862	-5.27957	1.29485e-07	1.15745e-06
BUB1	253.894	-0.06571	0.0697853	-0.941602	0.346396	0.485619
BUB2	94.9972	-0.252337	0.098818	-2.55355	0.010663	0.0289343
BUB3	436.002	-0.00827516	0.0495552	-0.166989	0.867379	0.918071
BUD13	241.699	-0.0511205	0.0717911	-0.712073	0.47642	0.610921
BUD14	1042.88	0.14982	0.0443688	3.3767	0.000733622	0.00280694
BUD16	312.969	0.0334221	0.0595172	0.561555	0.574419	0.698245
BUD17	485.712	0.0754497	0.0576245	1.30933	0.190422	0.307459
BUD2	466.408	-0.0577618	0.047194	-1.22392	0.220981	0.344934
BUD20	964.432	-0.0575225	0.0705378	-0.815484	0.414795	0.552663
BUD21	1206.35	0.101413	0.061054	1.66103	0.0967074	0.179349
BUD22	1247.59	-0.0471027	0.0661387	-0.712181	0.476353	0.610921
BUD23	854.257	0.00542285	0.0704919	0.0769287	0.93868	0.961712
BUD27	732.955	0.0180518	0.0648182	0.278498	0.78063	0.860112
BUD3	665.329	0.0291042	0.0471717	0.616986	0.537244	0.66661
BUD31	70.2537	-0.106839	0.116565	-0.916563	0.359372	0.499153
BUD32	579.924	0.0122734	0.0455782	0.269283	0.787712	0.864694
BUD4	911.506	0.0767584	0.0448658	1.71085	0.0871097	0.164235
BUD5	144.757	-0.134917	0.0847706	-1.59155	0.111486	0.20145
BUD6	528.886	0.0544627	0.0477157	1.1414	0.253704	0.385618
BUD7	712.935	0.146784	0.0433145	3.38879	0.00070201	0.00269556
BUD8	360.409	0.0241531	0.10564	0.228637	0.819151	0.887576
BUD9	307.675	-0.174004	0.0552936	-3.14691	0.00165008	0.00573045
BUG1	1361.83	0.160574	0.0415144	3.86792	0.000109768	0.000513296
BUL1	606.11	-0.0489736	0.0432255	-1.13298	0.257222	0.389462
BUL2	925.694	0.0514037	0.0371822	1.38248	0.166824	0.278541
BUR2	353.616	-0.0363133	0.0554525	-0.654854	0.512562	0.644178
BUR6	856.603	0.0533929	0.0472173	1.13079	0.258143	0.390021
BXI1	707.398	0.484648	0.0706222	6.86254	6.76453e-12	1.26636e-10
BYE1	399.095	-0.0896399	0.0528149	-1.69725	0.0896503	0.16783
BZZ1	736.917	-0.0552972	0.0414954	-1.33261	0.18266	0.297391
CAB1	1016.77	0.0672177	0.0379451	1.77145	0.0764865	0.148021
CAB2	466.331	0.0279057	0.0486723	0.573339	0.566415	0.691995
CAB3	655.778	0.0512463	0.0415342	1.23383	0.217265	0.340621
CAB4	550.907	-0.131232	0.0508556	-2.58048	0.00986617	0.0270518
CAB5	566.658	0.107328	0.0558972	1.9201	0.0548457	0.113193
CAC2	544.421	0.0699963	0.051968	1.34691	0.178009	0.292042
CAD1	494.376	0.0654538	0.0614369	1.06538	0.286703	0.423054
CAF120	315.556	-0.0838459	0.0737492	-1.13691	0.255577	0.38783
CAF130	436.556	-0.105243	0.0501358	-2.09916	0.0358026	0.0791501
CAF16	476.686	0.0446941	0.060582	0.737746	0.460669	0.594687
CAF20	1453.1	0.175226	0.0380357	4.60688	4.08763e-06	2.65505e-05
CAF4	572.452	-0.023464	0.0455086	-0.515596	0.606137	0.725069
CAF40	910.035	0.0496902	0.035267	1.40897	0.158844	0.267953
CAJ1	1246.54	0.224336	0.0340126	6.59567	4.23326e-11	7.21992e-10
CAK1	280.91	-0.311078	0.0668204	-4.65543	3.23298e-06	2.14759e-05
CAM1	2611.67	0.313203	0.036015	8.69644	3.4245e-18	1.40002e-16
CAN1	928.791	-0.0192502	0.0388383	-0.495649	0.620142	0.73675
CAP1	1283.98	0.177662	0.0421446	4.21553	2.49192e-05	0.000135834
CAP2	1260.24	0.325396	0.0357364	9.10543	8.59244e-20	4.30396e-18
CAR1	1021.09	0.327567	0.0759478	4.31306	1.61012e-05	9.21014e-05
CAR2	397.067	0.818061	0.14006	5.84079	5.19538e-09	5.96825e-08
CAT2	112.882	-0.392075	0.123341	-3.1788	0.00147887	0.00519098
CAT5	302.705	0.0451287	0.0646855	0.697663	0.485388	0.619141
CAT8	26.7932	-1.27187	0.238991	-5.32183	1.02727e-07	9.33275e-07
CAX4	349.797	0.187235	0.0620639	3.01681	0.00255451	0.00840417
CBC2	776.837	-0.000680759	0.037277	-0.0182622	0.98543	0.990798
CBF1	896.946	-0.0350292	0.043185	-0.811143	0.417284	0.555047
CBF2	545.754	-0.106794	0.0558992	-1.91047	0.0560723	0.1155
CBF5	4263.59	0.0816085	0.0503266	1.62158	0.104894	0.19166
CBK1	1020.59	0.144363	0.0457738	3.15384	0.00161135	0.00560296
CBP1	338.162	-0.138105	0.052976	-2.60694	0.00913547	0.0253712
CBP2	374.558	-0.288626	0.0584243	-4.94017	7.80552e-07	5.95318e-06
CBP3	561.683	0.0844081	0.0490417	1.72115	0.0852239	0.161281
CBP4	165.008	-0.40853	0.104972	-3.89179	9.95092e-05	0.000471672
CBP6	240.046	0.0458407	0.0766793	0.597824	0.549957	0.677143
CBR1	2846.48	0.20442	0.0491049	4.16292	3.14207e-05	0.000167127
CBS1	111.275	-0.0631266	0.0934897	-0.675225	0.499533	0.631946
CBS2	382.697	0.0983527	0.0576551	1.70588	0.0880306	0.165355
CBT1	157.807	0.164818	0.088506	1.86222	0.0625719	0.126096
CCA1	598.877	-0.0401773	0.0439736	-0.913669	0.360891	0.500262
CCC1	634.401	0.146771	0.0482794	3.04002	0.00236559	0.00785235
CCC2	886.564	0.411402	0.0741422	5.54882	2.87603e-08	2.89163e-07
CCE1	195.857	-0.226975	0.0782415	-2.90096	0.00372024	0.0116205
CCH1	576.417	-0.00655417	0.0548452	-0.119503	0.904877	0.940923
CCL1	420.241	-0.202969	0.0530971	-3.82259	0.000132058	0.000607312
CCM1	806.775	-0.0580117	0.0395186	-1.46796	0.142115	0.24433
CCP1	822.5	0.123651	0.0680216	1.81783	0.0690906	0.136706
CCR4	1367.44	-0.117099	0.0506806	-2.31053	0.0208589	0.0505874
CCS1	1601.54	0.00504217	0.033512	0.150459	0.880403	0.926058
CCT2	2471.89	0.10985	0.0386835	2.83971	0.00451544	0.0138172
CCT3	2532.01	0.0253896	0.0372416	0.681754	0.495395	0.628297
CCT4	2777.1	0.112557	0.0346898	3.24467	0.00117587	0.00422613
CCT5	2441.05	0.0800098	0.0356605	2.24366	0.0248546	0.0585805
CCT6	2282.56	0.1127	0.0463232	2.4329	0.0149786	0.0382198
CCT7	2902.65	0.0708662	0.0286726	2.47157	0.0134522	0.034918
CCT8	2304.81	0.117372	0.0387156	3.03166	0.00243211	0.00803654
CCW12	27845.3	0.197994	0.0600947	3.2947	0.000985251	0.00363503
CCW14	5756.32	0.229373	0.0289811	7.91456	2.48125e-15	7.37741e-14
CCZ1	215.696	-0.13918	0.069668	-1.99776	0.0457425	0.0972575
CDA1	19.0231	-1.47722	0.305687	-4.83247	1.34852e-06	9.77544e-06
CDC1	1011.31	0.0651352	0.0482206	1.35077	0.176768	0.290434
CDC10	1277.01	0.195944	0.0308935	6.34257	2.25965e-10	3.31495e-09
CDC11	1311.68	0.127082	0.0312003	4.0731	4.63923e-05	0.000235911
CDC12	1123.37	0.0977425	0.0407995	2.39568	0.0165897	0.0416992
CDC123	349.945	-0.0560233	0.0572612	-0.978381	0.327886	0.466133
CDC13	281.549	-0.220296	0.0673155	-3.27259	0.00106568	0.00390586
CDC14	946.027	-0.0542779	0.0415723	-1.30563	0.191679	0.309267
CDC15	231.948	-0.208243	0.0682012	-3.05337	0.00226287	0.00753839
CDC16	428.191	-0.125762	0.0531176	-2.36762	0.0179031	0.0444976
CDC19	38245.9	0.145314	0.0446521	3.25435	0.00113652	0.00411128
CDC20	444.952	0.174504	0.0506521	3.44515	0.000570743	0.00224581
CDC21	688.313	0.118089	0.0470008	2.51248	0.0119885	0.0317711
CDC23	270.52	-0.0675638	0.0616905	-1.09521	0.273426	0.407229
CDC24	794.582	-0.0653327	0.0376688	-1.7344	0.0828473	0.157859
CDC25	1337.38	0.0388226	0.0400399	0.969596	0.332248	0.470491
CDC26	127.802	-0.251853	0.0935231	-2.69295	0.00708227	0.0203606
CDC27	359.531	-0.155036	0.0581734	-2.66507	0.00769722	0.0218796
CDC28	836.448	0.177038	0.0420531	4.20987	2.5552e-05	0.000138469
CDC3	2481.57	0.19758	0.0269996	7.31787	2.51939e-13	5.76453e-12
CDC31	426.494	0.11576	0.0599169	1.93201	0.0533586	0.110617
CDC33	4220.64	0.172529	0.0311988	5.52999	3.20247e-08	3.17392e-07
CDC34	1126.14	0.106164	0.0303219	3.50124	0.000463104	0.00187223
CDC36	324.883	0.0838474	0.0580042	1.44554	0.148306	0.253095
CDC37	1744.28	0.140768	0.0340749	4.13113	3.60985e-05	0.00018899
CDC39	1632.94	-0.0252857	0.0477717	-0.529304	0.596595	0.716302
CDC4	796.77	0.0683899	0.039027	1.75237	0.0797096	0.152928
CDC40	452.963	0.0144494	0.0464884	0.310817	0.75594	0.844829
CDC42	977.734	0.168422	0.0450335	3.73993	0.00018407	0.000824679
CDC43	496.671	0.00553071	0.0494504	0.111844	0.910947	0.944938
CDC45	596.908	0.0290296	0.049073	0.591559	0.554146	0.681046
CDC48	6070.08	0.216232	0.0323144	6.69149	2.20908e-11	3.86241e-10
CDC5	700.053	0.00334899	0.0372824	0.0898276	0.928424	0.955117
CDC50	698.499	-0.0533033	0.0542065	-0.983338	0.325441	0.463606
CDC53	1689.94	0.0596881	0.0358545	1.66473	0.0959669	0.178096
CDC55	927.159	0.0344783	0.0471196	0.731718	0.46434	0.598732
CDC6	232.015	0.0065423	0.0707562	0.0924626	0.92633	0.953954
CDC60	4039.78	-0.0541628	0.0345328	-1.56845	0.116777	0.209445
CDC7	260.219	0.0108478	0.0706425	0.153559	0.877957	0.924866
CDC73	520.927	0.173794	0.0457178	3.80144	0.000143855	0.000656679
CDC8	425.114	0.156222	0.0518732	3.01162	0.00259861	0.00851904
CDC9	891.195	0.126723	0.0402856	3.14562	0.00165735	0.00575211
CDD1	70.8889	0.11943	0.116756	1.0229	0.306356	0.44381
CDH1	316.8	0.0576113	0.0596161	0.966372	0.333858	0.471874
CDS1	1617.83	0.156238	0.0472856	3.30413	0.000952723	0.00353378
CEF1	302.091	-0.0206172	0.0568947	-0.362374	0.717073	0.814733
CEG1	593.965	-0.026788	0.0471238	-0.568461	0.569722	0.694661
CEM1	186.782	-0.311608	0.0773495	-4.02857	5.61169e-05	0.000279329
CEP3	192.273	-0.0177048	0.07025	-0.252025	0.801022	0.874471
CET1	514.38	-0.0520117	0.0454914	-1.14333	0.252902	0.38461
CEX1	643.043	0.0973291	0.0458264	2.12386	0.0336816	0.0752692
CFD1	270.368	-0.412808	0.076133	-5.42219	5.88733e-08	5.61468e-07
CFT1	422.165	-0.328919	0.0520453	-6.31987	2.61788e-10	3.73626e-09
CFT2	532.293	-0.0915735	0.044828	-2.04277	0.0410747	0.0888275
CGI121	254.625	-0.130255	0.0632886	-2.05812	0.0395789	0.0860109
CGR1	638.01	-0.13354	0.0905528	-1.47472	0.140289	0.242224
CHA1	485.514	-0.73546	0.0791965	-9.28652	1.5942e-20	8.776e-19
CHA4	308.444	0.0599294	0.0570983	1.04958	0.29391	0.431057
CHC1	1706.55	0.116031	0.051918	2.23489	0.0254247	0.0597217
CHD1	935.825	-0.0290266	0.0424132	-0.684376	0.493737	0.626897
CHK1	391.942	-0.116572	0.0526131	-2.21565	0.0267152	0.0622273
CHL1	484.393	-0.0147509	0.0476161	-0.309787	0.756723	0.845364
CHL4	177.035	-0.349183	0.0809185	-4.31524	1.59427e-05	9.16663e-05
CHM7	455.327	0.26117	0.0580943	4.49563	6.93655e-06	4.29958e-05
CHO1	1353.03	0.241545	0.0502887	4.80317	1.56172e-06	1.11323e-05
CHO2	3358.58	0.102296	0.0415515	2.4619	0.0138201	0.0357229
CHS1	2296.04	0.376237	0.0376013	10.006	1.43502e-23	1.00996e-21
CHS2	864.629	0.0935623	0.0475107	1.96929	0.0489202	0.10264
CHS3	1905.32	0.355891	0.0406528	8.75441	2.05173e-18	8.7081e-17
CHS5	2348.7	0.126019	0.0253509	4.97098	6.66137e-07	5.18729e-06
CHS6	455.125	0.184171	0.0555381	3.31611	0.000912797	0.00340158
CHS7	1088.37	0.431507	0.0480625	8.97804	2.75635e-19	1.29875e-17
CHZ1	1035.63	0.129742	0.0461445	2.81166	0.0049287	0.0148933
CIA1	547.38	0.108725	0.0469848	2.31405	0.020665	0.0502456
CIA2	374.768	0.147431	0.0646298	2.28117	0.0225387	0.054015
CIC1	2010.59	0.0150036	0.0736801	0.203631	0.838642	0.901033
CIK1	257.492	-0.105016	0.0601672	-1.7454	0.080915	0.154813
CIN1	244.711	-0.0498755	0.0714917	-0.697641	0.485402	0.619141
CIN10	409.698	0.283383	0.0595208	4.76108	1.92557e-06	1.35008e-05
CIN2	182.774	-0.12567	0.0813562	-1.54469	0.122422	0.217282
CIN4	119.211	-1.79362	0.107754	-16.6455	3.25986e-62	6.0416e-59
CIN5	286.552	-0.124738	0.131777	-0.946587	0.343849	0.482708
CIN8	539.094	0.0324237	0.0430389	0.753359	0.451234	0.586954
CIP1	306.04	-0.0635166	0.122338	-0.519189	0.603629	0.722836
CIR1	818.418	0.297365	0.0480574	6.18771	6.10426e-10	8.11955e-09
CIR2	577.033	-0.207331	0.0552212	-3.75456	0.000173644	0.000781118
CIS1	46.3025	-0.0541399	0.171073	-0.316471	0.751645	0.841552
CIS3	4757.9	0.175087	0.0416579	4.20296	2.63443e-05	0.000141795
CIT1	1206.3	0.387162	0.0913748	4.23708	2.26449e-05	0.000124412
CIT2	574.893	0.11526	0.0820427	1.40488	0.160056	0.269589
CIT3	33.6697	0.249719	0.19842	1.25854	0.208198	0.328765
CKA1	1315.36	0.0848702	0.0340079	2.4956	0.0125744	0.0330245
CKA2	1469.44	0.0628353	0.0320613	1.95985	0.0500132	0.104657
CKB1	924.106	0.151262	0.0361442	4.18496	2.85218e-05	0.000152923
CKB2	945.93	0.0636185	0.036343	1.7505	0.0800319	0.153335
CKI1	377.139	0.199746	0.0635944	3.14094	0.00168406	0.00583024
CKS1	396.494	0.0948501	0.0582615	1.62801	0.103524	0.189714
CLA4	943.585	-0.0196676	0.0444163	-0.442802	0.657909	0.767676
CLB1	546.088	0.0817647	0.0628363	1.30123	0.193178	0.310964
CLB2	780.774	-0.0644974	0.0486014	-1.32707	0.184486	0.299662
CLB3	496.406	-0.0400007	0.0439251	-0.910656	0.362476	0.50183
CLB4	269.932	0.101913	0.0596025	1.70988	0.0872874	0.164347
CLB5	330.689	-0.180534	0.0506207	-3.56641	0.00036191	0.00151181
CLB6	187.638	-0.0915457	0.0732239	-1.25022	0.211221	0.332782
CLC1	1898.78	0.16688	0.0336006	4.96658	6.81432e-07	5.29897e-06
CLD1	68.6976	-0.93077	0.150858	-6.16986	6.83503e-10	9.00539e-09
CLF1	560.245	-0.00586922	0.0450934	-0.130157	0.896442	0.935442
CLG1	3708.85	0.0713849	0.0408063	1.74936	0.0802291	0.153607
CLN1	977.434	0.123084	0.0482486	2.55105	0.0107399	0.0290297
CLN2	1767.03	0.124672	0.0437892	2.84709	0.00441207	0.0135307
CLN3	993.349	-0.0536993	0.0515793	-1.0411	0.297829	0.435198
CLP1	360.631	0.153715	0.0598919	2.56654	0.0102719	0.0280389
CLU1	2724.83	0.0264724	0.0411092	0.643952	0.519606	0.65011
CMC1	351.355	0.180502	0.0575193	3.13812	0.00170038	0.00587942
CMC2	274.43	-0.226043	0.0663703	-3.40578	0.000659755	0.00255804
CMC4	42.6693	-0.0392034	0.216072	-0.181436	0.856025	0.911134
CMD1	1571.9	0.290398	0.0427223	6.79735	1.06558e-11	1.92358e-10
CMG1	136.33	0.0127763	0.0982893	0.129986	0.896577	0.935442
CMI7	342.681	-0.148273	0.0597198	-2.48281	0.0130349	0.0339776
CMI8	21.3444	-2.41232	0.429515	-5.61638	1.94994e-08	2.01893e-07
CMK1	454.256	0.0964994	0.065123	1.4818	0.138393	0.239709
CMK2	673.099	0.55928	0.0599652	9.32673	1.09185e-20	6.07068e-19
CMP2	894.711	0.336425	0.0428913	7.84367	4.37574e-15	1.26714e-13
CMR1	192.489	-0.107376	0.0883536	-1.2153	0.224251	0.348863
CMR2	491.496	0.0439931	0.055564	0.791756	0.428503	0.56497
CMR3	152.924	0.0516012	0.0847087	0.609161	0.542418	0.670882
CMS1	934.425	0.0068942	0.0516808	0.1334	0.893877	0.934203
CNA1	466.012	0.0908301	0.0505282	1.79761	0.0722383	0.141275
CNB1	1040.17	0.127792	0.0361065	3.5393	0.000401197	0.00164502
CNE1	430.501	-0.254068	0.0588983	-4.31367	1.60565e-05	9.19408e-05
CNL1	221.264	-0.629113	0.0758239	-8.29703	1.06746e-16	3.6918e-15
CNM67	410.288	0.0724788	0.0550166	1.3174	0.187705	0.303914
CNN1	255.257	0.093506	0.0617615	1.51399	0.13003	0.227777
CNS1	1074.04	-0.123426	0.0552846	-2.23255	0.0255786	0.0600578
COA1	628.472	0.21636	0.0478895	4.5179	6.24551e-06	3.90608e-05
COA2	77.3841	-0.102657	0.125687	-0.816765	0.414063	0.552168
COA3	251.847	-0.171724	0.078688	-2.18235	0.029084	0.0666284
COA4	139.034	0.259415	0.111282	2.33114	0.0197458	0.0483854
COA6	268.553	0.335032	0.0735329	4.55622	5.20836e-06	3.32092e-05
COF1	2252.87	0.262417	0.0526095	4.98801	6.10043e-07	4.79073e-06
COG1	586.692	0.114403	0.0458212	2.49673	0.0125343	0.0329663
COG2	392.162	0.223848	0.0509291	4.3953	1.10621e-05	6.58517e-05
COG3	517.555	-0.0540473	0.0426861	-1.26616	0.205457	0.325639
COG4	685.967	-0.156218	0.0403394	-3.87259	0.000107687	0.000505691
COG5	333.265	0.0019637	0.0576793	0.0340451	0.972841	0.983275
COG6	591.557	-0.0438296	0.0500476	-0.87576	0.381161	0.522112
COG7	396.109	-0.460992	0.0542116	-8.50356	1.83858e-17	6.72534e-16
COG8	717.877	0.237086	0.0450564	5.26199	1.42503e-07	1.26569e-06
COI1	169.534	-0.555428	0.0876076	-6.33996	2.2983e-10	3.36278e-09
COM2	454.385	0.106459	0.0506522	2.10176	0.0355741	0.0787389
COP1	3427.17	0.129922	0.0364315	3.56621	0.000362185	0.00151182
COQ1	679.973	0.0772773	0.0571176	1.35295	0.176072	0.289547
COQ10	207.973	-0.121564	0.0712527	-1.7061	0.0879895	0.165339
COQ11	234.853	-0.303873	0.0799289	-3.80179	0.000143656	0.000656306
COQ2	398.489	0.0499566	0.0695325	0.718463	0.472472	0.607245
COQ21	78.8047	0.155287	0.138174	1.12385	0.261075	0.392849
COQ3	196.642	-0.727266	0.0854515	-8.51086	1.72649e-17	6.39952e-16
COQ4	497.691	0.0656047	0.0599185	1.0949	0.273561	0.407229
COQ5	1803.8	0.203391	0.0385314	5.27858	1.3019e-07	1.16187e-06
COQ6	738.161	0.115321	0.0451989	2.55141	0.0107289	0.0290155
COQ8	616.163	-0.0204132	0.0433422	-0.470978	0.637657	0.751456
COQ9	412.773	0.0591889	0.0691738	0.855654	0.392189	0.531587
COR1	1839.58	0.0105317	0.0477905	0.220373	0.825581	0.891613
COS1	388.003	0.390399	0.0725262	5.38287	7.3306e-08	6.88482e-07
COS10	259.124	0.0666331	0.0762508	0.873867	0.38219	0.523136
COS111	191.409	0.0377824	0.0919824	0.410757	0.681251	0.785515
COS2	18.5629	-0.0129055	0.237874	-0.0542537	0.956733	0.973008
COS3	8.75888	0.505403	0.354287	1.42654	0.153714	0.260167
COS4	9.30571	0.899403	0.386275	2.3284	0.0198908	0.0486337
COS5	193.009	0.196008	0.0783008	2.50327	0.0123051	0.0324249
COS6	1392.13	0.346442	0.051299	6.75339	1.44435e-11	2.54939e-10
COS7	102.366	0.356006	0.107184	3.32146	0.000895483	0.00334195
COS8	767.041	0.723765	0.0565495	12.7988	1.66522e-37	4.35926e-35
COS9	327.965	0.39894	0.0707336	5.64003	1.70017e-08	1.78695e-07
COT1	1954.56	0.303634	0.0615779	4.93089	8.18538e-07	6.22582e-06
COX1	17.5213	-0.409266	0.455901	-0.897708	0.369341	0.509563
COX10	476.803	0.040708	0.0559584	0.72747	0.466938	0.601384
COX11	343.478	0.079743	0.0573783	1.38978	0.164597	0.275318
COX12	481.158	0.0178425	0.0609472	0.292754	0.76971	0.853868
COX13	1000.16	0.062437	0.0465039	1.34262	0.179396	0.293467
COX14	196.648	-0.00547134	0.0801379	-0.0682741	0.945567	0.965862
COX15	873.151	-0.112664	0.0627684	-1.79491	0.0726673	0.141914
COX16	134.89	0.125722	0.0998194	1.25949	0.207852	0.328511
COX17	242.47	0.100892	0.0810208	1.24526	0.213038	0.335279
COX18	175.489	-0.0118782	0.0799992	-0.148479	0.881965	0.92698
COX19	99.8536	-0.118004	0.100281	-1.17674	0.2393	0.368357
COX20	277.2	0.316595	0.0915651	3.45759	0.000545021	0.00215527
COX23	109.718	-0.49592	0.109524	-4.52796	5.95572e-06	3.74591e-05
COX26	8.76665	-0.115071	0.316949	-0.363058	0.716562	0.814408
COX4	779.598	0.0818516	0.0582166	1.40598	0.159729	0.269119
COX5A	976.177	-0.0223253	0.0515448	-0.433124	0.664924	0.773427
COX5B	397.024	0.799542	0.107338	7.44884	9.4163e-14	2.31782e-12
COX6	698.25	0.0794353	0.0658543	1.20623	0.22773	0.353089
COX7	235.717	0.150253	0.077914	1.92845	0.0537997	0.111324
COX8	456.206	0.164436	0.0659553	2.49315	0.0126617	0.0331914
COX9	676.094	0.159666	0.0435521	3.66609	0.000246288	0.00106565
COY1	749.508	0.0598389	0.0377608	1.58468	0.113039	0.20366
CPA1	2486.51	-0.0460886	0.062472	-0.737748	0.460667	0.594687
CPA2	1798.47	0.17493	0.0739946	2.3641	0.0180742	0.0448026
CPD1	151.09	-0.679034	0.0892993	-7.60402	2.87065e-14	7.74797e-13
CPR1	10042.4	0.229128	0.0493396	4.6439	3.41891e-06	2.2603e-05
CPR2	531.665	-0.571234	0.0495528	-11.5278	9.55745e-31	1.20771e-28
CPR3	749.553	0.33313	0.0685905	4.8568	1.19298e-06	8.76219e-06
CPR4	946.175	-0.104613	0.0530496	-1.97199	0.0486105	0.102185
CPR5	2681.15	0.336023	0.0449594	7.47393	7.78349e-14	1.93197e-12
CPR6	2982.11	0.43252	0.0585602	7.3859	1.51424e-13	3.62895e-12
CPR7	595.656	0.0342896	0.0450752	0.76072	0.446825	0.58252
CPR8	795.95	0.107509	0.0487535	2.20514	0.0274439	0.0635784
CPS1	908.037	0.194948	0.0437591	4.45503	8.38822e-06	5.09443e-05
CPT1	1422.42	0.254735	0.053444	4.76639	1.8756e-06	1.32004e-05
CRC1	23.418	-0.198858	0.348893	-0.569968	0.568699	0.694023
CRD1	229.126	0.0764265	0.0781576	0.977851	0.328148	0.466386
CRF1	21.7094	-0.358737	0.249706	-1.43664	0.150822	0.256836
CRG1	324.505	0.967463	0.0740026	13.0734	4.67521e-39	1.73294e-36
CRH1	5567.58	0.24368	0.0411643	5.91968	3.22568e-09	3.87361e-08
CRM1	1906.82	0.034421	0.0365809	0.940956	0.346728	0.485961
CRN1	2053.93	0.18939	0.0325243	5.82303	5.77886e-09	6.59763e-08
CRP1	2158.67	0.129504	0.0370761	3.49292	0.000477766	0.00192213
CRR1	142.755	-0.0867421	0.17443	-0.497291	0.618984	0.735846
CRS1	2771.07	0.0109966	0.0355795	0.309071	0.757268	0.845803
CRT10	422.257	-0.167775	0.0507773	-3.30415	0.000952663	0.00353378
CRZ1	642.069	0.0729869	0.0416328	1.75311	0.079583	0.152843
CSC1	947.049	0.155872	0.0513006	3.0384	0.00237838	0.0078901
CSE1	1839.54	0.0484543	0.033822	1.43263	0.151965	0.257992
CSE2	133.794	0.0244861	0.0885311	0.276582	0.782101	0.860252
CSE4	340.991	-0.0533303	0.057164	-0.932934	0.350854	0.489645
CSF1	448.07	-0.15549	0.0619972	-2.50802	0.012141	0.0320967
CSG2	1879.12	0.276951	0.0441748	6.26943	3.62371e-10	5.01189e-09
CSH1	470.094	0.108086	0.064082	1.68669	0.091663	0.171252
CSI1	54.8481	-1.28515	0.148234	-8.66969	4.3331e-18	1.72086e-16
CSI2	1230.51	0.0889427	0.0595517	1.49354	0.135296	0.235298
CSL4	793.73	0.039935	0.0435881	0.916189	0.359568	0.499175
CSM1	217.932	-0.016613	0.0811708	-0.204667	0.837832	0.900718
CSM2	79.3714	-0.218215	0.0994382	-2.19448	0.028201	0.0651152
CSM3	227.753	-0.617451	0.0714749	-8.63872	5.68451e-18	2.2102e-16
CSN9	125.156	-0.287237	0.0933708	-3.0763	0.00209586	0.00706027
CSR1	1238.21	0.176905	0.0404899	4.36911	1.24753e-05	7.33218e-05
CSR2	91.9395	-1.11928	0.140978	-7.9394	2.03166e-15	6.07315e-14
CSS1	54.6808	0.776612	0.253482	3.06377	0.00218566	0.00729866
CSS2	115.255	-0.637422	0.08871	-7.18546	6.69827e-13	1.4435e-11
CSS3	165.919	-0.0643998	0.0857073	-0.751393	0.452416	0.587713
CST26	657.333	0.0230147	0.0553535	0.415777	0.677573	0.783361
CST6	688.75	0.0835637	0.053582	1.55955	0.118866	0.212388
CST9	320.386	-0.360369	0.0607334	-5.93363	2.96314e-09	3.59717e-08
CTA1	42.5314	0.233748	0.141892	1.64736	0.0994844	0.183521
CTF13	157.314	-0.354886	0.0963947	-3.6816	0.000231779	0.00101233
CTF18	678.598	0.0124182	0.0443958	0.279715	0.779696	0.859629
CTF19	335.828	-0.344121	0.0667094	-5.15851	2.4892e-07	2.09696e-06
CTF3	339.128	-0.0882083	0.0546776	-1.61324	0.106692	0.193999
CTF4	569.906	-0.140477	0.0484145	-2.90156	0.00371308	0.0116112
CTF8	139.72	-0.284666	0.0874326	-3.25583	0.00113061	0.00409814
CTH1	563.136	0.171926	0.0512977	3.35154	0.00080364	0.00304356
CTI6	969.813	0.186862	0.038126	4.90116	9.52711e-07	7.15821e-06
CTK1	471.78	0.0695192	0.0485081	1.43315	0.151816	0.257818
CTK2	211.587	-0.112679	0.0681077	-1.65443	0.0980408	0.181314
CTK3	388.05	-0.0575579	0.0522349	-1.1019	0.270503	0.404178
CTL1	275.488	0.189675	0.0654902	2.89623	0.00377674	0.0117771
CTM1	201.548	-0.0991268	0.076062	-1.30324	0.192494	0.310222
CTO1	170.451	-0.0828371	0.076211	-1.08694	0.277062	0.411888
CTP1	312.719	-0.108341	0.0694711	-1.55951	0.118876	0.212388
CTR1	5885.8	-0.0615032	0.131563	-0.467481	0.640156	0.752647
CTR2	550.737	0.235528	0.0571297	4.12269	3.74471e-05	0.000194767
CTR3	78.3923	0.0495059	0.13847	0.35752	0.720703	0.817277
CTR86	343.173	-0.15397	0.0607728	-2.53354	0.0112918	0.0301983
CTR9	1360.76	0.0134028	0.0309153	0.433532	0.664628	0.773244
CTS1	5806.58	0.0165258	0.0562973	0.293545	0.769106	0.853682
CTS2	605.29	0.0808255	0.0561673	1.43901	0.150147	0.255922
CTT1	141.894	0.606529	0.147833	4.1028	4.08186e-05	0.000210135
CUB1	1233.86	0.0950016	0.0512879	1.85232	0.0639797	0.128586
CUE1	899.96	0.13077	0.0477941	2.73611	0.00621693	0.0182119
CUE2	245.249	-0.299379	0.0605043	-4.94807	7.49546e-07	5.75099e-06
CUE3	488.15	-0.00798447	0.0455523	-0.175281	0.860859	0.913953
CUE4	165.732	0.069108	0.0909827	0.759573	0.44751	0.583115
CUE5	1209.59	0.0918326	0.043424	2.11479	0.0344481	0.0767232
CUL3	424.58	-0.117909	0.0542413	-2.17378	0.029722	0.0678105
CUP2	205.519	-0.168842	0.0836416	-2.01863	0.0435253	0.0931488
CUP9	895.674	0.00714135	0.0511209	0.139695	0.888901	0.931804
CUR1	483.376	0.557976	0.150515	3.70712	0.000209631	0.000925038
CUS1	301.586	-0.250803	0.0614484	-4.08152	4.47427e-05	0.00022907
CUS2	366.06	-0.13844	0.0513714	-2.69488	0.00704132	0.0202641
CUZ1	1020.97	0.120931	0.0463346	2.60995	0.00905566	0.0252076
CWC15	369.671	-0.0943998	0.0574321	-1.64368	0.100243	0.184614
CWC2	274.315	0.0164013	0.0604802	0.271184	0.786249	0.86343
CWC21	152.736	0.338388	0.0846912	3.99555	6.45437e-05	0.000318989
CWC22	368.282	0.0875093	0.0544013	1.60859	0.107706	0.195638
CWC23	191.2	-0.0652009	0.0811732	-0.803232	0.421841	0.558624
CWC24	306.345	0.109131	0.0598257	1.82414	0.0681307	0.13524
CWC25	240.552	-0.06053	0.0735438	-0.823046	0.410482	0.548721
CWC27	516.534	0.100751	0.0472442	2.13255	0.0329615	0.0740137
CWH41	1497.23	-0.0965841	0.0521203	-1.8531	0.0638678	0.128429
CWH43	2182.3	0.119096	0.0437087	2.72476	0.00643477	0.0187611
CWP1	1202.93	0.298306	0.0807446	3.69445	0.000220367	0.000966278
CWP2	6659.02	0.0872267	0.0510587	1.70836	0.0875695	0.164711
CYB2	115.834	0.615896	0.131568	4.6812	2.85195e-06	1.91971e-05
CYB5	1006.62	-0.373797	0.0475007	-7.86928	3.56686e-15	1.04378e-13
CYC1	740.242	-0.35679	0.0834874	-4.27358	1.92357e-05	0.000107488
CYC2	415.457	-0.0216189	0.0616995	-0.35039	0.726046	0.821493
CYC3	543.658	0.0607009	0.0755775	0.80316	0.421882	0.558624
CYC7	202.316	1.12946	0.201973	5.59213	2.24301e-08	2.30095e-07
CYC8	1478.26	-0.00825935	0.0506622	-0.163028	0.870497	0.91997
CYK3	748.63	0.0753796	0.0435539	1.73072	0.083502	0.158725
CYM1	1147.41	0.153133	0.0441244	3.47048	0.000519521	0.00206918
CYR1	881.012	0.258039	0.0687197	3.75494	0.00017338	0.000780563
CYS3	4253.92	0.0528119	0.0646101	0.817393	0.413704	0.552046
CYS4	5431.78	-0.11005	0.0383608	-2.86881	0.00412025	0.0127385
CYT1	1089.64	-0.0667095	0.065554	-1.01763	0.308856	0.446268
CYT2	540.612	0.0960909	0.0640655	1.49988	0.133644	0.232862
DAD1	125.189	-0.558691	0.0920798	-6.06746	1.29946e-09	1.64578e-08
DAD2	164.6	-0.286483	0.0802997	-3.56767	0.000360165	0.00150792
DAD3	173.327	-0.207288	0.0751642	-2.75781	0.00581903	0.0172186
DAD4	360.183	0.351232	0.0830115	4.23112	2.32528e-05	0.000127626
DAK1	1116.34	0.136392	0.0520473	2.62054	0.00877895	0.0245281
DAK2	8.49531	-0.248344	0.373464	-0.664976	0.506066	0.637599
DAL1	21.6791	-1.52611	0.265768	-5.74225	9.34284e-09	1.02055e-07
DAL2	104.73	-0.516021	0.108841	-4.74104	2.12627e-06	1.47475e-05
DAL3	98.4538	-0.341195	0.102901	-3.31577	0.000913907	0.0034019
DAL4	56.995	0.793313	0.15257	5.19966	1.99659e-07	1.71577e-06
DAL5	160.451	-0.320941	0.0794672	-4.03867	5.37556e-05	0.000268778
DAL7	335.959	0.0998701	0.0519419	1.92273	0.0545142	0.112551
DAL80	50.759	-0.0827764	0.138232	-0.598822	0.549292	0.676726
DAL81	609.126	-0.107537	0.0564497	-1.905	0.0567803	0.116666
DAL82	186.525	-0.00695344	0.0765711	-0.0908103	0.927643	0.954952
DAM1	392.45	-0.0171368	0.0519545	-0.329842	0.741519	0.834416
DAN4	162.022	-0.549494	0.111054	-4.94797	7.49905e-07	5.75099e-06
DAP1	555.073	0.189056	0.053887	3.50838	0.000450848	0.00183239
DAP2	2031.99	0.363443	0.0459881	7.90299	2.72281e-15	8.00996e-14
DAS1	587.909	0.130442	0.0606058	2.1523	0.0313735	0.070938
DAS2	340.239	-0.156062	0.0633726	-2.46261	0.0137931	0.0356862
DAT1	596.77	0.0408099	0.0488769	0.834953	0.403744	0.541965
DBF2	577.49	0.18875	0.0436479	4.32438	1.52959e-05	8.85886e-05
DBF20	328.511	0.0146111	0.0544735	0.268223	0.788527	0.865419
DBF4	999.836	0.0677406	0.0397408	1.70456	0.0882766	0.165705
DBP1	89.5836	-0.691423	0.149445	-4.62661	3.71695e-06	2.43993e-05
DBP10	1622.64	-0.0778371	0.0753341	-1.03322	0.301499	0.438945
DBP2	2569.89	-0.0885402	0.136345	-0.649382	0.516091	0.647297
DBP3	2201.78	-0.0445714	0.0685487	-0.650215	0.515553	0.647206
DBP5	1836.77	0.0786736	0.028929	2.71954	0.00653735	0.0190402
DBP6	846.418	-0.138398	0.0571268	-2.42265	0.0154078	0.0391532
DBP7	936.037	-0.0788139	0.0904001	-0.871834	0.383299	0.523941
DBP8	869.946	0.0575119	0.0633795	0.907421	0.364184	0.503447
DBP9	2237.07	0.0716561	0.0611089	1.1726	0.240958	0.369822
DBR1	208.641	-0.150882	0.0690741	-2.18434	0.028937	0.0663908
DCC1	237.453	0.000332388	0.0668506	0.0049721	0.996033	0.998007
DCD1	442.316	0.182145	0.0480693	3.78923	0.000151118	0.000687574
DCG1	91.0729	-0.902811	0.109436	-8.24963	1.58885e-16	5.38658e-15
DCI1	83.6073	-0.502801	0.109258	-4.60197	4.18506e-06	2.71516e-05
DCK1	475.265	-0.114971	0.0568219	-2.02336	0.0430364	0.0922445
DCN1	189.321	-0.330202	0.0874263	-3.77692	0.000158782	0.000718916
DCP1	551.979	-0.0893329	0.049551	-1.80285	0.0714121	0.140152
DCP2	1436.49	0.0181294	0.0323272	0.560809	0.574928	0.69871
DCR2	401.443	0.0421392	0.0540923	0.779025	0.435965	0.572095
DCS1	626.253	-0.304463	0.0792751	-3.84059	0.000122738	0.000568211
DCS2	220.122	0.606207	0.137098	4.42171	9.79235e-06	5.89237e-05
DCV1	5.39161	-4.23045	0.859452	-4.92227	8.55475e-07	6.489e-06
DCW1	1451.54	0.143674	0.0380657	3.77438	0.000160409	0.000725099
DDC1	201.242	-0.508394	0.0730502	-6.95951	3.41453e-12	6.75615e-11
DDI1	874.958	0.108029	0.0449182	2.40501	0.0161721	0.0408571
DDI2	4.83332	-0.904743	1.02559	-0.882172	0.377684	0.51786
DDI3	7.0962	-0.490465	0.689456	-0.71138	0.476849	0.610921
DDL1	247.241	-0.22711	0.0748034	-3.03609	0.00239666	0.00793179
DDP1	550.481	0.0825585	0.0524439	1.57422	0.115436	0.20724
DDR2	189.25	2.61126	0.258684	10.0944	5.84725e-24	4.51538e-22
DDR48	1760.02	0.921306	0.067493	13.6504	2.00792e-42	8.78024e-40
DED1	1383.66	-0.0991935	0.0635392	-1.56114	0.118491	0.211904
DED81	4279.61	0.0846465	0.0439111	1.92768	0.053895	0.111438
DEF1	3144.33	-0.0490759	0.0610131	-0.80435	0.421195	0.558246
DEG1	577.301	0.00575222	0.0482237	0.119282	0.905052	0.940929
DEP1	591.212	0.0193935	0.04975	0.389819	0.69667	0.798328
DER1	275.152	-0.0474157	0.068253	-0.694705	0.48724	0.620773
DET1	564.641	-0.0802638	0.0452231	-1.77484	0.0759244	0.14719
DFG10	274.871	0.100379	0.0744239	1.34874	0.17742	0.291419
DFG16	478.37	-0.045635	0.0584822	-0.780323	0.435201	0.571362
DFG5	1295.32	0.346055	0.046072	7.51117	5.86023e-14	1.50151e-12
DFM1	1021.23	0.310751	0.0477829	6.50339	7.85317e-11	1.26561e-09
DFR1	399.708	0.315107	0.0563346	5.59349	2.22545e-08	2.29139e-07
DGA1	571.031	0.113028	0.060341	1.87315	0.0610471	0.123741
DGK1	792.916	0.0545001	0.0425628	1.28046	0.200382	0.319325
DGR2	188.169	-0.818386	0.0912044	-8.97309	2.88303e-19	1.34703e-17
DHH1	384.511	-0.0665056	0.067117	-0.99089	0.321739	0.460079
DHR2	506.57	-0.199235	0.132619	-1.50231	0.133018	0.231842
DIA1	272.332	0.448766	0.0663083	6.76787	1.30692e-11	2.329e-10
DIA2	434.783	0.0621517	0.0521282	1.19229	0.233149	0.360386
DIA3	32.4509	-0.334425	0.238466	-1.4024	0.160795	0.270588
DIA4	287.675	-0.0867779	0.0832478	-1.0424	0.297224	0.434543
DIB1	211.338	-0.0401187	0.0771557	-0.51997	0.603084	0.722505
DIC1	759.896	0.00482071	0.0598861	0.0804981	0.935841	0.959898
DID2	935.376	0.0506651	0.0384928	1.31622	0.188099	0.304374
DID4	685.73	0.209549	0.0417381	5.02057	5.15179e-07	4.1096e-06
DIE2	796.466	0.00623711	0.0511092	0.122035	0.902871	0.939365
DIF1	395.557	0.224727	0.0549093	4.0927	4.26373e-05	0.000218895
DIG1	1129.98	-0.0446753	0.0492245	-0.907583	0.364099	0.503447
DIG2	356.502	0.147832	0.0629549	2.34822	0.0188633	0.0464688
DIM1	1062.34	-0.0466877	0.0643651	-0.725357	0.468233	0.602773
DIN7	278.193	0.267389	0.081541	3.2792	0.00104103	0.00383065
DIP2	1770.57	0.00253784	0.0679698	0.0373377	0.970216	0.981667
DIP5	1803.95	-0.021789	0.0828593	-0.262964	0.792578	0.868836
DIS3	1278.87	-0.0320448	0.0555536	-0.576827	0.564056	0.689928
DIT1	41.6688	-1.07176	0.181241	-5.91348	3.34959e-09	4.0051e-08
DIT2	19.4914	-0.842638	0.278073	-3.03028	0.00244326	0.00806682
DJP1	1095.02	0.0256931	0.0327045	0.785613	0.432094	0.568139
DLD1	990.075	0.117715	0.0437428	2.69106	0.00712251	0.0204446
DLD2	996.13	-0.105442	0.0376065	-2.80383	0.00504992	0.0152264
DLD3	2800.87	0.0713564	0.0368678	1.93547	0.052933	0.109898
DLS1	289.528	-0.111617	0.0607	-1.83884	0.0659392	0.131831
DLT1	216.903	0.00964474	0.0690306	0.139717	0.888884	0.931804
DMA1	696.582	-0.00973124	0.0423034	-0.230034	0.818065	0.886982
DMA2	301.19	-0.189418	0.0611412	-3.09803	0.0019481	0.00662067
DMC1	22.1772	0.340224	0.250762	1.35676	0.174856	0.288073
DML1	356.773	0.0930403	0.0526559	1.76695	0.0772369	0.149214
DNA2	413.657	0.182605	0.0635172	2.87489	0.00404166	0.012526
DNF1	1277.19	0.0446428	0.0399326	1.11795	0.263588	0.395629
DNF2	1503.55	0.049724	0.043733	1.13699	0.255543	0.38783
DNF3	727.863	-0.0883508	0.0454826	-1.94252	0.0520746	0.108399
DNL4	246.486	-0.215764	0.0668864	-3.22583	0.00125606	0.00448248
DNM1	709.773	0.175018	0.045775	3.82344	0.000131603	0.000605723
DOA1	1210.61	0.0731111	0.0365422	2.00073	0.0454218	0.0966864
DOA4	309.843	-0.241273	0.0914803	-2.63743	0.00835358	0.023505
DOC1	54.8721	-0.116657	0.147117	-0.792954	0.427804	0.564584
DOG1	107.31	0.2323	0.110162	2.10871	0.0349698	0.0777416
DOG2	650.073	0.0353611	0.0527785	0.669991	0.502863	0.634736
DOM34	624.112	0.0303759	0.0500007	0.60751	0.543513	0.671409
DON1	78.4527	0.0723283	0.128164	0.564343	0.57252	0.696546
DOP1	835.981	-0.105486	0.0461159	-2.2874	0.0221723	0.0532517
DOS2	770.806	0.116422	0.0456759	2.54886	0.0108075	0.0291555
DOT1	505.365	-0.120774	0.0478553	-2.52373	0.0116118	0.0309203
DOT5	544.427	0.066823	0.0522356	1.27926	0.200805	0.319815
DOT6	960	0.0347924	0.058609	0.593636	0.552755	0.679788
DPA10	7.59685	0.681926	0.450276	1.51446	0.129909	0.227637
DPB11	381.817	-0.566574	0.0546173	-10.3735	3.27226e-25	2.84278e-23
DPB2	530.633	0.0619168	0.0509095	1.21621	0.223903	0.348517
DPB3	228.484	0.104373	0.0755806	1.38094	0.167296	0.279078
DPB4	360.252	-0.14076	0.0598165	-2.3532	0.0186128	0.0459126
DPC13	260.723	-0.140103	0.0645775	-2.16954	0.030042	0.0684003
DPC25	276.194	0.0291246	0.0614335	0.474084	0.63544	0.749957
DPC29	396.125	0.132727	0.0749584	1.77067	0.0766149	0.148218
DPC7	9.76297	0.0484641	0.382964	0.12655	0.899297	0.936652
DPH1	519.187	0.0349592	0.0679687	0.514343	0.607012	0.725372
DPH2	983.544	-0.182356	0.0762851	-2.39045	0.0168277	0.0421452
DPH5	1138.63	0.0875075	0.0511593	1.71049	0.0871749	0.164247
DPH6	521.172	0.0100354	0.0538704	0.186288	0.852219	0.908772
DPI34	302.099	0.125609	0.0853036	1.4725	0.140887	0.243003
DPI35	625.963	-0.166108	0.0483516	-3.43542	0.000591644	0.00231985
DPI8	190.748	0.627825	0.179304	3.50146	0.000462724	0.00187223
DPL1	1476.45	0.163603	0.0456915	3.5806	0.000342804	0.00144188
DPM1	1273.56	0.154868	0.0584897	2.64778	0.00810213	0.0228669
DPP1	742.902	0.243836	0.0590192	4.13147	3.60454e-05	0.00018899
DPS1	3456	0.0317941	0.0408228	0.778831	0.436079	0.572109
DRE2	3052.82	0.145584	0.029088	5.00495	5.58768e-07	4.42557e-06
DRN1	604.716	-0.0622171	0.0508049	-1.22463	0.220716	0.344616
DRS1	2040.65	0.010142	0.0736898	0.137631	0.890532	0.932284
DRS2	1017.22	-0.30273	0.0418446	-7.23464	4.66774e-13	1.0381e-11
DSC2	333.039	-0.47983	0.0696555	-6.88861	5.63389e-12	1.06971e-10
DSC3	203.176	-0.203822	0.0929029	-2.19393	0.0282407	0.0651798
DSD1	450.024	0.105936	0.0537203	1.97198	0.0486115	0.102185
DSE1	718.831	-0.0855237	0.038073	-2.24631	0.0246843	0.0582779
DSE2	2211.61	-0.185643	0.0673362	-2.75696	0.00583409	0.017254
DSE3	507.95	-0.112977	0.046867	-2.41059	0.0159267	0.0403061
DSE4	1972.02	-0.112804	0.0505542	-2.23136	0.0256574	0.0602175
DSF1	6.11858	0.65136	0.464774	1.40145	0.161079	0.270983
DSF2	458.806	0.13415	0.0484092	2.77117	0.00558558	0.0166252
DSK2	2571	0.155369	0.0541813	2.86758	0.00413626	0.0127765
DSL1	621.008	0.0611885	0.0416376	1.46955	0.141684	0.243964
DSN1	420.242	-0.330267	0.0509855	-6.47766	9.31544e-11	1.47561e-09
DSS1	423.32	0.124853	0.0507228	2.46147	0.0138369	0.0357329
DSS4	146.551	-0.527863	0.0783327	-6.73872	1.59785e-11	2.81141e-10
DST1	847.49	0.00792275	0.0368538	0.214978	0.829784	0.894109
DTD1	481.442	-0.217948	0.0510868	-4.26624	1.98798e-05	0.000110421
DUF1	622.839	0.0072562	0.057301	0.126633	0.899231	0.936652
DUG1	1466.14	0.00172405	0.048339	0.0356658	0.971549	0.982505
DUG2	828.075	0.0118119	0.044956	0.262744	0.792748	0.86885
DUG3	423.544	-0.110072	0.0509172	-2.16178	0.0306348	0.0695506
DUN1	921.97	0.0637129	0.0489043	1.30281	0.19264	0.310277
DUO1	332.874	-0.0349348	0.0618234	-0.565074	0.572023	0.696246
DUR12	886.33	0.0983603	0.0619362	1.58809	0.112266	0.202596
DUR3	143.359	0.27975	0.102475	2.72993	0.00633484	0.0185182
DUS1	648.677	-0.142904	0.064664	-2.20994	0.0271091	0.0629338
DUS3	1073.38	-0.114899	0.0709919	-1.61848	0.105559	0.192556
DUS4	367.855	0.0398455	0.0547888	0.727255	0.46707	0.601414
DUT1	470.127	0.0733239	0.0530111	1.38318	0.16661	0.278394
DXO1	452.644	0.00555728	0.0502285	0.11064	0.911902	0.945105
DYN1	487.87	-0.0776282	0.0549458	-1.41281	0.157711	0.266122
DYN2	326.436	-0.00708473	0.0644508	-0.109925	0.912469	0.945282
DYN3	335.767	-0.00975356	0.0680878	-0.14325	0.886093	0.930088
DYS1	1803.75	0.066753	0.0368512	1.81142	0.0700755	0.138114
EAF1	696.237	-0.0256753	0.0438804	-0.58512	0.558467	0.685295
EAF3	764.785	-0.179833	0.0486594	-3.69576	0.00021923	0.000962052
EAF5	347.894	0.105542	0.0510729	2.06651	0.0387806	0.0846898
EAF6	308.69	-0.0128447	0.0574467	-0.223594	0.823074	0.889843
EAF7	743.727	0.0530777	0.0404435	1.31239	0.189388	0.306282
EAP1	1014.45	-0.0525288	0.0502218	-1.04594	0.29559	0.433068
EAR1	855.945	0.0899616	0.042392	2.12214	0.0338262	0.0755134
EAT1	198.739	-0.0292739	0.0736669	-0.397381	0.691086	0.793237
EBP2	3133.58	0.00775763	0.0634472	0.122269	0.902686	0.939348
EBS1	1363.35	-0.0575062	0.0446185	-1.28884	0.197453	0.316107
ECI1	73.5077	-0.83906	0.13133	-6.38892	1.67059e-10	2.5104e-09
ECL1	926.072	0.178009	0.0566649	3.14143	0.00168127	0.00582421
ECM1	769.562	-0.0176578	0.0854205	-0.206716	0.836232	0.899661
ECM10	153.525	-0.492214	0.0777139	-6.33367	2.394e-10	3.48447e-09
ECM11	5.48253	-0.155632	0.517934	-0.300485	0.763807	0.850544
ECM13	12.664	0.420956	0.28438	1.48026	0.138805	0.240316
ECM14	1517.28	0.241504	0.0523663	4.61182	3.99149e-06	2.60172e-05
ECM15	842.522	0.371173	0.0467327	7.94247	1.98199e-15	5.9615e-14
ECM16	1349.17	-0.0756108	0.0772157	-0.979215	0.327474	0.465785
ECM18	103.091	-0.78714	0.127254	-6.1856	6.18686e-10	8.20977e-09
ECM19	197.177	0.105887	0.0898423	1.17859	0.238562	0.367731
ECM2	239.169	-0.334947	0.0697877	-4.79951	1.59051e-06	1.13062e-05
ECM21	494.894	0.229242	0.0642657	3.5671	0.000360955	0.00151009
ECM22	395.229	0.0907011	0.0625007	1.4512	0.146723	0.25101
ECM25	560.706	-0.0249288	0.0437995	-0.569157	0.569249	0.694237
ECM27	343.89	-0.0561651	0.0783311	-0.717022	0.47336	0.607966
ECM29	1123.51	-0.0328296	0.0592376	-0.554202	0.57944	0.702812
ECM3	471.925	-0.00568524	0.0608551	-0.0934226	0.925568	0.953345
ECM30	777.871	-0.0390238	0.059249	-0.65864	0.510127	0.641698
ECM31	318.881	0.0692013	0.0620083	1.116	0.264422	0.396597
ECM32	745.574	-0.185495	0.0547015	-3.39104	0.000696291	0.0026773
ECM33	13166.1	0.144098	0.0437985	3.29002	0.0010018	0.00368875
ECM38	1022.59	0.364427	0.051679	7.05174	1.767e-12	3.6387e-11
ECM4	663.045	0.51541	0.0989018	5.21133	1.87487e-07	1.62426e-06
ECM5	462.241	-0.177248	0.0492285	-3.60052	0.000317581	0.00134585
ECM7	587.548	0.161871	0.046161	3.50667	0.00045376	0.00184288
ECM8	7.73263	1.50281	0.587428	2.55829	0.0105187	0.0285986
ECM9	158.871	-0.335023	0.0788796	-4.24726	2.16397e-05	0.000119244
ECO1	181.317	-0.137823	0.0842501	-1.63587	0.101866	0.187231
ECT1	683.822	-0.181474	0.0385979	-4.70164	2.58077e-06	1.75417e-05
EDC1	119.578	-0.0621559	0.093099	-0.667633	0.504368	0.636037
EDC2	231.916	0.168156	0.0838461	2.00554	0.0449058	0.0956615
EDC3	1237.78	0.130335	0.0317341	4.10711	4.00639e-05	0.000206446
EDE1	2399.19	0.125666	0.0418788	3.00072	0.00269346	0.00876793
EDS1	29.771	-0.606402	0.230711	-2.6284	0.00857874	0.0240534
EEB1	208.043	-0.0800543	0.0751905	-1.06469	0.287018	0.423406
EFB1	10440	-0.00410957	0.0463532	-0.0886577	0.929354	0.955626
EFG1	897.679	-0.0179033	0.0694081	-0.257943	0.796451	0.871363
EFM1	991.168	0.0240974	0.0557448	0.432281	0.665537	0.773815
EFM2	558.33	0.0543305	0.0675247	0.804602	0.421049	0.558228
EFM3	205.581	-0.225852	0.0751967	-3.00348	0.00266907	0.00871404
EFM4	534.41	-0.24248	0.0750713	-3.23	0.00123791	0.00442621
EFM5	721.823	0.131445	0.0408679	3.21634	0.00129837	0.00461273
EFM6	66.8042	0.127598	0.126011	1.01259	0.311256	0.449152
EFR3	1313.98	0.0892799	0.0509048	1.75386	0.0794546	0.152649
EFT1	1738.67	0.111237	0.0623532	1.78398	0.0744265	0.144791
EFT2	3390.6	-0.00964695	0.0574775	-0.167839	0.86671	0.917713
EGD1	3486.78	0.163164	0.043322	3.76631	0.000165676	0.000747086
EGD2	4866.93	0.234814	0.0387228	6.06398	1.3279e-09	1.67418e-08
EGH1	310.274	0.0754333	0.0740393	1.01883	0.308284	0.445674
EGO2	75.0739	-0.17318	0.13224	-1.30958	0.190337	0.307459
EGO4	99.8525	0.990954	0.2092	4.73688	2.17034e-06	1.50088e-05
EGT2	4395.02	-0.0741801	0.0585818	-1.26627	0.205418	0.325639
EHD3	485.549	-0.171191	0.0482738	-3.54624	0.000390763	0.0016058
EHT1	1101.4	0.152347	0.0412202	3.69594	0.000219071	0.000962052
EIS1	1265.89	0.14913	0.056018	2.66218	0.00776374	0.0220349
EKI1	324.945	-0.389215	0.0560965	-6.93832	3.96779e-12	7.74067e-11
ELA1	264.057	-0.112792	0.0655838	-1.71981	0.0854662	0.16163
ELC1	113.705	-0.307653	0.0993261	-3.09741	0.00195221	0.00663061
ELF1	911.84	-0.0170667	0.0432204	-0.394876	0.692935	0.794866
ELG1	424.796	0.0373372	0.0527343	0.708025	0.47893	0.612854
ELM1	261.108	0.0388026	0.0602589	0.643931	0.51962	0.65011
ELO1	954.114	-0.0107073	0.0554307	-0.193165	0.846829	0.906327
ELO2	2196	0.0977037	0.0463512	2.1079	0.0350397	0.0778348
ELO3	4082.01	0.136612	0.0441193	3.09643	0.00195868	0.00664444
ELP2	1544.33	-0.0184758	0.0482553	-0.382876	0.701812	0.8024
ELP3	845.642	-0.032681	0.0676065	-0.4834	0.628812	0.744981
ELP4	615.925	-0.161611	0.0537854	-3.00474	0.00265808	0.00868326
ELP6	409.235	-0.326416	0.0574232	-5.68439	1.31282e-08	1.41185e-07
EMA17	53.7441	-0.406047	0.149556	-2.71502	0.00662723	0.0192459
EMA19	374.944	-0.0794142	0.0615232	-1.2908	0.196773	0.315702
EMA35	109.369	-0.118456	0.0908215	-1.30427	0.192142	0.309924
EMC1	2326.47	-0.0476683	0.0482992	-0.986936	0.323674	0.461443
EMC10	1128.78	0.134	0.0591256	2.26636	0.0234295	0.0558023
EMC2	971.591	0.0299253	0.036664	0.816205	0.414383	0.552378
EMC3	1270.08	0.00282163	0.0486128	0.058043	0.953714	0.971538
EMC4	908.585	0.145971	0.0337993	4.31877	1.56902e-05	9.04017e-05
EMC5	443.859	-0.0871516	0.0631946	-1.3791	0.167865	0.279458
EMC6	352.58	-0.188724	0.0633458	-2.97927	0.00288936	0.00932375
EMG1	988.541	0.0620419	0.0559241	1.1094	0.267259	0.400098
EMI1	431.097	0.274045	0.0654831	4.18497	2.85207e-05	0.000152923
EMI2	926.415	0.460766	0.133181	3.4597	0.000540773	0.00214152
EMP24	3049.05	0.280428	0.0470689	5.95782	2.55621e-09	3.13051e-08
EMP46	132.43	-1.2646	0.170669	-7.40965	1.26638e-13	3.04808e-12
EMP47	1224.52	0.156669	0.042607	3.67708	0.000235923	0.00102962
EMP65	374.107	0.189162	0.0533395	3.54637	0.000390579	0.0016058
EMP70	1930.73	0.0908654	0.0510704	1.77922	0.0752038	0.146098
EMW1	1562.34	-0.0109063	0.0617119	-0.176729	0.859721	0.913094
ENA1	143.416	0.204752	0.0915548	2.23639	0.0253263	0.0595158
ENA5	163.729	0.0837028	0.0793723	1.05456	0.291627	0.428161
ENB1	1900.76	0.205436	0.0901726	2.27825	0.0227116	0.0542933
END3	1153.53	-0.00252721	0.0366625	-0.0689319	0.945044	0.965535
ENO1	3224.82	0.337023	0.0918259	3.67024	0.000242324	0.00105424
ENO2	42187	0.202755	0.0671498	3.01945	0.00253236	0.00834119
ENP1	1501.14	-0.0647496	0.0761664	-0.850107	0.395266	0.534585
ENP2	1377.95	-0.114863	0.0894677	-1.28385	0.199194	0.318244
ENT1	1236.03	0.0714924	0.0467271	1.53	0.126017	0.222289
ENT2	1775.3	0.0770749	0.0494429	1.55887	0.119028	0.212591
ENT3	1016.8	0.0393425	0.0422694	0.930758	0.351979	0.490763
ENT4	156.861	-0.0612992	0.0825653	-0.742432	0.457825	0.59253
ENT5	1020.43	0.102111	0.0389566	2.62115	0.00876327	0.0245089
ENV11	427.565	-0.0878289	0.05157	-1.7031	0.0885492	0.166048
ENV7	179.438	0.0340012	0.0831139	0.409091	0.682473	0.786435
ENV9	855.118	0.0969606	0.048558	1.9968	0.045847	0.0974051
EOS1	698.016	0.125091	0.041653	3.00318	0.00267174	0.00871764
EPL1	451.177	0.0702134	0.0617503	1.13705	0.255516	0.38783
EPO1	848.384	0.240816	0.0420233	5.73053	1.00118e-08	1.08894e-07
EPS1	997.622	0.0649639	0.0574584	1.13062	0.258214	0.390021
EPT1	735.328	0.0930831	0.0514862	1.80792	0.0706183	0.138938
ERB1	2147.89	-0.0618096	0.0710372	-0.870101	0.384245	0.524796
ERC1	815.444	-0.0723062	0.0560274	-1.29055	0.19686	0.315702
ERD1	395.591	0.0266236	0.0523395	0.50867	0.610983	0.729365
ERD2	1625.47	0.248493	0.0536051	4.63563	3.55844e-06	2.34419e-05
ERF2	292.142	-0.0608679	0.0619832	-0.982007	0.326097	0.464301
ERG1	3427.49	-0.0615142	0.0460972	-1.33444	0.182058	0.296498
ERG10	2738.35	0.102847	0.0566893	1.81422	0.069644	0.137605
ERG11	8296	-0.0624619	0.0511538	-1.22106	0.222063	0.34604
ERG12	1169.45	0.095601	0.0304882	3.13567	0.0017146	0.00592122
ERG13	3899.43	-0.0241388	0.0409643	-0.589263	0.555685	0.682635
ERG2	3978.51	0.0900102	0.046574	1.93263	0.053282	0.11054
ERG20	3612.32	0.153652	0.0340519	4.51229	6.41329e-06	4.0065e-05
ERG24	1536.28	0.0701406	0.0455547	1.5397	0.123633	0.219057
ERG25	6791.9	0.0476203	0.0589031	0.808452	0.41883	0.556572
ERG26	1011.18	0.0412525	0.0476251	0.866192	0.386385	0.526923
ERG27	2338.38	0.121456	0.0272796	4.45228	8.49629e-06	5.1403e-05
ERG28	849.839	0.033324	0.0585031	0.569612	0.568941	0.694034
ERG29	674.513	-0.0774967	0.0529786	-1.46279	0.143524	0.2466
ERG3	6362.02	-0.00287614	0.0452913	-0.0635032	0.949366	0.968705
ERG4	3491.14	0.331186	0.0403234	8.21325	2.15278e-16	7.2105e-15
ERG5	2459.24	-0.0743067	0.0487727	-1.52353	0.127626	0.224557
ERG6	4896.15	0.0204487	0.0308392	0.663075	0.507282	0.638842
ERG7	1889.22	-0.0246958	0.0391957	-0.630064	0.528653	0.658985
ERG8	1309.18	-0.0318036	0.0338159	-0.940492	0.346965	0.486159
ERG9	2228.43	0.106167	0.0331988	3.1979	0.00138431	0.00489305
ERI1	58.6281	-0.575215	0.126244	-4.55638	5.20437e-06	3.32092e-05
ERJ5	979.107	0.297822	0.061107	4.87378	1.09482e-06	8.14885e-06
ERO1	2560.83	0.409998	0.0496739	8.25379	1.53453e-16	5.23434e-15
ERP1	3259.47	0.27342	0.0510796	5.35283	8.65875e-08	7.99711e-07
ERP2	2041.03	0.255275	0.0540868	4.71972	2.36165e-06	1.61909e-05
ERP3	619.929	0.185458	0.0545539	3.39953	0.000675019	0.00260271
ERP4	744.096	0.125942	0.0486184	2.59041	0.00958611	0.0264379
ERP5	724.463	0.0913921	0.050655	1.80421	0.0711988	0.139818
ERP6	375.564	0.190286	0.0568343	3.34809	0.000813696	0.00307556
ERS1	205.375	-0.176744	0.0852403	-2.07348	0.0381279	0.0834612
ERT1	243.9	-0.110482	0.0604434	-1.82786	0.0675706	0.134272
ERV1	355.433	-0.254341	0.0616056	-4.12853	3.65086e-05	0.000190958
ERV14	1593.49	0.24921	0.0482509	5.16489	2.40582e-07	2.03289e-06
ERV15	434.239	0.282141	0.0558126	5.05514	4.30073e-07	3.48572e-06
ERV2	449.223	-0.0764198	0.0552527	-1.3831	0.166636	0.278394
ERV25	2854.09	0.328855	0.0456014	7.21151	5.53364e-13	1.20184e-11
ERV29	2395.7	0.322072	0.0504251	6.38714	1.69017e-10	2.53298e-09
ERV41	915.496	0.131917	0.0437693	3.01392	0.00257894	0.00846952
ERV46	2771.51	0.124253	0.0392085	3.16904	0.00152946	0.0053483
ESA1	407.609	0.0231969	0.0507954	0.456674	0.647905	0.75887
ESBP6	602.787	0.145371	0.0474392	3.06436	0.00218134	0.00729502
ESC1	859.987	-0.0192778	0.0492865	-0.391138	0.695695	0.797642
ESC2	258.715	-0.155804	0.0617738	-2.52216	0.0116635	0.0310432
ESC8	430.439	0.0358255	0.0591686	0.605481	0.544859	0.672308
ESF1	1820.67	-0.0377432	0.0766038	-0.492707	0.62222	0.738278
ESF2	824.945	0.0509229	0.0549869	0.926093	0.354398	0.493847
ESL1	678.997	-0.158805	0.0455224	-3.4885	0.000485736	0.00194996
ESL2	710.735	0.270439	0.0469893	5.75534	8.64686e-09	9.539e-08
ESP1	523.031	-0.0904496	0.0502391	-1.80038	0.0718004	0.140666
ESS1	662.719	0.0605831	0.0529677	1.14377	0.252717	0.384445
EST1	236.309	-0.400977	0.0654036	-6.13081	8.74316e-10	1.13315e-08
EST2	244.956	-0.0123065	0.0634307	-0.194014	0.846165	0.905826
EST3	215.521	0.0193134	0.0694426	0.278121	0.78092	0.860125
ETP1	225.791	-0.300258	0.0729512	-4.11587	3.85718e-05	0.000199683
ETR1	995.935	-0.084757	0.0548641	-1.54485	0.122382	0.217282
ETT1	1541.05	0.0469864	0.0388428	1.20966	0.22641	0.351534
EUC1	254.361	-0.0143958	0.0676781	-0.21271	0.831553	0.895494
EUG1	800.04	0.400596	0.04706	8.51246	1.70287e-17	6.35433e-16
EXG1	9397.19	0.291353	0.0451016	6.45992	1.04759e-10	1.63612e-09
EXG2	1094.1	0.166077	0.0454899	3.65086	0.000261367	0.00112216
EXO1	500.574	-0.0141715	0.0454698	-0.311669	0.755292	0.844275
EXO5	432.25	-0.0157149	0.0557981	-0.281639	0.77822	0.858967
EXO70	525.549	-0.00629462	0.0490148	-0.128423	0.897814	0.93591
EXO84	566.809	-0.0111488	0.0449693	-0.247921	0.804195	0.877074
EXP1	1021.96	-0.0106252	0.0708129	-0.150047	0.880728	0.926118
FAA1	1112.14	0.0959651	0.0625349	1.53458	0.124886	0.220784
FAA2	173.289	-0.241327	0.0784494	-3.07621	0.00209649	0.00706027
FAA3	537.35	-0.0759491	0.0478676	-1.58665	0.112592	0.202986
FAA4	3464.93	0.0308732	0.0614102	0.502738	0.615148	0.732539
FAB1	740.784	-0.24713	0.0475732	-5.19474	2.05008e-07	1.75631e-06
FAD1	485.962	0.121739	0.0570882	2.13248	0.0329677	0.0740137
FAF1	718.569	-0.136432	0.0870044	-1.56811	0.116856	0.20952
FAL1	400.256	-0.0792505	0.087223	-0.908597	0.363563	0.502963
FAP1	599.972	-0.0810689	0.0684157	-1.18495	0.236039	0.364448
FAP7	554.108	0.231201	0.0500768	4.61693	3.89456e-06	2.5475e-05
FAR1	1049.97	0.239774	0.0425659	5.63301	1.77095e-08	1.85783e-07
FAR10	297.488	-0.138304	0.0596751	-2.31761	0.0204706	0.0498977
FAR11	391.207	-0.132929	0.0559056	-2.37774	0.0174191	0.04345
FAR3	102.8	0.158035	0.114674	1.37813	0.168164	0.279854
FAR7	136.866	0.0805805	0.103914	0.775451	0.438073	0.574319
FAR8	592.343	0.0411662	0.0517352	0.795709	0.426201	0.56327
FAS1	5800.54	0.0317657	0.0629752	0.504416	0.613969	0.731604
FAS2	5619.92	-0.0156296	0.0769217	-0.203188	0.838988	0.901231
FAT1	1114.73	0.140609	0.0573435	2.45204	0.0142048	0.0365641
FAT3	66.7309	-1.67444	0.137388	-12.1877	3.61364e-34	6.48124e-32
FAU1	270.372	0.148465	0.0608181	2.44113	0.0146413	0.0374796
FBA1	49054.8	0.186074	0.0538378	3.4562	0.000547842	0.00216489
FBP1	7.66486	0.279761	0.373628	0.748768	0.453997	0.589221
FBP26	397.685	0.488746	0.0698351	6.99858	2.58569e-12	5.19006e-11
FCF1	794.573	0.0762685	0.0527361	1.44623	0.148113	0.252842
FCF2	797.408	0.0935132	0.0502755	1.86001	0.0628835	0.126587
FCP1	1077.49	0.0224188	0.0350954	0.638796	0.522956	0.653695
FCY1	1123.09	0.0322296	0.0434322	0.742067	0.458047	0.592679
FCY2	4526.14	-0.174132	0.0659991	-2.6384	0.00832983	0.0234619
FCY21	269.524	-0.552781	0.0651251	-8.48799	2.10244e-17	7.59061e-16
FCY22	50.9412	-0.262942	0.136645	-1.92427	0.0543213	0.112236
FDC1	622.112	-0.269993	0.0435643	-6.19759	5.73357e-10	7.68161e-09
FDO1	494.728	0.143944	0.0601205	2.39426	0.0166542	0.0418234
FEN2	583.139	-0.0153856	0.0549733	-0.279875	0.779574	0.859629
FES1	1449.71	0.223044	0.0529682	4.2109	2.5436e-05	0.000137989
FET3	8167.94	0.617261	0.0677307	9.11346	7.97968e-20	4.03337e-18
FET4	2631.25	0.104676	0.0985037	1.06266	0.287937	0.424424
FET5	951.084	0.0595372	0.0558266	1.06647	0.286213	0.422443
FEX1	87.4108	-0.314612	0.0912449	-3.448	0.000564759	0.00222384
FEX2	92.8005	-0.175604	0.0858764	-2.04485	0.0408698	0.08844
FHL1	441.4	-0.250213	0.0451539	-5.54134	3.00169e-08	3.01252e-07
FHN1	73.1763	-0.200664	0.133313	-1.50521	0.132271	0.23099
FIG2	393.962	0.0581032	0.0771608	0.753015	0.451441	0.586954
FIG4	263.721	-0.0125515	0.0671199	-0.187002	0.851659	0.908524
FIN1	207.523	-0.0510272	0.068407	-0.745936	0.455706	0.590721
FIP1	543.101	-0.00532338	0.0479121	-0.111107	0.911531	0.945066
FIR1	609.915	-0.0945798	0.0466322	-2.02821	0.0425391	0.0914606
FIS1	489.82	-0.266336	0.0664591	-4.00752	6.13595e-05	0.000304063
FIT1	487.282	-0.407318	0.242786	-1.67768	0.0934088	0.173988
FIT2	3703.9	1.10392	0.155048	7.11986	1.08037e-12	2.27532e-11
FIT3	4873.14	0.966523	0.152782	6.32614	2.51365e-10	3.63857e-09
FKH1	612.102	-0.11826	0.0406042	-2.9125	0.00358546	0.0112501
FKH2	682.776	-0.111017	0.052258	-2.1244	0.0336371	0.0752692
FKS1	9222.01	0.0820957	0.0467506	1.75604	0.0790822	0.152144
FKS3	79.8196	-0.134322	0.108874	-1.23374	0.217299	0.340621
FLC1	977.89	0.148288	0.0442298	3.35266	0.000800384	0.00303764
FLC2	1928.59	0.287547	0.0437059	6.57913	4.73201e-11	7.99695e-10
FLC3	1042.5	0.0110439	0.0446718	0.247222	0.804737	0.877149
FLO1	56.3389	0.147388	0.154953	0.951176	0.341515	0.479986
FLO10	112.926	-0.311867	0.101009	-3.08752	0.00201838	0.00680957
FLO11	125.032	-0.0438302	0.103979	-0.421529	0.673369	0.780799
FLO5	236.383	0.0352038	0.0713841	0.493161	0.621899	0.738278
FLO9	79.6186	0.428656	0.137859	3.10937	0.00187487	0.00640704
FLR1	931.471	-0.0659058	0.0757461	-0.870088	0.384253	0.524796
FLX1	190.327	0.113172	0.0739781	1.5298	0.126065	0.222303
FMC1	268.054	-0.0263205	0.0715839	-0.367687	0.713106	0.812141
FMN1	251.293	-0.267289	0.0661598	-4.04005	5.34398e-05	0.00026768
FMO1	98.9302	-0.726952	0.126588	-5.74266	9.31987e-09	1.02005e-07
FMP10	375.91	0.0355779	0.0637016	0.558509	0.576497	0.700311
FMP16	47.7531	0.807894	0.194566	4.15229	3.29169e-05	0.000174469
FMP23	204.626	0.911921	0.143242	6.36629	1.93658e-10	2.8581e-09
FMP25	562.629	0.116712	0.0445339	2.62074	0.00877385	0.0245262
FMP27	963.183	0.0682123	0.0619276	1.10148	0.270686	0.404178
FMP30	386.528	-0.240057	0.0553991	-4.33323	1.46936e-05	8.53673e-05
FMP32	382.546	-0.0739457	0.0551408	-1.34103	0.179909	0.293964
FMP33	94.8087	1.12795	0.206672	5.45769	4.82369e-08	4.63208e-07
FMP40	167.487	-0.998428	0.115513	-8.64343	5.45525e-18	2.136e-16
FMP41	560.502	0.0132855	0.0450487	0.294914	0.76806	0.85357
FMP42	972.649	-0.0540624	0.0447325	-1.20857	0.226827	0.351984
FMP45	95.3324	0.407164	0.176797	2.303	0.0212787	0.0514167
FMP46	216.486	0.642274	0.102603	6.25982	3.85422e-10	5.2782e-09
FMP48	27.6233	-0.857965	0.269625	-3.18207	0.00146225	0.00514238
FMP49	7.80006	-0.373394	0.427212	-0.874026	0.382104	0.523136
FMP52	1254.33	0.198314	0.0492628	4.02564	5.68202e-05	0.000282576
FMS1	278.507	-0.235399	0.0723245	-3.25476	0.00113489	0.00410808
FMT1	27.1792	-0.594182	0.185121	-3.2097	0.00132876	0.00471467
FOB1	637.739	-0.0330088	0.0511714	-0.645063	0.518886	0.64949
FOL1	1199.41	-0.0611051	0.0496953	-1.2296	0.218849	0.34276
FOL2	1257.82	0.0797535	0.0425903	1.87257	0.0611273	0.123858
FOL3	392.655	0.0726296	0.056099	1.29467	0.195435	0.313961
FOX2	127.962	-0.375589	0.0960959	-3.90848	9.28768e-05	0.000444785
FPK1	329.408	-0.0616184	0.0609244	-1.01139	0.311829	0.449863
FPR1	1981.77	0.280667	0.0443687	6.32578	2.51951e-10	3.63857e-09
FPR2	684.695	0.150512	0.0475158	3.16763	0.00153686	0.0053708
FPR3	3434.04	0.0611243	0.033407	1.82969	0.0672969	0.133919
FPR4	2650.35	0.0646542	0.0468183	1.38096	0.167292	0.279078
FPS1	1311.13	0.0562199	0.0339483	1.65604	0.0977128	0.180853
FPY1	467.324	-0.494755	0.0570186	-8.67708	4.06076e-18	1.64691e-16
FRA1	1593.03	0.310891	0.0423404	7.34265	2.09405e-13	4.85121e-12
FRD1	1539.05	0.250415	0.0514473	4.86741	1.13071e-06	8.38231e-06
FRE1	5519.64	0.118085	0.15555	0.759141	0.447768	0.583179
FRE2	223.073	0.204268	0.134718	1.51627	0.129452	0.22719
FRE3	399.25	0.228719	0.0967407	2.36425	0.0180668	0.0448026
FRE4	867.1	0.518447	0.135981	3.81263	0.000137495	0.000630232
FRE5	184.823	1.8827	0.187618	10.0347	1.07255e-23	7.74468e-22
FRE6	1088.6	0.4118	0.0569947	7.22524	5.00228e-13	1.10807e-11
FRE7	797.145	-0.104333	0.278406	-0.374749	0.707847	0.807143
FRE8	387.997	-0.0200112	0.0805109	-0.248553	0.803707	0.876715
FRK1	828.513	0.13839	0.0511138	2.70749	0.00677931	0.0196011
FRM2	12.9135	0.210383	0.36619	0.574518	0.565617	0.691408
FRQ1	809.495	0.259081	0.0420998	6.15397	7.55655e-10	9.88575e-09
FRS1	3904.61	0.109284	0.0328053	3.3313	0.000864403	0.00324516
FRS2	2752.92	0.0738375	0.0429138	1.7206	0.0853237	0.161415
FRT1	300.868	-0.0310573	0.056609	-0.548628	0.583261	0.706167
FRT2	93.275	-0.344442	0.139169	-2.47499	0.013324	0.0346337
FSF1	2189.26	0.118965	0.0466092	2.55238	0.0106989	0.0289937
FSH1	1204.64	0.0577393	0.0449811	1.28363	0.19927	0.318244
FSH2	221.07	-0.202628	0.0875148	-2.31535	0.0205935	0.0501224
FSH3	305.66	-0.557648	0.0716327	-7.78482	6.98107e-15	2.00076e-13
FTH1	1302.03	0.364616	0.0687096	5.30663	1.11669e-07	1.00629e-06
FTR1	2823.93	0.354063	0.0545152	6.49476	8.31659e-11	1.33329e-09
FUB1	199.382	-0.184067	0.0902308	-2.03996	0.0413545	0.0893629
FUI1	1318.96	-0.0132553	0.060318	-0.219757	0.826061	0.891825
FUM1	1567.45	0.197426	0.0401426	4.91811	8.7385e-07	6.61035e-06
FUN12	3859.09	0.00859248	0.0474162	0.181214	0.8562	0.911134
FUN14	289.607	-0.482221	0.0945453	-5.10042	3.38898e-07	2.78739e-06
FUN19	294.388	-0.0862501	0.0735588	-1.17253	0.240983	0.369822
FUN26	655.93	0.0617472	0.0431803	1.42999	0.152721	0.258895
FUN30	1202.39	0.0142713	0.0476823	0.299299	0.764712	0.85121
FUR1	1887.75	-0.222129	0.0469588	-4.73029	2.24203e-06	1.54136e-05
FUR4	525.923	0.105801	0.0559437	1.89121	0.0585962	0.119514
FUS1	250.598	1.0071	0.0944536	10.6623	1.52722e-26	1.57247e-24
FUS2	59.9698	-0.11663	0.138424	-0.842556	0.399477	0.538838
FUS3	1037.92	0.274739	0.0413594	6.64273	3.07916e-11	5.30035e-10
FYV10	258.376	-0.766688	0.10134	-7.56546	3.86482e-14	1.0136e-12
FYV4	392.557	0.242056	0.0606552	3.99068	6.58846e-05	0.000324301
FYV5	74.9815	0.443977	0.132582	3.34868	0.000811962	0.00307109
FYV6	132.693	-0.508421	0.0980696	-5.18429	2.16844e-07	1.84916e-06
FYV7	518.538	-0.0812783	0.0938598	-0.865954	0.386515	0.526923
FYV8	320.415	-0.308747	0.0624827	-4.94133	7.75929e-07	5.92605e-06
FZF1	240.9	-0.267883	0.068657	-3.90177	9.54935e-05	0.000454965
FZO1	628.426	-0.0668815	0.0482119	-1.38724	0.165368	0.276442
GAA1	810.361	0.136011	0.050616	2.68711	0.00720734	0.0206242
GAB1	784.475	-0.0801939	0.0459349	-1.74582	0.0808427	0.154728
GAC1	56.8684	1.31812	0.257785	5.11326	3.1665e-07	2.6199e-06
GAD1	783.55	0.92785	0.122286	7.58753	3.26056e-14	8.71574e-13
GAL1	56.2122	-0.297307	0.143715	-2.06872	0.038572	0.0842673
GAL10	11.1895	-0.0576466	0.31936	-0.180507	0.856755	0.911162
GAL11	1556.8	0.0436854	0.0549709	0.794701	0.426787	0.563643
GAL3	53.3981	-1.07667	0.175434	-6.13719	8.39944e-10	1.0937e-08
GAL4	22.2814	-1.97045	0.228823	-8.61125	7.22703e-18	2.73349e-16
GAL7	11.3949	-1.28554	0.461313	-2.7867	0.00532483	0.015943
GAL80	746.321	0.0344748	0.0400453	0.860897	0.389295	0.52975
GAL83	810.105	-0.0361776	0.0424532	-0.852176	0.394116	0.533679
GAP1	3278.83	-0.173157	0.0727584	-2.37989	0.0173179	0.0432947
GAR1	2440.61	0.0273775	0.05494	0.498316	0.618261	0.735144
GAS1	12010.6	0.0775499	0.0451794	1.71649	0.0860728	0.162556
GAS2	76.5955	0.605003	0.149055	4.05894	4.92963e-05	0.000248944
GAS3	1712.72	0.0274796	0.038615	0.711631	0.476693	0.610921
GAS4	7.52123	-1.09482	0.439294	-2.49223	0.0126943	0.0332455
GAS5	3455.09	0.121464	0.0413825	2.93515	0.00333382	0.0105799
GAT1	1277.43	-0.159785	0.0542403	-2.94587	0.00322046	0.0102494
GAT2	494.297	-0.113363	0.0883724	-1.28279	0.199567	0.318574
GBP2	2238.39	0.0138446	0.0287227	0.482011	0.629798	0.745355
GCD1	2186.49	0.0205754	0.0328744	0.625879	0.531395	0.661122
GCD10	997.713	0.0230614	0.059078	0.390355	0.696274	0.798039
GCD11	2759.95	0.0672642	0.0396538	1.69629	0.0898315	0.168113
GCD14	1016.45	0.0627707	0.0509245	1.23262	0.217716	0.341178
GCD2	1686.93	0.0205366	0.0425172	0.48302	0.629082	0.74508
GCD6	1699.49	0.0732586	0.0336646	2.17613	0.0295454	0.0675463
GCD7	963.883	-0.0141882	0.0428123	-0.331406	0.740338	0.833424
GCG1	470.368	0.193615	0.0661669	2.92616	0.00343171	0.0108411
GCN1	2290.31	0.0582465	0.0494719	1.17737	0.23905	0.368074
GCN2	536.106	0.0894666	0.0452018	1.97927	0.0477854	0.100792
GCN20	1369.58	0.0855868	0.0456333	1.87553	0.0607193	0.123135
GCN3	1029.03	0.0683114	0.0376688	1.81347	0.0697589	0.137644
GCN4	8124.51	0.136185	0.0437174	3.11513	0.00183861	0.00629475
GCN5	428.924	-0.0591906	0.0490095	-1.20774	0.227148	0.352384
GCR1	928.703	-0.0503405	0.0387423	-1.29937	0.193818	0.311904
GCR2	804.179	0.0692189	0.0368577	1.878	0.0603806	0.122569
GCS1	1136.21	-0.0655544	0.0335681	-1.95288	0.0508343	0.106215
GCV1	634.905	0.278598	0.067383	4.13454	3.55662e-05	0.000187085
GCV2	780.501	0.172464	0.0680349	2.53493	0.0112471	0.0301077
GCV3	769.235	0.364989	0.0616316	5.9221	3.17858e-09	3.82531e-08
GCY1	950.146	0.460529	0.0793603	5.80302	6.513e-09	7.37521e-08
GDA1	2443.14	0.0711038	0.0408754	1.73952	0.0819427	0.156403
GDB1	468.618	0.055722	0.0875145	0.636718	0.524309	0.655091
GDE1	714.981	0.0846349	0.0526714	1.60685	0.108088	0.196218
GDH1	7234.9	0.221311	0.0632154	3.5009	0.000463697	0.0018723
GDH2	848.574	0.292379	0.044806	6.52545	6.77982e-11	1.10222e-09
GDH3	124.045	0.103443	0.13495	0.766526	0.443363	0.579751
GDI1	2189.21	0.207796	0.029237	7.10727	1.18357e-12	2.48326e-11
GDS1	1676.6	0.00695123	0.0325932	0.213272	0.831114	0.895195
GDT1	1189.93	0.0694809	0.0464836	1.49474	0.134983	0.234899
GEA1	517.55	-0.0437618	0.0450324	-0.971785	0.331157	0.469463
GEA2	1085.97	-0.0696167	0.0440058	-1.58199	0.113652	0.204567
GEF1	685.527	0.00549136	0.0513242	0.106994	0.914794	0.946531
GEM1	197.811	-0.191355	0.0699362	-2.73614	0.00621643	0.0182119
GEP3	534.8	-0.0144688	0.0410246	-0.352686	0.724324	0.820139
GEP4	183.278	-0.402015	0.0748839	-5.3685	7.93926e-08	7.38166e-07
GEP5	107.124	-0.0990234	0.0875987	-1.13042	0.258299	0.390044
GEP7	143.162	0.00576576	0.0846736	0.068094	0.945711	0.965862
GET1	835.454	0.0885266	0.0538152	1.64501	0.0999678	0.18423
GET2	922.618	0.0143651	0.0410915	0.349588	0.726648	0.822006
GET3	3023.35	0.184818	0.0301804	6.12378	9.13834e-10	1.17887e-08
GET4	748.246	-0.134844	0.0438977	-3.07177	0.00212795	0.00714889
GEX2	23.7616	-1.79855	0.28648	-6.27812	3.42693e-10	4.77538e-09
GFA1	3134.11	0.446457	0.0348311	12.8178	1.30415e-37	3.81635e-35
GFD1	634.52	-0.102551	0.0408675	-2.50936	0.0120949	0.0320074
GFD2	606.306	-0.167129	0.0916649	-1.82326	0.0682642	0.135312
GGA1	374.381	-0.325442	0.0938925	-3.46611	0.00052804	0.00209857
GGA2	1892.02	0.132963	0.0297535	4.46881	7.86554e-06	4.80576e-05
GGC1	1496.87	0.215145	0.0531259	4.04972	5.12788e-05	0.000257552
GIC1	200.329	0.147034	0.0731773	2.00928	0.0445073	0.0949216
GIC2	1043.49	0.0760581	0.0470492	1.61657	0.105972	0.192992
GID10	17.1507	-0.0182325	0.341058	-0.0534585	0.957367	0.973296
GID7	628.61	-0.262892	0.0584822	-4.49524	6.94903e-06	4.30252e-05
GID8	401.417	-0.295713	0.0790787	-3.73948	0.000184399	0.000825492
GIM3	723.792	0.0130288	0.0438462	0.297146	0.766355	0.852357
GIM4	597.95	-0.00496946	0.0594234	-0.0836281	0.933352	0.95795
GIM5	499.608	-0.0674341	0.0529762	-1.27291	0.203049	0.322557
GIN4	1621.85	0.019888	0.0366239	0.543033	0.587107	0.709259
GIP1	80.7903	-1.00803	0.122834	-8.20644	2.27847e-16	7.5858e-15
GIP2	105.091	0.117206	0.158706	0.73851	0.460205	0.594364
GIP3	683.399	-0.0765982	0.0492118	-1.5565	0.119589	0.213318
GIP4	315.312	-0.413536	0.0640107	-6.46042	1.04415e-10	1.63535e-09
GIR2	1249.17	0.0810774	0.0390852	2.07438	0.0380445	0.0833112
GIS1	489.172	-0.0202407	0.0925848	-0.218618	0.826948	0.892268
GIS2	2594.4	0.145189	0.0435395	3.33466	0.000854048	0.00321062
GIS3	327.341	0.0114843	0.0608456	0.188746	0.850292	0.907935
GIS4	435.096	0.0162533	0.0509314	0.319121	0.749635	0.839974
GIT1	205.33	-0.359741	0.112314	-3.20298	0.00136011	0.00482285
GLC3	204.622	0.418621	0.187019	2.23839	0.0251958	0.0592843
GLC7	2582.11	0.196577	0.0319284	6.1568	7.42314e-10	9.73412e-09
GLC8	1306.57	0.106975	0.0429315	2.49175	0.0127115	0.0332748
GLD1	342.599	0.147473	0.0643438	2.29195	0.0219084	0.0527091
GLE1	588.165	-0.200571	0.0437571	-4.58374	4.56739e-06	2.95631e-05
GLE2	577.4	0.0597625	0.0493517	1.21095	0.225914	0.350958
GLG1	230.507	-0.214804	0.121363	-1.76994	0.0767376	0.148352
GLG2	241.406	0.0406425	0.0754462	0.538695	0.590098	0.711701
GLK1	2142.81	1.06354	0.141993	7.4901	6.88235e-14	1.73149e-12
GLN1	3530.92	-0.059156	0.0602797	-0.981359	0.326416	0.464459
GLN3	386.796	-0.0161873	0.0592051	-0.27341	0.784538	0.862232
GLN4	2814.4	0.0262553	0.041587	0.631334	0.527822	0.658446
GLO1	1141.87	0.323228	0.0408475	7.91303	2.51202e-15	7.42918e-14
GLO2	870.046	0.143875	0.039698	3.62424	0.000289811	0.00123475
GLO3	2565.71	0.0939072	0.0285288	3.29166	0.000995976	0.00367216
GLO4	170.604	-0.339414	0.0953926	-3.55807	0.000373585	0.00154894
GLR1	1735.56	0.197381	0.0439046	4.49567	6.93527e-06	4.29958e-05
GLT1	1542.92	-0.0883267	0.060102	-1.46961	0.141667	0.243964
GLY1	2565.4	-0.0169384	0.0476904	-0.355173	0.72246	0.818602
GMC1	84.0082	-0.787506	0.136007	-5.79019	7.03088e-09	7.94547e-08
GMH1	454.322	-0.0231838	0.0520144	-0.445718	0.655801	0.766181
GNA1	386.271	0.136952	0.0607285	2.25515	0.0241242	0.0571497
GND1	5516.77	0.12755	0.0502373	2.53895	0.0111186	0.0298052
GND2	130.907	-0.443136	0.147107	-3.01234	0.00259246	0.00850387
GNP1	4028.77	-0.0694042	0.040837	-1.69954	0.0892168	0.167187
GNT1	921.367	-0.0171448	0.0502363	-0.341284	0.73289	0.827057
GON7	350.004	0.120558	0.0584394	2.06296	0.0391168	0.0851897
GOR1	659.753	0.776355	0.0966293	8.03437	9.40604e-16	2.93807e-14
GOS1	481.713	0.0225169	0.0482044	0.467113	0.640419	0.752797
GOT1	362.85	-0.213114	0.0581282	-3.66627	0.000246111	0.00106565
GPA1	1671.67	0.251435	0.0462025	5.44202	5.26788e-08	5.04121e-07
GPA2	716.847	0.102745	0.0539703	1.90373	0.0569451	0.116875
GPB1	288.3	-0.094914	0.078995	-1.20152	0.22955	0.355416
GPB2	752.557	-0.0973326	0.0406898	-2.39206	0.016754	0.0419983
GPC1	538.781	0.361387	0.0668392	5.40682	6.4155e-08	6.06636e-07
GPD1	1321.84	0.214323	0.0969232	2.21127	0.0270174	0.0627997
GPD2	1497.44	-0.13883	0.0517129	-2.68463	0.007261	0.0207564
GPG1	80.053	1.2044	0.254855	4.72584	2.29161e-06	1.57301e-05
GPH1	353.136	1.76121	0.174519	10.0918	6.00628e-24	4.57464e-22
GPI1	573.711	0.153913	0.047055	3.27091	0.00107201	0.00392128
GPI10	692.744	-0.0887976	0.0398071	-2.2307	0.0257012	0.0602693
GPI11	457.611	-0.130007	0.0604928	-2.14913	0.0316244	0.0714472
GPI12	303.684	-0.0760267	0.0754582	-1.00753	0.313678	0.45171
GPI13	1422.7	-0.0147715	0.0544405	-0.271334	0.786134	0.86343
GPI14	457.95	0.0110362	0.0561128	0.196679	0.844078	0.904868
GPI15	570.698	0.0122411	0.0578378	0.211646	0.832383	0.896214
GPI16	1607.64	0.139131	0.0437311	3.18152	0.00146505	0.00514898
GPI17	998.774	0.0339841	0.041697	0.815026	0.415058	0.55288
GPI18	477.741	0.127931	0.0599935	2.13241	0.0329734	0.0740137
GPI19	58.7132	-0.127723	0.132012	-0.967508	0.33329	0.471323
GPI2	186.006	-0.112345	0.0807917	-1.39055	0.164361	0.275123
GPI8	672.077	0.0427415	0.0488467	0.875012	0.381567	0.522541
GPM1	31185.9	0.269252	0.0575332	4.67994	2.86954e-06	1.92456e-05
GPM2	200.017	0.888876	0.228953	3.88236	0.000103448	0.000488259
GPM3	265.52	-0.243155	0.0578198	-4.20539	2.60635e-05	0.000140555
GPN2	553.279	-0.154612	0.0545918	-2.83214	0.00462373	0.0141175
GPN3	636.069	-0.0544422	0.0542592	-1.00337	0.315681	0.453654
GPP1	5966.06	-0.122624	0.060495	-2.027	0.0426623	0.0916547
GPP2	574.632	-0.00364416	0.0735963	-0.0495155	0.960509	0.974886
GPR1	970.285	0.189854	0.0444619	4.27004	1.95439e-05	0.000108882
GPT2	510.735	-0.859791	0.106119	-8.10212	5.40086e-16	1.73577e-14
GPX1	75.2241	0.533605	0.171802	3.10593	0.00189684	0.00646623
GPX2	235.309	0.0871023	0.0775926	1.12256	0.261625	0.39335
GRC3	602.506	0.0108102	0.0629708	0.17167	0.863697	0.916092
GRE1	39.4213	1.41282	0.266112	5.30913	1.10152e-07	9.95845e-07
GRE2	1828.62	0.335424	0.0585644	5.72744	1.01956e-08	1.10287e-07
GRE3	1318.89	0.394403	0.0843126	4.67787	2.89872e-06	1.9418e-05
GRH1	760.847	0.253631	0.0527752	4.80587	1.54078e-06	1.09971e-05
GRR1	762.137	0.0464577	0.0479863	0.968146	0.332972	0.471102
GRS1	5019.57	0.141074	0.0373696	3.77511	0.000159939	0.000723566
GRS2	348.078	-0.144924	0.0689641	-2.10145	0.0356018	0.0787688
GRX1	1385.94	0.356295	0.0544917	6.53851	6.21339e-11	1.02208e-09
GRX2	783.795	0.341933	0.0703044	4.86361	1.15263e-06	8.48245e-06
GRX3	1336.4	0.137684	0.0321691	4.28	1.86892e-05	0.000104645
GRX4	331.965	-0.251239	0.0583769	-4.30374	1.67936e-05	9.50838e-05
GRX5	517.36	-0.112942	0.0513593	-2.19906	0.0278734	0.0644122
GRX6	821.934	0.287183	0.0675668	4.25035	2.13437e-05	0.000117781
GRX7	877.715	0.1561	0.0644623	2.42158	0.0154533	0.039233
GRX8	84.6807	-0.100659	0.101865	-0.988162	0.323073	0.461239
GSC2	1057.42	0.440382	0.0670539	6.56758	5.11381e-11	8.58997e-10
GSF2	2658.26	0.0787038	0.0374798	2.0999	0.0357379	0.0790385
GSH1	1307.32	0.00567788	0.0433968	0.130836	0.895905	0.935302
GSH2	2245.77	0.110095	0.0292028	3.77003	0.000163229	0.000737247
GSM1	203.716	0.148039	0.109318	1.35421	0.175671	0.288973
GSP1	5398.95	0.143012	0.0371508	3.8495	0.000118361	0.000550242
GSP2	583.878	0.55582	0.104872	5.29999	1.15807e-07	1.04188e-06
GSY1	240.089	0.366151	0.211229	1.73343	0.0830195	0.158132
GSY2	459.145	0.261568	0.0809079	3.23292	0.00122533	0.00438689
GTB1	589.099	-0.298304	0.0598551	-4.98377	6.23573e-07	4.87632e-06
GTF1	285.743	-0.140662	0.0648348	-2.16954	0.0300415	0.0684003
GTO1	184.65	0.063973	0.0823088	0.777232	0.437022	0.573076
GTO3	100.718	0.761329	0.230843	3.29804	0.000973624	0.00360409
GTR1	477.466	-0.0440607	0.0491602	-0.896268	0.37011	0.510243
GTR2	533.306	0.00270282	0.048323	0.0559324	0.955396	0.972358
GTS1	804.64	0.00503858	0.0481844	0.104569	0.916718	0.947389
GTT1	691.517	0.0209732	0.0740953	0.283057	0.777133	0.858639
GTT2	360.975	-0.042688	0.106848	-0.39952	0.68951	0.791755
GTT3	534.582	-0.109937	0.053671	-2.04836	0.0405246	0.0878429
GUA1	4857.02	-0.0404269	0.0522369	-0.773915	0.438981	0.575044
GUD1	83.4165	0.173553	0.136412	1.27227	0.203279	0.32283
GUF1	271.874	-0.0763813	0.0645504	-1.18328	0.236697	0.36516
GUK1	1540.8	0.104983	0.0448711	2.33965	0.0193018	0.0474228
GUP1	1092.81	0.159546	0.0624703	2.55395	0.0106508	0.0289154
GUP2	48.4993	-1.26528	0.180482	-7.01056	2.37358e-12	4.83411e-11
GUS1	3231.77	0.181522	0.044638	4.06654	4.77171e-05	0.000241408
GUT1	350.13	-0.272022	0.0716094	-3.79869	0.000145462	0.000662926
GUT2	384.617	0.0242341	0.106407	0.227749	0.819841	0.887834
GVP36	1482.02	0.219176	0.0461673	4.74744	2.06005e-06	1.43533e-05
GWT1	778.504	0.271901	0.0507341	5.35934	8.35279e-08	7.75317e-07
GYL1	496.962	0.257416	0.0589441	4.36712	1.25897e-05	7.38383e-05
GYP1	437.589	0.0729389	0.0577022	1.26406	0.206209	0.326645
GYP5	425.332	-0.0273519	0.0625554	-0.437243	0.661935	0.771017
GYP6	716.359	-0.0199369	0.0368076	-0.541652	0.588058	0.709897
GYP7	575.769	0.287682	0.0495656	5.80406	6.47276e-09	7.3446e-08
GYP8	175.548	-0.528372	0.074634	-7.0795	1.44671e-12	2.99023e-11
GZF3	727.791	-0.0193448	0.045835	-0.422052	0.672987	0.780611
HAA1	894.84	-0.000173416	0.0447877	-0.00387196	0.996911	0.998196
HAC1	3588.83	0.318345	0.0575656	5.53013	3.1999e-08	3.17392e-07
HAL1	186.7	0.653301	0.088921	7.34698	2.02733e-13	4.73611e-12
HAL5	1068.72	0.251677	0.0353115	7.12733	1.02334e-12	2.1634e-11
HAL9	307.726	-0.166962	0.0614839	-2.71554	0.00661671	0.0192411
HAM1	556.948	0.0124205	0.0479487	0.259037	0.795606	0.871125
HAP1	639.207	0.0257538	0.0537543	0.479102	0.631866	0.747008
HAP2	216.547	-0.0277975	0.0718408	-0.386933	0.698806	0.80032
HAP3	138.086	0.0681921	0.0858349	0.794456	0.42693	0.563697
HAP4	476.638	-0.0292252	0.11443	-0.255398	0.798416	0.872826
HAP5	163.293	-0.15236	0.0863418	-1.76462	0.0776284	0.149814
HAS1	2322.55	-0.0720076	0.0693418	-1.03845	0.299063	0.436313
HAT1	356.132	0.1213	0.0545309	2.22442	0.0261201	0.0609688
HAT2	460.593	-0.0601968	0.0491299	-1.22526	0.220478	0.344539
HBN1	126.943	-0.433194	0.151137	-2.86623	0.00415397	0.0128181
HBS1	796.494	-0.0293397	0.0419536	-0.699335	0.484343	0.618073
HBT1	238.329	-0.258961	0.0936048	-2.76653	0.00566561	0.0168184
HCA4	1624.11	-0.0604737	0.090264	-0.669965	0.50288	0.634736
HCH1	1567.57	0.22971	0.0516744	4.44534	8.77532e-06	5.30335e-05
HCM1	657.654	-0.022591	0.0431372	-0.523702	0.600486	0.720014
HCR1	3116.3	0.130656	0.0352368	3.70795	0.000208944	0.000923472
HCS1	303.401	-0.013698	0.0618328	-0.221534	0.824677	0.891196
HDA1	511.346	-0.0116888	0.051153	-0.228507	0.819252	0.887576
HDA2	514.877	0.120089	0.0525582	2.28487	0.0223204	0.0535613
HDA3	426.315	-0.054469	0.0517604	-1.05233	0.292649	0.429434
HED1	22.2759	0.764772	0.318798	2.39893	0.0164432	0.0414059
HEF3	119.102	-0.405432	0.10472	-3.87158	0.000108132	0.000507353
HEH2	907.498	0.0386721	0.0462981	0.835286	0.403557	0.541965
HEK2	737.045	-0.0865694	0.039822	-2.17391	0.029712	0.0678105
HEL1	150.042	-0.261567	0.0808627	-3.2347	0.00121769	0.00436799
HEL2	859.164	-0.0456984	0.0426602	-1.07122	0.284072	0.419952
HEM1	1286.96	0.0557659	0.0473582	1.17753	0.238983	0.368073
HEM12	954.291	0.106275	0.0394402	2.6946	0.0070474	0.0202709
HEM13	405.928	-0.127807	0.0615174	-2.07757	0.0377487	0.0828594
HEM14	465.072	-0.48897	0.0561896	-8.70215	3.25668e-18	1.34127e-16
HEM15	627.756	0.179022	0.055169	3.24498	0.00117459	0.00422613
HEM2	1154.4	0.129592	0.0400596	3.23498	0.00121652	0.00436659
HEM25	312.532	0.386037	0.0660748	5.84242	5.14468e-09	5.92224e-08
HEM3	588.65	0.000730504	0.0462194	0.0158051	0.98739	0.99185
HEM4	200.7	0.115748	0.0713873	1.62141	0.10493	0.19166
HER1	1166.27	0.218266	0.0656512	3.32463	0.000885374	0.00331048
HER2	233.943	0.0385357	0.0707838	0.544415	0.586156	0.708638
HES1	23.0624	-0.46638	0.205467	-2.26985	0.0232166	0.0553535
HFA1	484.878	-0.346958	0.0490065	-7.07983	1.44333e-12	2.99023e-11
HFD1	796.186	0.20194	0.0576253	3.50436	0.000457698	0.00185481
HFI1	460.809	-0.105207	0.0438214	-2.40081	0.0163587	0.0412305
HFL1	295.069	-0.130265	0.0684134	-1.90408	0.0568999	0.116825
HFM1	273.759	-0.136935	0.057654	-2.37513	0.017543	0.0437198
HGH1	1218.46	0.0364226	0.0601234	0.605797	0.54465	0.67223
HHF1	3327.8	0.0141952	0.0376683	0.376847	0.706287	0.80586
HHF2	4287.51	0.0676261	0.0328283	2.05999	0.0393993	0.0857044
HHO1	1117.37	0.146931	0.0385168	3.81473	0.000136334	0.000625944
HHT1	3295.5	0.0140934	0.0479527	0.293903	0.768832	0.853682
HHT2	6502.61	0.0600674	0.023436	2.56304	0.0103759	0.0282983
HIF1	571.906	0.0579913	0.0540766	1.07239	0.283544	0.419395
HIM1	31.9924	-1.97591	0.220606	-8.95674	3.34416e-19	1.53666e-17
HIP1	1582.61	0.0230545	0.0604491	0.381388	0.702916	0.803065
HIR1	489.93	-0.135666	0.0492128	-2.75671	0.00583853	0.017258
HIR2	480.403	0.0387115	0.0448071	0.86396	0.38761	0.528084
HIR3	472.012	0.0267386	0.0498992	0.535853	0.59206	0.713295
HIS1	3206.83	0.0319248	0.0596858	0.534881	0.592732	0.713795
HIS2	692.992	0.173329	0.0472574	3.66775	0.00024469	0.00106041
HIS3	178.94	0.21315	0.0837068	2.54638	0.0108845	0.0292782
HIS4	1257.74	0.167781	0.0871035	1.92623	0.0540758	0.11177
HIS5	1067.79	0.201883	0.0520318	3.87998	0.000104464	0.000492219
HIS6	352.945	-0.0783207	0.0631058	-1.2411	0.214568	0.337387
HIS7	1195.16	0.127261	0.0502167	2.53425	0.011269	0.0301518
HIT1	115.961	-0.121364	0.0881433	-1.37689	0.168545	0.280179
HKR1	850.613	-0.0236242	0.066282	-0.35642	0.721526	0.817877
HLJ1	476.053	0.153592	0.0466078	3.29542	0.000982748	0.00363062
HLR1	519.891	-0.000398254	0.0596723	-0.00667402	0.994675	0.997257
HMF1	984.428	0.205292	0.0480106	4.27596	1.90312e-05	0.000106452
HMG1	2741.31	-0.163433	0.0416666	-3.92239	8.76739e-05	0.000422415
HMG2	656.333	-0.285463	0.0585067	-4.87914	1.06548e-06	7.95179e-06
HMI1	196.286	-0.307477	0.0658605	-4.6686	3.03253e-06	2.02411e-05
HMO1	1380.64	-0.052147	0.03636	-1.43419	0.151519	0.257629
HMS1	53.385	0.292696	0.125799	2.3267	0.0199811	0.0488116
HMS2	474.007	-0.421462	0.0590074	-7.14253	9.16313e-13	1.9595e-11
HMT1	1447.51	-0.0584759	0.085945	-0.680387	0.496259	0.62895
HMX1	1051.48	0.48566	0.10044	4.8353	1.32942e-06	9.64958e-06
HNM1	1599.82	0.20851	0.047721	4.36936	1.24611e-05	7.33161e-05
HNT1	946.01	0.142723	0.0430378	3.31623	0.000912423	0.00340158
HNT2	258.724	-0.362026	0.0668797	-5.41309	6.19474e-08	5.88765e-07
HNT3	78.4825	-0.543994	0.11132	-4.88676	1.0251e-06	7.67101e-06
HO	703.264	-0.101137	0.0535837	-1.88745	0.0590998	0.120276
HOC1	1868.14	0.106928	0.0473686	2.25736	0.0239857	0.0568702
HOF1	320.556	0.0434446	0.064264	0.676034	0.499019	0.63144
HOG1	2110.46	0.12003	0.0322337	3.72374	0.000196297	0.000873827
HOL1	851.303	0.200771	0.0427197	4.69973	2.60506e-06	1.76851e-05
HOM2	4037.13	0.13993	0.0643304	2.17518	0.0296168	0.0676261
HOM3	2103.66	0.109507	0.0491769	2.22679	0.025961	0.0606994
HOM6	1959.67	0.273589	0.0441059	6.203	5.53981e-10	7.43994e-09
HOP1	36.4326	-0.747787	0.203882	-3.66775	0.000244695	0.00106041
HOP2	2.95695	-1.368	0.635145	-2.15385	0.0312522	0.0707788
HOR7	1465.76	0.465843	0.0808284	5.76335	8.24585e-09	9.15108e-08
HOS1	190.344	-0.189241	0.0778578	-2.43059	0.0150741	0.0384458
HOS2	190.714	-0.0794378	0.0751903	-1.05649	0.290744	0.427316
HOS3	648.287	-0.0150235	0.0495751	-0.303046	0.761855	0.84922
HOS4	657.062	-0.066744	0.0427864	-1.55993	0.118776	0.212345
HOT1	400.205	-0.479186	0.0527159	-9.08997	9.90687e-20	4.91805e-18
HOT13	219.284	-0.268748	0.0711147	-3.77908	0.000157409	0.00071386
HPA2	26.8153	-0.599508	0.22355	-2.68176	0.00732353	0.0208922
HPA3	198.799	-0.185947	0.0888458	-2.09292	0.0363562	0.0802146
HPC2	610.498	-0.0908477	0.0404329	-2.24688	0.024648	0.0582417
HPF1	548.306	0.626929	0.0899014	6.97352	3.09104e-12	6.13793e-11
HPM1	654.906	-0.0141527	0.0559222	-0.253078	0.800208	0.874269
HPR1	600.528	-0.14316	0.0463116	-3.09123	0.00199332	0.00674551
HPT1	1708.04	-0.25221	0.0720764	-3.49921	0.000466643	0.00188252
HRB1	1425.9	0.0208132	0.0348415	0.597369	0.550261	0.67732
HRD1	686.523	0.0855046	0.05682	1.50483	0.132367	0.230998
HRD3	748.855	0.0592728	0.0473415	1.25203	0.21056	0.331835
HRI1	759.06	0.109966	0.0556157	1.97725	0.0480137	0.101235
HRK1	1143.29	0.115284	0.0527455	2.18567	0.0288397	0.0662872
HRP1	2652.51	0.155393	0.0345026	4.5038	6.67485e-06	4.1559e-05
HRQ1	507.62	0.106461	0.0489285	2.17586	0.0295661	0.0675657
HRR25	1801.24	0.0918416	0.0299717	3.06428	0.00218195	0.00729502
HRT1	394.975	-0.0419271	0.0595918	-0.703572	0.481699	0.615558
HRT3	313.766	-0.399876	0.0632786	-6.3193	2.62748e-10	3.73626e-09
HSC82	17881.9	0.129014	0.0444084	2.90518	0.00367044	0.0115037
HSE1	807.158	0.0748653	0.0415474	1.80192	0.0715575	0.140323
HSF1	1226.65	0.0899721	0.0434716	2.06968	0.0384828	0.0841054
HSH155	442.134	0.104929	0.0479576	2.18795	0.0286735	0.065987
HSH49	226.779	-0.514642	0.0703964	-7.31063	2.65888e-13	6.05875e-12
HSK3	222.471	-0.159325	0.0662952	-2.40326	0.0162495	0.041011
HSL1	2226.31	0.0923043	0.038571	2.3931	0.0167067	0.0418987
HSL7	977.414	0.0757204	0.0455907	1.66087	0.0967387	0.179349
HSM3	379.933	0.0528175	0.0557757	0.946962	0.343658	0.482632
HSP10	2632.11	0.342233	0.0513522	6.66443	2.65701e-11	4.60216e-10
HSP104	4325.29	0.717227	0.137147	5.22962	1.69862e-07	1.48729e-06
HSP12	693.037	3.35402	0.175979	19.0592	5.51593e-81	1.53343e-77
HSP150	9023.47	0.231646	0.053445	4.3343	1.46226e-05	8.50438e-05
HSP26	516.823	1.5084	0.18263	8.25935	1.46468e-16	5.02694e-15
HSP30	84.7014	0.330622	0.190082	1.73936	0.0819712	0.156403
HSP31	732.16	0.564369	0.0814409	6.92979	4.21452e-12	8.19326e-11
HSP42	1165.32	1.57524	0.212045	7.42877	1.0961e-13	2.66128e-12
HSP60	5426.12	0.242377	0.0621197	3.90177	9.54936e-05	0.000454965
HSP78	2336.97	0.671491	0.137043	4.89985	9.59088e-07	7.19639e-06
HSP82	3298.47	0.804279	0.183821	4.37535	1.2124e-05	7.15599e-05
HST1	1050.91	-0.0623328	0.0307609	-2.02636	0.0427274	0.0917237
HST2	669.91	0.126994	0.0468841	2.70869	0.00675499	0.0195511
HST3	428.605	0.00165231	0.0612818	0.0269626	0.97849	0.986832
HST4	94.394	-0.101757	0.0920166	-1.10586	0.268789	0.40217
HSV2	398.17	0.0343505	0.0650898	0.527741	0.597679	0.717267
HTA1	1917.72	0.0696995	0.0453772	1.536	0.124538	0.220378
HTA2	1242.93	0.123132	0.0621009	1.98278	0.0473925	0.100153
HTB1	3883.08	0.0754206	0.0369462	2.04136	0.0412148	0.0890958
HTB2	2026.6	0.0284343	0.0409871	0.693738	0.487846	0.621119
HTC1	123.035	-0.161187	0.0808645	-1.9933	0.0462285	0.0980284
HTD2	245.406	-0.09833	0.0654242	-1.50296	0.132849	0.231694
HTL1	360.152	0.00862268	0.0719867	0.119781	0.904656	0.94087
HTS1	2518.61	0.203704	0.0390243	5.21994	1.78982e-07	1.56223e-06
HTZ1	194.516	0.0857326	0.0530738	1.61535	0.106236	0.193282
HUA1	234.18	0.179319	0.0965338	1.85757	0.0632295	0.127191
HUA2	147.278	-0.262282	0.0911833	-2.87643	0.00402206	0.0124722
HUB1	151.694	-0.164258	0.083827	-1.95948	0.050056	0.104707
HUG1	1109.81	0.604548	0.154462	3.9139	9.0819e-05	0.000436688
HUL4	86.4663	-0.72901	0.11296	-6.4537	1.09149e-10	1.69517e-09
HUL5	634.401	0.221919	0.0502692	4.41462	1.01188e-05	6.06912e-05
HUR1	5.69493	1.36289	0.612526	2.22502	0.0260796	0.0608999
HUT1	892.453	0.0398149	0.0498805	0.798204	0.424752	0.561889
HVG1	19.6082	-1.44862	0.275431	-5.25947	1.44474e-07	1.2791e-06
HXK1	1856.79	1.54166	0.261014	5.90642	3.49618e-09	4.13591e-08
HXK2	7269.82	0.0378115	0.044653	0.846785	0.397115	0.536433
HXT1	5209.26	-0.117355	0.0538059	-2.18108	0.0291775	0.0668151
HXT10	4.43063	-0.586924	0.604692	-0.970616	0.331739	0.470049
HXT11	11.9839	-0.000353743	0.418405	-0.000845455	0.999325	0.999685
HXT2	3224.56	0.147761	0.0643349	2.29675	0.021633	0.0521367
HXT3	5507.14	-0.10135	0.0552512	-1.83435	0.0666022	0.132917
HXT4	577.284	0.574435	0.171742	3.34476	0.000823525	0.00310638
HXT5	74.5806	0.971662	0.207995	4.67158	2.98898e-06	1.99985e-05
HXT6	10.9724	-0.132066	0.390944	-0.337813	0.735504	0.828989
HXT7	90.1108	1.23584	0.255564	4.83574	1.32651e-06	9.64101e-06
HXT8	20.1104	-0.34425	0.210494	-1.63544	0.101957	0.187337
HXT9	6.93201	-2.40373	0.661112	-3.63589	0.00027702	0.0011857
HYM1	241.391	0.172053	0.0744349	2.31146	0.0208076	0.0505019
HYP2	18374.6	0.058107	0.0422353	1.37579	0.168886	0.280467
HYR1	896.5	0.0432601	0.0615384	0.702977	0.48207	0.615597
IAH1	277.477	0.36639	0.0744199	4.92327	8.51081e-07	6.46449e-06
IAI11	142.907	0.154841	0.0917682	1.68731	0.0915438	0.171144
IBA57	526.081	0.128197	0.0621322	2.06329	0.039085	0.0851539
IBD2	363.384	0.0308349	0.0573403	0.537752	0.590748	0.712331
ICE2	1011.64	0.0213431	0.0511763	0.41705	0.676642	0.783021
ICL1	187.888	-0.195953	0.0943726	-2.07638	0.0378588	0.0830354
ICL2	225.508	-0.197256	0.0781576	-2.52383	0.0116084	0.0309203
ICP55	423.651	0.0973872	0.0504699	1.92961	0.0536551	0.111107
ICS2	299.6	-0.185718	0.100879	-1.84099	0.0656236	0.131484
ICT1	602.851	0.197421	0.0576509	3.42442	0.000616118	0.00240345
ICY1	174.393	-0.0750563	0.100286	-0.748426	0.454204	0.589349
IDH1	1308.64	0.0836376	0.0632248	1.32286	0.185882	0.301577
IDH2	2149.17	0.282299	0.0541865	5.20976	1.89084e-07	1.63246e-06
IDI1	2195.72	0.00701719	0.0349085	0.201017	0.840686	0.902532
IDP1	1440.95	0.113147	0.0433139	2.61225	0.00899482	0.0250557
IDP2	70.9928	0.0355601	0.140181	0.253673	0.799748	0.873939
IDP3	53.0504	-0.511858	0.140669	-3.63875	0.000273964	0.00117353
IDS2	261.748	-0.0192897	0.0661624	-0.291551	0.77063	0.854548
IES1	867.639	0.022351	0.0404471	0.552598	0.580538	0.703836
IES2	656.626	0.18005	0.0462733	3.89102	9.9825e-05	0.000472363
IES3	690.401	0.00227665	0.0444805	0.0511832	0.95918	0.974249
IES4	363.37	-0.00780873	0.0519075	-0.150435	0.880421	0.926058
IES5	399.152	0.0429781	0.0611214	0.70316	0.481956	0.615593
IES6	505.43	0.232678	0.0594683	3.91263	9.12947e-05	0.000437963
IFA38	1859.35	0.170231	0.0426943	3.98721	6.68562e-05	0.000328375
IFH1	1020.16	-0.0981095	0.060653	-1.61755	0.105759	0.19273
IFM1	366.869	-0.0777948	0.0579174	-1.3432	0.179207	0.293415
IGD1	119.241	0.478639	0.225553	2.12207	0.0338316	0.0755134
IGO1	761.607	0.106928	0.0465178	2.29864	0.0215253	0.0518997
IGO2	319.472	-0.0316692	0.0622695	-0.508583	0.611045	0.729365
IKI1	510.661	-0.0467865	0.0474589	-0.985831	0.324216	0.462097
IKI3	1422.77	-0.0857561	0.0604074	-1.41963	0.155716	0.263155
IKS1	433.934	-0.166265	0.0739394	-2.24867	0.0245337	0.0580211
ILM1	591.042	-0.366723	0.0748133	-4.90184	9.49447e-07	7.14333e-06
ILS1	5216.7	0.0823359	0.0352291	2.33716	0.0194311	0.0477195
ILT1	396.347	0.106178	0.0606202	1.75152	0.0798561	0.153103
ILV1	2290.54	0.0582802	0.0345809	1.68533	0.0919254	0.171685
ILV2	5887.49	0.228242	0.0358523	6.36618	1.93796e-10	2.8581e-09
ILV3	4777.03	0.0861851	0.0640623	1.34533	0.178518	0.292705
ILV5	10862.1	0.31914	0.0540448	5.90511	3.52413e-09	4.16012e-08
ILV6	3119.08	0.116573	0.0828119	1.40768	0.159226	0.268358
IMA1	94.791	-0.150533	0.146637	-1.02657	0.304622	0.442335
IMA2	34.8361	-1.14831	0.176847	-6.49324	8.40075e-11	1.34219e-09
IMA5	46.2796	-0.904453	0.138047	-6.55176	5.68638e-11	9.46595e-10
IMD2	977.641	0.47348	0.0557425	8.49406	1.99541e-17	7.25131e-16
IMD3	2445.37	0.143104	0.0424525	3.37093	0.000749145	0.00286074
IMD4	2909.21	0.0519717	0.0593359	0.87589	0.38109	0.522112
IME1	89.2951	-0.497158	0.113258	-4.38961	1.13553e-05	6.73807e-05
IME2	84.856	-0.17431	0.125065	-1.39376	0.163391	0.274044
IMG1	474.324	-0.0519146	0.0635691	-0.816664	0.414121	0.552168
IMG2	330.039	-0.25053	0.0584901	-4.28328	1.84155e-05	0.000103216
IMH1	965.296	-0.0608468	0.0410322	-1.4829	0.1381	0.239394
IML1	345.097	-0.267394	0.0508731	-5.2561	1.4714e-07	1.30014e-06
IML2	802.792	0.452586	0.0696857	6.49468	8.32109e-11	1.33329e-09
IML3	117.788	-0.119452	0.0935788	-1.27649	0.201783	0.320914
IMO32	360.659	0.00993527	0.0549207	0.180902	0.856444	0.911134
IMP1	329.282	-0.0185281	0.0734739	-0.252173	0.800907	0.874471
IMP2	85.5551	-0.549327	0.116644	-4.70943	2.48413e-06	1.6947e-05
IMP2'	589.63	0.123347	0.068643	1.79694	0.0723449	0.141434
IMP3	546.692	-0.0220104	0.0754044	-0.291898	0.770364	0.854424
IMP4	937.169	-0.0117005	0.0675738	-0.173152	0.862532	0.915365
INA1	5534.34	0.00159966	0.0729978	0.0219138	0.982517	0.989081
INA17	234.326	0.245684	0.0684467	3.58942	0.000331416	0.00139914
INA22	308.189	0.159518	0.0715749	2.22868	0.0258349	0.0605063
INH1	282.963	0.255317	0.0931206	2.74179	0.00611057	0.0179396
INM1	558.682	0.0978749	0.042915	2.28067	0.0225681	0.054039
INM2	325.919	-0.227122	0.0644499	-3.52401	0.000425074	0.00173525
INN1	396.604	-0.0856145	0.0496424	-1.72462	0.0845951	0.160419
INO1	92.5069	1.69497	0.119811	14.147	1.9476e-45	1.08287e-42
INO2	367.67	0.146524	0.0635294	2.3064	0.0210882	0.0510229
INO4	222.518	0.16091	0.0699822	2.2993	0.0214879	0.0518321
INO80	1388.42	0.0484044	0.0427088	1.13336	0.257063	0.389409
INP1	153.276	-0.0935331	0.0819416	-1.14146	0.253678	0.385618
INP2	220.364	0.151968	0.070039	2.16976	0.0300247	0.0684003
INP51	666.762	0.223686	0.0483409	4.62726	3.70539e-06	2.43522e-05
INP52	300.568	-0.48713	0.0635753	-7.66225	1.82698e-14	5.15635e-13
INP53	960.574	0.1195	0.0468306	2.55176	0.0107181	0.0290128
INP54	148.775	-0.951572	0.0915902	-10.3895	2.76945e-25	2.48357e-23
IOC2	701.605	0.00454769	0.0458622	0.0991597	0.921011	0.949884
IOC3	763.141	-0.0844698	0.041289	-2.04582	0.0407743	0.0883496
IOC4	578.797	0.00815781	0.0430949	0.189299	0.849859	0.907935
IPA1	298.426	-0.026797	0.0613046	-0.437113	0.66203	0.771017
IPI1	541.454	0.0990532	0.0639912	1.54792	0.121641	0.216217
IPI3	1353.12	-0.0552376	0.0700393	-0.788665	0.430308	0.566275
IPK1	160.337	-0.172134	0.0913016	-1.88533	0.0593847	0.120635
IPL1	129.824	-0.0404876	0.0909256	-0.445283	0.656115	0.766387
IPP1	6693.12	0.227421	0.0263641	8.62614	6.34599e-18	2.43336e-16
IPT1	1008.17	0.0523002	0.0376173	1.39032	0.164431	0.275123
IQG1	846.756	0.11716	0.04094	2.86176	0.00421294	0.0129773
IRA1	853.976	-0.00418531	0.0499557	-0.0837805	0.933231	0.95795
IRA2	760.31	-0.0359105	0.0472376	-0.76021	0.447129	0.582756
IRC10	53.5719	-0.847178	0.130845	-6.47469	9.50082e-11	1.5007e-09
IRC15	54.2872	0.587868	0.247692	2.37338	0.017626	0.043907
IRC18	7.09123	-2.38518	0.61482	-3.87947	0.000104685	0.000492843
IRC19	134.765	-0.659569	0.104353	-6.32053	2.60673e-10	3.73542e-09
IRC20	1000.78	0.139714	0.0399292	3.49906	0.000466906	0.00188252
IRC21	212.579	-0.167662	0.0710108	-2.36108	0.018222	0.0451289
IRC22	2371.6	0.204081	0.0437336	4.66646	3.06438e-06	2.04292e-05
IRC23	163.758	0.0641941	0.0911632	0.704167	0.481329	0.615357
IRC24	180.774	-1.09607	0.107694	-10.1776	2.4952e-24	2.01062e-22
IRC25	302.274	-0.112246	0.0589287	-1.90477	0.0568094	0.116683
IRC3	295.356	0.120915	0.0569292	2.12395	0.0336741	0.0752692
IRC4	119.057	0.0881678	0.0995369	0.88578	0.375736	0.516207
IRC5	761.361	-0.041765	0.0394254	-1.05934	0.289443	0.425855
IRC6	236.341	-0.229911	0.0667609	-3.4438	0.000573593	0.00225543
IRC7	2167.08	0.037495	0.0637397	0.588252	0.556363	0.683167
IRC8	417.567	0.0789826	0.0564256	1.39977	0.161583	0.271585
IRE1	644.147	0.0115785	0.0506583	0.228562	0.81921	0.887576
IRR1	1028.01	0.0661935	0.0406371	1.62889	0.103335	0.189431
IRS4	214.586	-0.164231	0.0704903	-2.32984	0.0198147	0.048533
ISA1	410.975	-0.030975	0.0571911	-0.541605	0.588091	0.709897
ISA2	355.686	-0.406702	0.0630225	-6.45328	1.09456e-10	1.6952e-09
ISC1	552.832	0.0324481	0.065501	0.495383	0.62033	0.736815
ISC10	345.441	-0.0978898	0.0597468	-1.63841	0.101336	0.18638
ISD11	624.3	0.105909	0.0445316	2.37829	0.0173932	0.043405
ISF1	48.9381	0.311019	0.201593	1.5428	0.122878	0.217997
ISM1	371.94	-0.590606	0.0588348	-10.0384	1.03372e-23	7.56249e-22
ISN1	527.227	-0.058237	0.0553895	-1.05141	0.293071	0.42994
ISR1	210.156	-0.107986	0.0711625	-1.51746	0.129151	0.226738
IST1	492.491	0.166496	0.0539671	3.08515	0.00203452	0.00685988
IST2	3257.27	0.0800554	0.049238	1.62589	0.103973	0.190287
IST3	145.51	-0.0812056	0.110404	-0.735533	0.462015	0.59601
ISU1	870.275	0.128752	0.0468315	2.74926	0.005973	0.0176086
ISU2	597.77	0.309916	0.0618528	5.01054	5.42783e-07	4.31124e-06
ISW1	1095.04	0.0662865	0.0436298	1.51929	0.128688	0.226069
ISW2	928.968	-0.0258047	0.0410191	-0.629089	0.529291	0.659538
ISY1	310.588	-0.0777761	0.0588612	-1.32135	0.186386	0.302306
ITC1	750.501	0.0620847	0.0460711	1.34758	0.177792	0.291772
ITR1	3366.45	0.234239	0.0401122	5.8396	5.23248e-09	5.99848e-08
ITR2	1028.78	-0.0500733	0.0415775	-1.20434	0.22846	0.354023
ITT1	256.855	0.0298461	0.0678539	0.439859	0.660039	0.769354
IVY1	542.399	0.110921	0.0479479	2.31336	0.0207031	0.05031
IWR1	574.381	-0.0216414	0.0637927	-0.339246	0.734424	0.828108
IXR1	1199.32	-0.0809723	0.0522945	-1.54839	0.121528	0.216154
IZH1	816.174	-0.0276929	0.0834679	-0.331779	0.740056	0.833275
IZH2	628.087	0.0166267	0.048983	0.339439	0.734279	0.828108
IZH3	503.227	0.0179784	0.0505981	0.355319	0.722351	0.818602
IZH4	239.135	-0.00711522	0.0950748	-0.0748381	0.940344	0.962856
JAC1	167.776	-0.348887	0.0776782	-4.49144	7.07433e-06	4.37036e-05
JEM1	1010.67	0.252555	0.0538038	4.69401	2.67906e-06	1.81212e-05
JEN1	53.6569	0.179576	0.189847	0.9459	0.344199	0.483026
JHD1	205.966	-0.484214	0.0739889	-6.54441	5.97324e-11	9.91379e-10
JHD2	171.628	-0.602821	0.0882787	-6.82861	8.57432e-12	1.58383e-10
JID1	65.6892	-0.382596	0.155522	-2.46007	0.0138908	0.0358389
JIP4	365.411	0.011828	0.0681837	0.173473	0.86228	0.915288
JIP5	1414.86	-0.0831803	0.0408394	-2.03677	0.0416734	0.0898373
JJJ1	932.336	-0.109886	0.0512636	-2.14355	0.0320687	0.0723041
JJJ2	357.729	0.168858	0.0546353	3.09063	0.00199731	0.00675079
JJJ3	168.865	0.0454521	0.0882573	0.514995	0.606556	0.725103
JLP1	40.0613	0.364007	0.170755	2.13176	0.0330269	0.0741039
JLP2	258.479	0.0607751	0.0584012	1.04065	0.298039	0.435277
JNM1	349.68	-0.0350175	0.0626904	-0.558579	0.576449	0.700311
JSN1	1174.31	0.170751	0.0595221	2.8687	0.00412169	0.0127385
KAE1	875.144	0.0658528	0.0394574	1.66896	0.0951251	0.176711
KAP104	1380.81	-0.0211547	0.0441282	-0.479392	0.63166	0.746922
KAP114	686.638	-0.00682098	0.0427592	-0.159521	0.873259	0.921488
KAP120	908.043	-0.00725821	0.0403399	-0.179927	0.85721	0.911298
KAP122	632.094	-0.128045	0.0435892	-2.93754	0.00330831	0.010511
KAP123	2516.23	-0.0198001	0.0609407	-0.324908	0.745251	0.836414
KAP95	1142.37	-0.0173647	0.0531053	-0.326987	0.743678	0.835874
KAR1	515.569	0.0545103	0.0504251	1.08101	0.279691	0.414909
KAR2	11699	0.502121	0.0598324	8.39213	4.77422e-17	1.70158e-15
KAR3	416.397	-0.00633397	0.0630636	-0.100438	0.919997	0.94919
KAR4	410.485	0.446034	0.0559317	7.97461	1.52868e-15	4.67003e-14
KAR5	191.198	0.134377	0.0703198	1.91094	0.0560118	0.115428
KAR9	186.517	-0.159134	0.0693033	-2.29619	0.0216649	0.052191
KCC4	530.661	-0.0249157	0.0531889	-0.468437	0.639472	0.752187
KCH1	506.689	0.190637	0.052055	3.66222	0.000250035	0.00107934
KCS1	1072.71	-0.00234439	0.0392387	-0.0597469	0.952357	0.970689
KDX1	403.244	0.562879	0.0511728	10.9996	3.83977e-28	4.26983e-26
KEG1	465.671	0.0971135	0.0637137	1.52422	0.127455	0.224327
KEI1	673.831	0.120137	0.0542664	2.21383	0.0268401	0.0624398
KEL1	870.124	0.0252348	0.0479128	0.526683	0.598414	0.717684
KEL2	283.553	-0.146336	0.0638052	-2.29349	0.02182	0.0525191
KEL3	1306.9	-0.113188	0.0439046	-2.57804	0.00993613	0.0272142
KES1	2596.52	0.043943	0.0265181	1.6571	0.0974999	0.180519
KEX1	1470.94	0.151826	0.0519479	2.92266	0.00347054	0.0109451
KEX2	1352.91	0.0731933	0.035652	2.05299	0.0400734	0.0869666
KGD1	1146.49	0.0523241	0.0574679	0.910492	0.362563	0.50183
KGD2	777.108	0.126836	0.0596323	2.12696	0.0334231	0.0749023
KHA1	688.508	0.109903	0.0679412	1.61761	0.105746	0.19273
KIC1	636.373	-0.0534152	0.0637602	-0.837751	0.402171	0.540772
KIN1	826.073	0.215516	0.0606138	3.55555	0.000377183	0.00155921
KIN2	919.563	-0.0232469	0.0525252	-0.442585	0.658066	0.767698
KIN28	320.195	-0.048402	0.0608963	-0.794826	0.426715	0.563643
KIN3	370.44	0.115968	0.0513119	2.26005	0.023818	0.0565449
KIN4	703.669	0.00258824	0.0525399	0.0492623	0.96071	0.974913
KIN82	169.509	-0.0930812	0.137062	-0.679118	0.497063	0.629681
KIP1	363.191	-0.0865443	0.0608437	-1.42241	0.154909	0.26203
KIP2	415.341	0.00454486	0.0506422	0.0897445	0.92849	0.955117
KIP3	441.559	-0.0187617	0.0505335	-0.371271	0.710435	0.809762
KKQ8	316.212	-0.0831666	0.0670656	-1.24008	0.214946	0.337886
KNH1	74.0095	-0.227703	0.132644	-1.71664	0.0860446	0.162556
KNS1	676.118	0.10923	0.0548281	1.99223	0.0463463	0.0982407
KOG1	700.147	-0.0429006	0.0495122	-0.866465	0.386235	0.526857
KRE1	1686.84	0.241672	0.0496502	4.86749	1.13022e-06	8.38231e-06
KRE2	3249.97	0.221005	0.0443157	4.98707	6.13019e-07	4.80731e-06
KRE28	324.853	0.0983313	0.0611199	1.60883	0.107654	0.195607
KRE29	174.884	-0.165097	0.0783092	-2.10827	0.0350075	0.0777944
KRE33	1506.3	-0.0627697	0.0810345	-0.774605	0.438573	0.574703
KRE5	603.642	-0.370735	0.0526777	-7.03779	1.9531e-12	4.00711e-11
KRE6	2298.01	0.143218	0.0387306	3.69781	0.000217469	0.000955833
KRE9	1713.67	0.274995	0.0449988	6.11116	9.89123e-10	1.26717e-08
KRI1	2799.14	-0.0769114	0.0660581	-1.1643	0.244303	0.374091
KRR1	1203.67	-0.0193091	0.0605441	-0.318926	0.749783	0.839974
KRS1	6449.5	-0.0714716	0.0426508	-1.67574	0.0937895	0.174601
KSH1	267.027	0.0519734	0.0622871	0.834416	0.404046	0.542109
KSP1	912.093	0.062811	0.0668774	0.939196	0.34763	0.486174
KSS1	433.076	0.183532	0.0518699	3.53832	0.000402676	0.00164987
KTI11	352.476	-0.0278513	0.0674908	-0.412668	0.67985	0.78455
KTI12	893.974	0.0547593	0.0434375	1.26065	0.207436	0.328028
KTR1	2374.08	0.300989	0.0436943	6.88853	5.63714e-12	1.06971e-10
KTR2	418.796	0.450947	0.0567774	7.94237	1.98359e-15	5.9615e-14
KTR3	1468.48	0.107586	0.0419995	2.5616	0.010419	0.028369
KTR4	1922.44	0.160962	0.050649	3.178	0.00148296	0.00520204
KTR5	347.937	-0.206018	0.0629131	-3.27464	0.00105797	0.00388323
KTR6	1274.05	0.26327	0.0419501	6.27579	3.47867e-10	4.83535e-09
KTR7	797.004	-0.238908	0.037723	-6.33323	2.4008e-10	3.48524e-09
KXD1	204.186	-0.277245	0.0740713	-3.74294	0.000181878	0.000816175
LAA1	877.03	0.0594963	0.0461738	1.28853	0.197562	0.31619
LAA2	270.169	-0.0397059	0.0695141	-0.571192	0.56787	0.693357
LAC1	1023.09	0.0729878	0.0508152	1.43634	0.150906	0.256901
LAG1	1453.88	0.198118	0.0450591	4.39686	1.09828e-05	6.54495e-05
LAG2	201.996	-0.143305	0.0796289	-1.79966	0.0719136	0.140739
LAM1	575.67	-0.182447	0.0441506	-4.13238	3.59024e-05	0.000188674
LAM4	586.142	-0.0108945	0.06844	-0.159183	0.873524	0.921593
LAM5	463.977	0.0756451	0.0741135	1.02067	0.307413	0.44476
LAM6	450.577	-0.476513	0.0552263	-8.62837	6.22347e-18	2.40295e-16
LAP2	839.559	0.0512198	0.0444126	1.15327	0.248798	0.37972
LAP3	1325.02	0.20956	0.0388421	5.39517	6.84592e-08	6.46237e-07
LAS1	361.02	-0.0722255	0.0672991	-1.0732	0.283181	0.41908
LAS17	733.546	-0.0020757	0.0664616	-0.0312315	0.975085	0.98429
LAS21	713.024	0.0365682	0.0566372	0.645657	0.518502	0.649441
LAT1	3323.21	0.135629	0.0434004	3.12507	0.00177762	0.00610474
[truncated: 3,561 more rows]

## Sheet: WT_UTvshtz1swr1_UT
Probe	baseMean	log2FoldChange	lfcSE	stat	pvalue	padj
AAC1	54.0306	0.236925	0.144265	1.64229	0.10053	0.179957
AAC3	85.0278	0.0592328	0.102926	0.575489	0.564961	0.679468
AAD10	132.504	-0.080557	0.0929963	-0.866238	0.386359	0.511589
AAD14	179.034	-0.0936576	0.0777187	-1.20509	0.22817	0.342687
AAD15	6.42861	0.826849	0.454124	1.82076	0.068644	0.132844
AAD3	165.129	-0.45658	0.0864278	-5.2828	1.27227e-07	1.45852e-06
AAD4	125.749	-0.227472	0.119658	-1.90102	0.0572997	0.114889
AAH1	1029.23	-0.137096	0.0907091	-1.51138	0.13069	0.220261
AAP1	1086.28	0.179963	0.0528291	3.40651	0.000657984	0.0027948
AAR2	112.241	-0.00236652	0.0987255	-0.0239707	0.980876	0.989906
AAT1	1048.24	0.0473522	0.0404805	1.16975	0.2421	0.359337
AAT2	3038.59	0.139719	0.046546	3.00174	0.00268439	0.00924162
ABD1	555.868	-0.0129962	0.0462468	-0.281017	0.778697	0.850767
ABF1	961.393	0.162447	0.0472699	3.43658	0.00058911	0.00254503
ABF2	1553.26	0.340137	0.0326451	10.4192	2.02551e-25	2.44822e-23
ABM1	9.47659	0.180148	0.347772	0.518005	0.604455	0.712631
ABP1	1343.54	0.00178205	0.0434861	0.0409796	0.967312	0.982509
ABP140	2515.71	0.0726402	0.0285524	2.5441	0.0109559	0.0294845
ABZ1	906.278	0.0386007	0.0455437	0.847552	0.396687	0.521538
ABZ2	612.615	-0.0174438	0.0419221	-0.416101	0.677336	0.772667
ACA1	505.49	0.0994107	0.0553446	1.79621	0.0724606	0.138733
ACB1	1631.02	0.0923204	0.0427505	2.15952	0.0308099	0.0691854
ACC1	5164.85	-0.0587245	0.070532	-0.832594	0.405074	0.530806
ACE2	453.431	0.113122	0.0581131	1.94659	0.0515841	0.105577
ACF2	394.526	-0.127095	0.0579224	-2.19422	0.0282195	0.0643298
ACF4	227.489	-0.0623136	0.0705277	-0.883534	0.376948	0.502023
ACH1	317.979	-0.275187	0.0888775	-3.09625	0.00195984	0.00708498
ACK1	530.134	-0.0537773	0.0436691	-1.23147	0.218146	0.332572
ACL4	1224.9	0.18045	0.0609987	2.95826	0.0030938	0.0104315
ACM1	352.524	0.0224761	0.0577824	0.388978	0.697292	0.789924
ACO1	2734.44	0.092941	0.0716514	1.29713	0.194587	0.305622
ACO2	1642.28	-0.190102	0.0484116	-3.92678	8.60889e-05	0.000493968
ACP1	1241.35	0.188062	0.0465475	4.04021	5.34024e-05	0.00031998
ACS1	91.0581	-0.0842407	0.124548	-0.676371	0.498805	0.619468
ACS2	3279.39	-0.0792725	0.053445	-1.48325	0.138007	0.230288
ACT1	8992.51	0.214446	0.0407829	5.25823	1.45451e-07	1.63376e-06
ADA2	284.613	0.146243	0.0582815	2.50925	0.0120988	0.0319329
ADD37	330.388	-0.063995	0.0707655	-0.904325	0.365823	0.490724
ADD66	513.922	0.00419989	0.0520401	0.0807049	0.935677	0.962106
ADE1	731.515	0.0543481	0.0468138	1.16094	0.245666	0.362989
ADE12	699.786	-0.103627	0.0556187	-1.86318	0.0624373	0.122972
ADE13	1405.35	0.127399	0.0390643	3.26127	0.00110913	0.00437982
ADE16	3041.82	0.21439	0.0333617	6.42622	1.30814e-10	2.52544e-09
ADE17	202.604	-0.668169	0.102549	-6.51564	7.23804e-11	1.43727e-09
ADE2	353.2	-0.034108	0.0616268	-0.553461	0.579948	0.692437
ADE3	2750.59	0.0327397	0.0511095	0.640578	0.521797	0.641147
ADE4	1157.47	0.174525	0.0445216	3.92001	8.85455e-05	0.000503903
ADE57	2013.68	0.0820304	0.0585016	1.40219	0.160859	0.26149
ADE6	2329.95	0.040369	0.0531177	0.759991	0.44726	0.571014
ADE8	514.923	0.218159	0.0571747	3.81566	0.000135821	0.000724281
ADF1	315.797	0.170034	0.0758056	2.24302	0.0248953	0.0581344
ADH1	29202.1	0.144747	0.0706379	2.04914	0.0404489	0.0867319
ADH2	12.1707	-0.0662824	0.287728	-0.230364	0.817809	0.87882
ADH3	3110.93	0.123324	0.0372759	3.30841	0.000938277	0.00377757
ADH4	517.11	0.0966114	0.043913	2.20006	0.0278025	0.0636139
ADH5	241.235	0.0283617	0.0776742	0.365136	0.71501	0.803772
ADH6	1753.29	0.184307	0.0462508	3.98495	6.74935e-05	0.000394599
ADH7	26.8077	0.0343629	0.195368	0.175888	0.860382	0.91057
ADI1	437.188	0.00434628	0.0450378	0.0965028	0.923121	0.95206
ADK1	2821.21	0.0173032	0.0390186	0.44346	0.657433	0.75617
ADK2	201.539	0.0407061	0.0754561	0.539468	0.589564	0.699675
ADO1	2485	0.158912	0.0554644	2.86511	0.00416868	0.0133667
ADP1	1653.57	0.165577	0.0495254	3.34327	0.000827965	0.0033899
ADR1	232.46	0.234389	0.106309	2.20479	0.0274685	0.0629794
ADY2	10.7625	-0.0513648	0.401708	-0.127866	0.898255	0.935437
ADY3	157.787	-0.694099	0.0947166	-7.32817	2.33312e-13	6.82746e-12
ADY4	172.064	-0.519972	0.0754184	-6.8945	5.40561e-12	1.28992e-10
AEP1	694.292	-0.0537706	0.0406114	-1.32403	0.185494	0.294082
AEP2	325.762	-0.67954	0.0576732	-11.7826	4.79876e-32	1.11171e-29
AEP3	144.38	-0.150606	0.0860976	-1.74924	0.0802489	0.149879
AFB1	5606.89	0.143929	0.0536256	2.68396	0.00727554	0.0212012
AFG1	630.57	0.109309	0.049637	2.20217	0.027653	0.063324
AFG2	857.139	0.0602093	0.0548636	1.09744	0.272451	0.39163
AFG3	1456.45	0.0991078	0.040976	2.41868	0.0155769	0.0395649
AFI1	315.831	0.0114375	0.0535835	0.213453	0.830974	0.888161
AFR1	399.376	0.216267	0.0883124	2.44888	0.0143299	0.0368633
AFT1	922.041	0.168654	0.0463955	3.63514	0.000277829	0.00133281
AFT2	502.964	0.111967	0.0495353	2.26034	0.0238002	0.0560005
AGA1	1002.22	0.504126	0.08934	5.64278	1.67325e-08	2.18901e-07
AGA2	7.14859	1.39377	0.496464	2.8074	0.00499425	0.0155389
AGC1	502.15	-0.177914	0.0509063	-3.49493	0.000474193	0.00210752
AGE1	782.485	0.0433632	0.0383117	1.13185	0.257696	0.376852
AGE2	672.729	0.0317394	0.0400714	0.792071	0.428319	0.553194
AGP1	1118.72	-0.0586853	0.0748407	-0.784137	0.43296	0.55741
AGP2	155.371	0.374786	0.142835	2.62391	0.00869262	0.0243358
AGP3	96.6054	-0.280685	0.124052	-2.26263	0.0236584	0.0557849
AGX1	102.114	0.0289992	0.146357	0.198141	0.842935	0.897495
AHA1	2675.41	0.135655	0.0773413	1.75398	0.0794345	0.148956
AHC1	868.943	0.171194	0.0467156	3.6646	0.000247726	0.00120293
AHC2	763.837	-0.0973322	0.042792	-2.27454	0.0229333	0.0544446
AHK1	773.836	-0.0931088	0.0426815	-2.18148	0.0291481	0.0661754
AHP1	17761.3	0.235808	0.0629639	3.74514	0.000180295	0.000923058
AI1	45.5526	0.525586	0.390727	1.34515	0.178577	0.284778
AI2	27.5242	0.148566	0.377546	0.393505	0.693947	0.786614
AI4	13.7712	-0.0205089	0.484214	-0.042355	0.966216	0.981575
AI5_ALPHA	13.4464	0.119506	0.457501	0.261215	0.793926	0.861812
AIM10	355.016	-0.2252	0.0714728	-3.15084	0.00162799	0.00605866
AIM11	124.903	0.140536	0.0933371	1.50568	0.13215	0.222316
AIM14	980.98	0.0237987	0.0593712	0.400846	0.688533	0.781274
AIM17	798.651	0.433387	0.1497	2.89504	0.00379111	0.0123266
AIM18	330.457	-0.00440175	0.0679375	-0.0647912	0.94834	0.969259
AIM19	134.392	0.157697	0.108132	1.45837	0.144738	0.239936
AIM2	403.711	-0.321008	0.0554491	-5.78925	7.07023e-09	9.877e-08
AIM20	524.529	0.172817	0.0545502	3.16804	0.00153471	0.00576162
AIM21	893.013	0.096371	0.0366659	2.62835	0.00857993	0.0241598
AIM22	426.339	-0.0199919	0.0463179	-0.431624	0.666015	0.763606
AIM23	269.245	-0.68926	0.0749963	-9.19059	3.90695e-20	2.71533e-18
AIM24	704.508	-0.0810137	0.0406718	-1.99189	0.0463832	0.0969149
AIM25	408.241	-0.129061	0.055556	-2.32308	0.0201747	0.0491979
AIM29	662.31	0.0416574	0.051309	0.811893	0.416853	0.541772
AIM3	551.425	-0.121804	0.0660442	-1.84428	0.0651428	0.127264
AIM32	101.924	-0.33945	0.0934456	-3.63259	0.000280588	0.00134064
AIM33	43.4507	-0.474106	0.161976	-2.927	0.00342244	0.0113537
AIM34	177.335	0.0987551	0.0772571	1.27826	0.201156	0.312935
AIM36	262.184	-0.412894	0.0707509	-5.83589	5.35056e-09	7.72704e-08
AIM39	227.043	-1.12556	0.0864728	-13.0164	9.87566e-39	3.92205e-36
AIM4	163.142	0.28324	0.0925839	3.05928	0.00221869	0.00785727
AIM41	547.506	-0.255476	0.0557724	-4.58069	4.63438e-06	3.68102e-05
AIM44	548.148	0.154325	0.0433193	3.5625	0.000367345	0.0016824
AIM45	861.488	0.179642	0.0366355	4.9035	9.41453e-07	8.76797e-06
AIM46	865.598	-0.0576877	0.0520404	-1.10852	0.267638	0.386652
AIM6	731.095	0.0309418	0.054723	0.565426	0.571784	0.685599
AIM7	539.839	0.141527	0.0487633	2.90232	0.00370405	0.0120931
AIM9	1805.05	0.172664	0.0325115	5.31085	1.09112e-07	1.26652e-06
AIP1	1277.7	0.0790976	0.0535089	1.47821	0.139351	0.232251
AIP5	1356.41	0.207421	0.0421387	4.92235	8.55105e-07	8.08569e-06
AIR1	535.937	-0.0480513	0.0630961	-0.761557	0.446324	0.570212
AIR2	289.674	0.0500812	0.0606974	0.825096	0.409317	0.535231
AKL1	889.752	0.0587104	0.0560163	1.04809	0.294595	0.415091
AKR1	2689.74	0.292652	0.050007	5.85222	4.85047e-09	7.04142e-08
AKR2	417.308	-0.0017944	0.0510361	-0.0351595	0.971953	0.985422
ALA1	3470.69	0.169538	0.0448819	3.77743	0.000158455	0.000825687
ALB1	1533.68	0.202483	0.0844232	2.39842	0.0164658	0.0414065
ALD2	169.635	0.133748	0.099183	1.34849	0.1775	0.283429
ALD3	135.79	-0.368524	0.157003	-2.34724	0.0189129	0.0466117
ALD4	553.159	0.269094	0.133952	2.00889	0.0445489	0.0938583
ALD5	2798.89	0.154396	0.0490909	3.1451	0.0016603	0.00616652
ALD6	8449.37	0.0735058	0.0529269	1.38882	0.164889	0.26705
ALE1	1498.01	-0.0984803	0.0456372	-2.1579	0.0309359	0.0694122
ALF1	149.024	-0.365022	0.0901535	-4.04889	5.14605e-05	0.000310326
ALG1	1123.32	0.0527653	0.060564	0.871231	0.383628	0.509062
ALG11	805.117	-0.0877473	0.0582933	-1.50527	0.132254	0.222424
ALG12	1487.99	0.0485855	0.054018	0.899432	0.368423	0.493241
ALG13	335.181	-0.137025	0.0816171	-1.67888	0.0931758	0.169413
ALG14	662.043	0.106505	0.0615352	1.73079	0.0834888	0.154939
ALG2	757.988	0.10015	0.0511633	1.95746	0.0502929	0.103489
ALG3	738.187	0.0994883	0.0503337	1.97658	0.0480895	0.0997678
ALG5	944.095	0.117524	0.0585271	2.00802	0.0446408	0.0939899
ALG6	1227.68	0.0768254	0.0383428	2.00364	0.0451081	0.0948208
ALG7	783.243	0.0141622	0.0503156	0.281466	0.778353	0.850558
ALG8	630.818	-0.313748	0.047733	-6.57297	4.93201e-11	1.0008e-09
ALG9	1724.83	0.148009	0.0485481	3.04871	0.00229823	0.00809257
ALK1	1077.17	0.222645	0.0391462	5.68752	1.28901e-08	1.73533e-07
ALK2	1024.62	0.176446	0.0486937	3.62359	0.000290547	0.00137954
ALO1	1499.76	0.164502	0.0303767	5.41539	6.11557e-08	7.37582e-07
ALP1	32.5041	0.169283	0.195102	0.867663	0.385579	0.511042
ALR1	1275.58	-0.0451593	0.0572908	-0.788247	0.430552	0.555422
ALR2	229.112	-0.145763	0.0594312	-2.45263	0.0141815	0.0365889
ALT1	1338.67	0.219117	0.0441104	4.96748	6.783e-07	6.55886e-06
ALT2	293.069	-0.0876788	0.0727481	-1.20524	0.228111	0.342687
ALY1	655.933	0.119931	0.0474911	2.52534	0.0115586	0.0308082
ALY2	493.657	0.185988	0.0462135	4.02453	5.70893e-05	0.000339483
AMA1	13.9032	-2.10355	0.383847	-5.48018	4.24889e-08	5.29682e-07
AMD1	1277.88	0.0925663	0.041405	2.23563	0.0253759	0.0590088
AMD2	158.551	-0.176814	0.0825782	-2.14117	0.03226	0.0718324
AME1	177.158	0.0887639	0.0687933	1.2903	0.196947	0.30811
AMF1	73.2357	-0.385057	0.124472	-3.09353	0.0019779	0.00714099
AMN1	1587.92	0.0984482	0.0279747	3.51918	0.000432876	0.00194096
AMS1	410.719	0.243536	0.0875745	2.78091	0.00542074	0.0165661
ANB1	23.1516	0.804279	0.203714	3.94807	7.87825e-05	0.000454861
ANP1	1846.78	0.167956	0.044351	3.78698	0.000152492	0.000799111
ANR2	444.808	0.0495338	0.0502974	0.984817	0.324714	0.447326
ANT1	327.604	-0.111045	0.0583332	-1.90364	0.0569572	0.114326
ANY1	867.196	0.116687	0.0439443	2.65534	0.00792275	0.0227534
AOS1	524.531	0.151521	0.0475742	3.18493	0.00144789	0.0054972
APA1	2596.24	0.262191	0.038474	6.81477	9.44138e-12	2.1514e-10
APA2	226.982	-0.0581303	0.0754861	-0.770079	0.441253	0.565208
APC1	447.342	-0.00310954	0.0643531	-0.04832	0.961461	0.977817
APC11	240.55	-0.119727	0.0625487	-1.91414	0.0556026	0.112174
APC2	310.714	-0.249465	0.0547978	-4.55246	5.3021e-06	4.1346e-05
APC4	239.196	-0.0335957	0.0674304	-0.498228	0.618323	0.72575
APC5	329.341	-0.132494	0.0632908	-2.09341	0.0363125	0.0794246
APC9	132.951	-0.283265	0.0946386	-2.99312	0.00276141	0.00948913
APD1	1443.24	0.233333	0.04006	5.82459	5.72528e-09	8.21434e-08
APE1	1031.96	-0.0532665	0.0807673	-0.659506	0.509571	0.629883
APE2	1466.51	-0.0472486	0.0416866	-1.13342	0.257036	0.376084
APE3	8698.81	0.156863	0.0402817	3.89414	9.85471e-05	0.00055123
APE4	569.31	-0.0201321	0.0559415	-0.359877	0.718939	0.807038
APJ1	261.369	-0.0402455	0.0946836	-0.425052	0.670799	0.767416
APL1	821.94	0.178505	0.0366484	4.87075	1.11176e-06	1.01003e-05
APL2	1031.85	0.0607492	0.0332936	1.82465	0.0680537	0.132023
APL3	502.875	0.00138378	0.0575443	0.0240472	0.980815	0.989906
APL4	1134.75	-0.107723	0.032887	-3.27555	0.00105456	0.0041878
APL5	1053.93	0.0408952	0.033085	1.23607	0.216434	0.330779
APL6	1005.46	-0.0366402	0.0368072	-0.995465	0.31951	0.44147
APM1	542.44	0.0328473	0.0423356	0.775879	0.43782	0.561671
APM2	340.339	-0.0424356	0.0608316	-0.69759	0.485433	0.606247
APM3	560.713	0.164215	0.0509597	3.22245	0.00127098	0.00495559
APM4	947.159	0.156135	0.0407135	3.83498	0.000125576	0.000679186
APN1	875.567	-0.00136757	0.036558	-0.0374084	0.970159	0.984143
APN2	203.962	-0.213576	0.0768259	-2.78001	0.00543578	0.0165878
APP1	895.649	-0.0149479	0.039518	-0.378255	0.705241	0.795686
APQ12	377.963	0.0402188	0.0670147	0.600148	0.548407	0.664157
APS1	258.31	0.0876468	0.0651407	1.3455	0.178463	0.284722
APS2	280.297	0.105012	0.0637332	1.64769	0.0994171	0.178597
APS3	529.551	0.103863	0.0499561	2.07909	0.0376095	0.081747
APT1	1114.03	0.160043	0.0566409	2.82557	0.00471968	0.0148173
APT2	561.639	-0.0107923	0.0459659	-0.234789	0.814373	0.876993
AQR1	401.134	-0.0600666	0.0914407	-0.656892	0.51125	0.631397
AQY1	7.4225	-0.874971	0.311196	-2.81164	0.00492903	0.0153704
AQY2	97.9318	-0.164602	0.103442	-1.59126	0.111551	0.195331
AQY3	283.934	-0.0565134	0.0878019	-0.643647	0.519804	0.639547
ARA1	1803.55	0.473431	0.0511906	9.2484	2.27872e-20	1.60376e-18
ARA2	227.764	0.149518	0.0751518	1.98954	0.0466412	0.0972348
ARB1	3935.26	0.0218374	0.0448315	0.4871	0.626188	0.732661
ARC1	4650.89	0.157499	0.0434377	3.62585	0.000288015	0.00136869
ARC15	946.572	0.124336	0.0567265	2.19184	0.0283908	0.0646408
ARC18	1182.3	0.156412	0.0400981	3.90074	9.5899e-05	0.000538668
ARC19	1280.81	0.0636456	0.0417904	1.52297	0.127766	0.216628
ARC35	1731.14	0.117836	0.0371391	3.17283	0.00150962	0.00569437
ARC40	1824.73	0.322951	0.0363091	8.8945	5.86833e-19	3.29575e-17
ARD1	877.141	0.184962	0.0410987	4.50043	6.78152e-06	5.10911e-05
ARE1	780.804	-0.162074	0.0533034	-3.0406	0.00236107	0.00826671
ARE2	1735.94	0.0261941	0.0423031	0.619202	0.535783	0.652883
ARF1	3538.14	0.148111	0.0471869	3.13882	0.00169629	0.00626669
ARF2	2154.23	0.251998	0.0464471	5.42549	5.77967e-08	7.04714e-07
ARF3	262.945	0.0216011	0.0600865	0.359499	0.719222	0.807038
ARG1	1530.14	0.0606831	0.127929	0.47435	0.63525	0.740304
ARG2	497.208	0.0266562	0.0463905	0.574604	0.565559	0.680041
ARG3	811.887	-0.193019	0.12415	-1.55472	0.120013	0.206906
ARG4	2446.62	0.147101	0.058989	2.4937	0.012642	0.0331243
ARG56	1550.99	-0.0775145	0.0736947	-1.05183	0.292876	0.413717
ARG7	1446.51	0.171865	0.0696665	2.46697	0.0136263	0.0353699
ARG8	536.484	-0.0907705	0.0785101	-1.15616	0.247614	0.365182
ARG80	227.985	0.190736	0.0674866	2.82628	0.00470926	0.0148013
ARG81	761.147	0.0997801	0.0400535	2.49117	0.0127322	0.0333133
ARG82	262.941	0.212165	0.075909	2.79499	0.0051902	0.0160053
ARH1	628.899	0.0723147	0.0425621	1.69904	0.0893116	0.163561
ARI1	1194.92	0.115817	0.0406102	2.85193	0.00434552	0.0138459
ARK1	277.213	-0.1256	0.0729818	-1.72098	0.0852539	0.157479
ARL1	808.496	0.0804652	0.0385199	2.08893	0.0367142	0.0800827
ARL3	285.873	-0.364012	0.0634815	-5.73414	9.8006e-09	1.34215e-07
ARN1	1289.52	0.607907	0.0719856	8.44485	3.04437e-17	1.41056e-15
ARN2	3172.09	0.413629	0.117229	3.52837	0.000418124	0.00188088
ARO1	2555.34	0.0883894	0.0544101	1.6245	0.104268	0.185009
ARO10	1304.26	0.216648	0.0613766	3.52982	0.000415843	0.00187214
ARO2	3060.04	0.133028	0.0571128	2.32922	0.0198476	0.0485281
ARO3	1765.94	0.127381	0.0549054	2.32001	0.0203402	0.0494962
ARO4	3464.5	0.0845012	0.059892	1.41089	0.158276	0.25822
ARO7	878.395	0.0710479	0.0443479	1.60206	0.109143	0.192097
ARO8	3325.49	0.118374	0.0410799	2.88155	0.00395724	0.0128218
ARO80	325.894	-0.0597961	0.0676474	-0.883938	0.37673	0.502001
ARO9	1175.96	0.266342	0.0484857	5.49321	3.94689e-08	4.94294e-07
ARP1	272.627	-0.136021	0.0616395	-2.20672	0.0273334	0.0627473
ARP10	17.7181	-0.389645	0.266206	-1.4637	0.143276	0.237832
ARP2	1404.22	0.056553	0.04445	1.27228	0.203272	0.315608
ARP3	1826.89	0.0820613	0.0403493	2.03377	0.0419744	0.0892457
ARP4	856.966	-0.000183657	0.0365497	-0.00502485	0.995991	0.997426
ARP5	1109.82	0.0839438	0.0351065	2.39112	0.0167972	0.0421255
ARP6	298.563	-0.295608	0.0597508	-4.94734	7.52338e-07	7.17496e-06
ARP7	1201.12	0.115705	0.0325911	3.55019	0.000384946	0.00175004
ARP8	671.663	-0.0253441	0.0431383	-0.587507	0.556863	0.671764
ARP9	1088	0.0650068	0.0389533	1.66884	0.0951492	0.17221
ARR1	310.426	0.0856209	0.0560668	1.52712	0.126731	0.215283
ARR2	27.2948	-0.345192	0.205423	-1.6804	0.0928804	0.169134
ARR3	55.368	-0.0505783	0.16215	-0.311922	0.7551	0.833007
ART10	285.904	0.0921189	0.0669668	1.37559	0.168948	0.272355
ART5	257.592	0.0159923	0.0649138	0.246362	0.805402	0.871213
ARV1	146.446	-0.0651858	0.0820356	-0.794603	0.426844	0.55182
ARX1	1870.61	0.106792	0.0774076	1.37961	0.167706	0.270745
ASA1	376.19	-0.0703488	0.0508437	-1.38363	0.166472	0.269066
ASC1	6897.54	-0.0104978	0.0633212	-0.165787	0.868325	0.915066
ASE1	513.633	0.137267	0.050445	2.72113	0.00650588	0.0192781
ASF1	960.37	0.180173	0.0413991	4.35211	1.34832e-05	9.42977e-05
ASF2	480.693	0.0318155	0.0566229	0.561885	0.574195	0.687416
ASG1	897.897	0.124018	0.0499115	2.48476	0.0129638	0.0338716
ASH1	917.883	0.0518772	0.0442477	1.17243	0.241026	0.358125
ASI1	869.706	0.0792437	0.0494123	1.60372	0.108775	0.19151
ASI2	345.303	-0.120021	0.0686124	-1.74926	0.0802462	0.149879
ASI3	557.766	-0.354893	0.055514	-6.39285	1.62818e-10	3.07914e-09
ASK1	445.317	0.212322	0.0552684	3.84165	0.000122208	0.000664199
ASK10	1142.58	-0.0238003	0.0431475	-0.551602	0.581221	0.693512
ASM4	763.077	0.0452829	0.0379278	1.19392	0.232508	0.34798
ASN1	9690.36	0.14128	0.0527477	2.67841	0.00739732	0.0214886
ASN2	4958.07	0.182886	0.0447816	4.08396	4.42752e-05	0.000272011
ASP1	1111.05	0.0144553	0.0543092	0.266167	0.79011	0.858681
ASR1	141.253	0.145579	0.0912686	1.59506	0.110699	0.194405
AST1	482.961	0.178966	0.0432279	4.14006	3.47218e-05	0.00021894
AST2	230.59	-0.0477016	0.0748015	-0.63771	0.523662	0.642587
ATC1	695.328	0.0363496	0.0626192	0.580487	0.561587	0.676141
ATE1	283.077	0.112621	0.0672138	1.67557	0.0938233	0.170302
ATF1	440.906	-0.142649	0.0546077	-2.61226	0.00899466	0.0250302
ATF2	453.799	-0.324925	0.0455183	-7.13835	9.44593e-13	2.53717e-11
ATG1	279.822	-0.338515	0.0936153	-3.61602	0.000299167	0.00140925
ATG10	19.262	-1.02551	0.234794	-4.36772	1.25553e-05	8.89264e-05
ATG11	414.055	-0.0486115	0.0567515	-0.856567	0.391684	0.516303
ATG12	176.629	0.00887521	0.0740236	0.119897	0.904565	0.938667
ATG13	642.692	-0.211086	0.0551618	-3.82666	0.000129893	0.000697783
ATG14	67.0269	-1.18918	0.179956	-6.60817	3.8911e-11	8.10281e-10
ATG15	438.315	0.0861946	0.0763859	1.12841	0.259147	0.377979
ATG16	49.8325	-0.384618	0.164201	-2.34235	0.0191625	0.0471015
ATG17	213.248	-0.0957356	0.0906819	-1.05573	0.291092	0.412139
ATG18	314.421	-0.0212257	0.0654196	-0.324454	0.745594	0.826456
ATG19	753.601	-0.192341	0.053181	-3.61672	0.000298357	0.00140701
ATG2	303.107	-0.276228	0.074386	-3.71344	0.000204458	0.00102774
ATG20	381.851	0.0677468	0.0666254	1.01683	0.309234	0.430947
ATG21	334.262	-0.0726832	0.0613874	-1.18401	0.23641	0.352775
ATG22	272.65	-0.251062	0.0900416	-2.78829	0.00529869	0.0162587
ATG23	257.954	-0.0192567	0.0687153	-0.280238	0.779295	0.851253
ATG26	776.303	-0.332093	0.0461727	-7.19241	6.36561e-13	1.77853e-11
ATG27	1280.42	0.353019	0.0474204	7.44445	9.73465e-14	3.02372e-12
ATG29	99.2937	-0.496954	0.143016	-3.47482	0.000511196	0.00225576
ATG3	324.282	0.0976195	0.0776443	1.25727	0.208658	0.32226
ATG31	170.985	0.198054	0.0943526	2.09908	0.0358095	0.0784479
ATG32	180.936	0.0736122	0.0828867	0.888106	0.374484	0.499911
ATG33	370.979	0.0342468	0.0724036	0.472998	0.636214	0.740897
ATG34	87.6911	-2.06462	0.193498	-10.67	1.40672e-26	1.90765e-24
ATG36	108.097	-0.353783	0.117317	-3.01561	0.00256465	0.00887886
ATG38	194.914	-0.352615	0.0918763	-3.83793	0.000124074	0.000673683
ATG39	63.4763	-1.89299	0.387368	-4.8868	1.02488e-06	9.40323e-06
ATG4	144.243	-0.253414	0.105492	-2.40222	0.0162958	0.0410594
ATG40	173.226	0.185869	0.0951898	1.95262	0.050865	0.104319
ATG41	230.287	0.095784	0.0849815	1.12712	0.259693	0.378478
ATG42	991.887	0.0536404	0.0773917	0.693103	0.488245	0.608541
ATG5	346.954	0.104857	0.0593	1.76825	0.077019	0.145309
ATG7	171.454	-0.285023	0.117788	-2.4198	0.0155292	0.0394979
ATG8	207.023	0.168802	0.122834	1.37423	0.169371	0.272909
ATG9	199.317	-0.405593	0.0862241	-4.70393	2.55195e-06	2.12408e-05
ATH1	381.725	-0.236252	0.0982751	-2.40399	0.0162172	0.040948
ATM1	954.739	-0.0390842	0.0454701	-0.859558	0.390032	0.514369
ATO2	27.4288	-0.344575	0.309643	-1.11281	0.265789	0.384841
ATO3	493.907	-0.0538718	0.0693858	-0.776409	0.437508	0.561618
ATP1	2746.35	0.0834493	0.0494839	1.68639	0.0917204	0.167202
ATP10	149.617	-0.33339	0.0913449	-3.64979	0.000262451	0.00126837
ATP11	807.824	0.0503745	0.0444047	1.13444	0.25661	0.375568
ATP12	421.733	-0.226005	0.0518821	-4.35613	1.32384e-05	9.27043e-05
ATP14	1114.15	0.171305	0.0423626	4.04379	5.25946e-05	0.000316136
ATP15	815.121	0.175803	0.0578722	3.03777	0.00238335	0.00833642
ATP16	1256.52	0.090203	0.0422524	2.13486	0.0327723	0.0726531
ATP17	717.622	0.183715	0.0499046	3.68133	0.000232017	0.00114262
ATP18	550.588	-0.0456273	0.0584675	-0.780387	0.435163	0.559036
ATP19	667.802	0.120568	0.0616474	1.95576	0.0504931	0.103784
ATP2	6350.54	0.0576598	0.0350796	1.64368	0.100242	0.179614
ATP20	473.293	0.0936858	0.0565321	1.65721	0.0974761	0.175849
ATP22	498.775	-0.00049861	0.0464402	-0.0107366	0.991434	0.995684
ATP23	227.957	-0.157814	0.0656521	-2.4038	0.0162259	0.0409513
ATP25	520.646	-0.0962309	0.04795	-2.0069	0.0447603	0.094161
ATP3	1976.6	0.103873	0.0372836	2.78603	0.00533586	0.0163547
ATP4	1648.05	0.145439	0.0381194	3.81535	0.000135991	0.000724281
ATP5	1568.04	0.146151	0.0313758	4.65809	3.1916e-06	2.59434e-05
ATP7	1333.64	0.16293	0.0539749	3.01863	0.00253923	0.00880731
ATR1	1100.08	0.20488	0.0642208	3.19025	0.00142151	0.00540602
ATR2	92.5427	0.1813	0.220184	0.823402	0.41028	0.535926
ATS1	304.245	0.0359504	0.0781657	0.459926	0.645569	0.746851
ATX1	310.447	0.412348	0.0844544	4.88249	1.04753e-06	9.57934e-06
ATX2	391.287	0.0701159	0.0807587	0.868214	0.385277	0.510763
AUA1	6.15364	0.924236	0.848191	1.08966	0.275865	0.395108
AUR1	1496.76	0.131712	0.0489871	2.68871	0.00717278	0.0209457
AUS1	206.426	-0.969046	0.0719111	-13.4756	2.17642e-41	1.21009e-38
AVL9	831.232	0.0939523	0.0335947	2.79664	0.00516373	0.0159413
AVO1	317.345	0.0128173	0.053927	0.237678	0.812131	0.875256
AVO2	198.767	-0.183288	0.0927138	-1.97692	0.0480507	0.0997618
AVT1	1715.93	0.200173	0.0408209	4.90368	9.40561e-07	8.76797e-06
AVT2	214.589	-0.313866	0.0853522	-3.67731	0.000235708	0.00115977
AVT3	938.302	-0.0164656	0.0463398	-0.355324	0.722347	0.809105
AVT4	1088.34	0.0761383	0.0372973	2.04139	0.0412119	0.087907
AVT5	318.667	0.00813717	0.0618404	0.131583	0.895314	0.933598
AVT6	591.023	-0.151672	0.0860656	-1.76229	0.0780209	0.146801
AVT7	1270.15	-0.0511598	0.0445064	-1.14949	0.250352	0.368243
AXL1	566.096	0.144753	0.0430538	3.36215	0.000773384	0.00319704
AXL2	1554.81	0.245018	0.0457447	5.3562	8.49894e-08	1.00115e-06
AYR1	763.106	-0.0383035	0.0711747	-0.538162	0.590465	0.700159
AYT1	154.278	-0.0677407	0.0911826	-0.742913	0.457535	0.580523
AZF1	387.567	-0.22673	0.0714459	-3.17346	0.00150635	0.00568589
AZR1	23.2851	2.04405	0.328263	6.22687	4.75831e-10	8.29349e-09
BAG7	23.0979	1.26229	0.366142	3.44754	0.000565715	0.00245925
BAP2	4552.2	0.0812763	0.0298467	2.72312	0.00646676	0.0192068
BAP3	1619.36	-0.115979	0.0433947	-2.67264	0.00752561	0.0217476
BAR1	29.5999	-0.642575	0.200523	-3.20449	0.00135301	0.00518808
BAS1	632.805	0.0872291	0.0842307	1.0356	0.30039	0.421334
BAT1	9322.25	0.246884	0.0391837	6.30067	2.96358e-10	5.31533e-09
BAT2	2756.43	0.236538	0.0453316	5.21794	1.80922e-07	1.988e-06
BBC1	1499.8	-0.159578	0.0541257	-2.94828	0.00319549	0.0107353
BBP1	271.385	0.0402582	0.0566586	0.71054	0.47737	0.599263
BCD1	446.972	0.000632031	0.063126	0.0100122	0.992012	0.995773
BCH1	992.496	-0.0658649	0.0432254	-1.52375	0.12757	0.216379
BCH2	584.376	0.060568	0.0442179	1.36976	0.170761	0.274403
BCK1	472.006	-0.111205	0.0500754	-2.22076	0.0263672	0.0609316
BCK2	841.921	0.0188759	0.0422075	0.447217	0.654718	0.753672
BCP1	958.325	0.173476	0.0615983	2.81625	0.00485874	0.0151938
BCS1	491.658	0.0774942	0.047053	1.64696	0.0995669	0.178751
BCY1	1761.62	0.332001	0.0404635	8.20497	2.30652e-16	9.64228e-15
BDF1	1350.71	-0.0785176	0.0349023	-2.24964	0.024472	0.0573711
BDF2	1866.58	0.0924507	0.0522635	1.76893	0.0769047	0.145143
BDH1	1124.08	-0.246938	0.083172	-2.969	0.00298772	0.0101168
BDH2	74.8308	0.26802	0.167947	1.59586	0.11052	0.194152
BDP1	854.945	0.0811865	0.0379022	2.142	0.0321936	0.0717421
BDS1	254.849	0.0954326	0.0729602	1.30801	0.19087	0.300719
BEM1	560.054	0.000473782	0.045789	0.0103471	0.991744	0.995684
BEM2	2206.91	0.0667052	0.0413704	1.61239	0.106877	0.188707
BEM3	787.4	0.109515	0.0456445	2.3993	0.0164265	0.0413263
BEM4	413.434	-0.149126	0.0512876	-2.90764	0.00364172	0.011935
BER1	495.541	0.1365	0.0455351	2.99768	0.00272046	0.00935421
BET1	260.875	-0.113723	0.0557596	-2.03953	0.0413968	0.0881188
BET2	344.994	-0.147606	0.0573932	-2.57184	0.0101161	0.0276152
BET3	733.104	0.134111	0.0397869	3.37074	0.000749654	0.0031105
BET4	634.669	0.0314281	0.0601638	0.522376	0.601409	0.709642
BET5	389.229	-0.047709	0.051553	-0.925436	0.354739	0.479191
BFA1	121.669	-0.0500697	0.0913547	-0.54808	0.583637	0.694716
BFR1	4339.69	0.100029	0.0300633	3.32729	0.000876942	0.00356679
BFR2	1343.08	0.153412	0.0628947	2.43919	0.0147203	0.0377385
BGL2	6843.45	0.214779	0.0465078	4.61814	3.87201e-06	3.10207e-05
BIG1	293.895	-0.02944	0.0719847	-0.408976	0.682557	0.776542
BIK1	448.789	-0.111986	0.0472509	-2.37004	0.0177862	0.0442072
BIL1	181.365	0.136606	0.073244	1.86508	0.0621702	0.12249
BIM1	759.636	0.0320404	0.0388642	0.82442	0.409701	0.535356
BIO2	434.276	-0.187107	0.061662	-3.0344	0.00241014	0.00841732
BIO3	68.6599	-0.625806	0.133115	-4.70124	2.58585e-06	2.14908e-05
BIO4	33.6351	-1.39223	0.15495	-8.98504	2.58632e-19	1.52978e-17
BIO5	16.6144	-0.955074	0.428118	-2.23087	0.0256898	0.0596142
BIR1	514.929	0.000891141	0.0467412	0.0190654	0.984789	0.99263
BIT2	125.31	-0.463267	0.0869748	-5.32645	1.00152e-07	1.16739e-06
BIT61	261.925	0.00624891	0.0617489	0.101199	0.919393	0.949447
BLI1	170.415	0.0597734	0.0817462	0.731207	0.464653	0.587419
BLM10	1506.17	-0.0259924	0.0493819	-0.526354	0.598642	0.707236
BLS1	53.7362	-0.47038	0.175909	-2.67399	0.00749545	0.0216943
BMH1	6963.19	0.0874076	0.0325516	2.68521	0.00724852	0.0211394
BMH2	3604.38	0.119306	0.0241394	4.94238	7.71761e-07	7.33503e-06
BMS1	1885.26	0.110127	0.0717034	1.53587	0.124571	0.212654
BMT2	211.767	0.181816	0.0721918	2.51851	0.0117853	0.0312179
BMT5	427.659	0.0299151	0.0935768	0.319685	0.749207	0.828973
BMT6	230.367	0.0877936	0.0737309	1.19073	0.233759	0.349382
BNA1	1079.72	0.242074	0.0602527	4.01765	5.87821e-05	0.00034806
BNA2	185.515	-0.962543	0.125833	-7.64938	2.01957e-14	6.97442e-13
BNA3	687.685	0.0372355	0.0559212	0.665858	0.505502	0.625827
BNA4	169.388	-0.383571	0.0817432	-4.69239	2.70033e-06	2.23155e-05
BNA5	245.092	-0.68832	0.0784768	-8.771	1.77094e-18	9.20227e-17
BNA6	314.556	-0.872654	0.0725742	-12.0243	2.64846e-33	7.75023e-31
BNA7	277.584	-0.288497	0.0579261	-4.98043	6.34441e-07	6.22132e-06
BNI1	967.838	0.0534582	0.0477071	1.12055	0.262479	0.381513
BNI4	793.959	0.0653292	0.0499945	1.30673	0.191305	0.301234
BNI5	956.696	0.156222	0.0358443	4.35834	1.31055e-05	9.21192e-05
BNR1	393.54	0.00698964	0.0572175	0.122159	0.902773	0.93804
BNS1	77.9842	-0.264661	0.11597	-2.28215	0.0224806	0.0536447
BOI1	1146.8	0.203806	0.042957	4.74442	2.09102e-06	1.76957e-05
BOI2	751.831	0.098783	0.0410568	2.40601	0.016128	0.0407783
BOL1	256.285	-0.394438	0.0727694	-5.42038	5.94715e-08	7.20396e-07
BOL2	817.416	0.0820688	0.0455489	1.80177	0.0715809	0.137427
BOL3	178.676	0.1313	0.0762836	1.72121	0.0852131	0.157456
BOP2	106.812	0.0198397	0.179205	0.110709	0.911847	0.94411
BOP3	299.545	0.154023	0.0732893	2.10158	0.0355905	0.0779989
BOR1	306.176	-0.0417689	0.0584092	-0.715108	0.474542	0.597038
BOS1	459.418	-0.0175267	0.0532611	-0.329071	0.742102	0.824393
BPH1	448.249	-0.147476	0.0499184	-2.95435	0.00313333	0.0105456
BPL1	559.573	0.0644951	0.0469704	1.3731	0.169721	0.273204
BPT1	1267.59	0.107	0.0454167	2.35596	0.0184747	0.0456733
BRE1	1337.45	0.0643932	0.04239	1.51907	0.128746	0.217776
BRE2	345.102	-0.319198	0.0708138	-4.50757	6.55744e-06	4.95372e-05
BRE4	909.713	-0.0163642	0.0339604	-0.481863	0.629903	0.735615
BRE5	2161.98	0.0500192	0.032491	1.53948	0.123688	0.211602
BRF1	452.852	-0.155723	0.0484833	-3.21189	0.00131863	0.00508784
BRL1	342.488	0.200239	0.0527313	3.79735	0.000146251	0.000770034
BRN1	164.251	-0.0670092	0.0751436	-0.891748	0.372528	0.497539
BRO1	1078.14	0.156668	0.0386126	4.05744	4.96132e-05	0.000301804
BRR1	415.2	0.115679	0.0489218	2.36457	0.0180509	0.0447449
BRR2	723.952	-0.0661885	0.0530618	-1.24739	0.212256	0.325767
BRR6	151.958	-0.522629	0.0761285	-6.86509	6.64503e-12	1.55892e-10
BRX1	2330.94	0.165225	0.0538542	3.068	0.00215494	0.0076765
BSC1	179.514	-0.748611	0.229591	-3.26063	0.00111166	0.00438667
BSC2	241.016	0.119074	0.0689077	1.72802	0.0839839	0.15565
BSC5	169.297	-0.198745	0.134224	-1.4807	0.138686	0.231282
BSC6	519.694	-0.0849805	0.058038	-1.46422	0.143133	0.2377
BSD2	772.001	0.153244	0.0443898	3.45224	0.000555953	0.00242924
BSP1	418.303	0.0713006	0.0492887	1.44659	0.148012	0.244415
BST1	744.529	0.0344546	0.0477321	0.721832	0.470398	0.593283
BTN2	509.875	0.0564967	0.173621	0.325403	0.744876	0.825884
BTS1	263.137	-0.00125326	0.0565751	-0.0221522	0.982327	0.990962
BTT1	63.9624	-0.361662	0.118866	-3.0426	0.00234546	0.00822242
BUB1	253.894	0.0717531	0.0682515	1.0513	0.293119	0.413745
BUB2	94.9972	-0.233356	0.0971859	-2.40113	0.0163445	0.0411574
BUB3	436.002	0.00143768	0.048988	0.0293475	0.976587	0.988962
BUD13	241.699	-0.0393362	0.0708911	-0.554883	0.578975	0.691833
BUD14	1042.88	0.194491	0.0440538	4.41486	1.01075e-05	7.34612e-05
BUD16	312.969	0.0318846	0.0590002	0.540415	0.588911	0.699347
BUD17	485.712	0.0943177	0.057187	1.64928	0.0990895	0.178124
BUD2	466.408	0.0496681	0.0460701	1.0781	0.28099	0.400386
BUD20	964.432	0.0613617	0.0702378	0.873628	0.382321	0.507449
BUD21	1206.35	0.181078	0.0608371	2.97645	0.00291611	0.0099287
BUD22	1247.59	0.0851044	0.0658929	1.29156	0.196511	0.307688
BUD23	854.257	0.163355	0.0700957	2.33045	0.0197823	0.0483896
BUD27	732.955	0.101387	0.06443	1.5736	0.11558	0.20105
BUD3	665.329	0.0873952	0.0466611	1.87298	0.0610716	0.120839
BUD31	70.2537	-0.072208	0.114763	-0.629193	0.529222	0.646983
BUD32	579.924	0.0564289	0.0449438	1.25554	0.209282	0.323044
BUD4	911.506	0.143834	0.0444997	3.23225	0.00122821	0.0047989
BUD5	144.757	-0.0612294	0.0828406	-0.739122	0.459833	0.582916
BUD6	528.886	0.0967923	0.0471057	2.05479	0.0398992	0.0857848
BUD7	712.935	0.108685	0.0430871	2.52246	0.0116538	0.0309729
BUD8	360.409	0.0401381	0.105326	0.381086	0.70314	0.794121
BUD9	307.675	-0.0276794	0.0540638	-0.511977	0.608667	0.716079
BUG1	1361.83	0.187753	0.0412084	4.55619	5.20897e-06	4.08489e-05
BUL1	606.11	-0.0977019	0.0430304	-2.27053	0.0231752	0.054855
BUL2	925.694	0.0314602	0.0369405	0.851646	0.394411	0.519035
BUR2	353.616	0.0157106	0.0546564	0.287442	0.773774	0.846986
BUR6	856.603	0.0967329	0.0467862	2.06755	0.0386822	0.0836535
BXI1	707.398	0.40992	0.0705611	5.80944	6.26817e-09	8.91331e-08
BYE1	399.095	-0.0345107	0.051926	-0.664613	0.506298	0.626534
BZZ1	736.917	0.0357118	0.0406124	0.879332	0.379221	0.504178
CAB1	1016.77	0.129888	0.0374139	3.47166	0.000517256	0.00227707
CAB2	466.331	-0.0252425	0.0484713	-0.520772	0.602525	0.710507
CAB3	655.778	0.061599	0.0411109	1.49836	0.134039	0.224678
CAB4	550.907	-0.194115	0.0507192	-3.82725	0.000129583	0.000696791
CAB5	566.658	0.0710187	0.0556598	1.27594	0.201976	0.313867
CAC2	544.421	0.0446013	0.0516612	0.863341	0.38795	0.512596
CAD1	494.376	0.192518	0.060139	3.20122	0.00136845	0.00522832
CAF120	315.556	-0.007401	0.0728619	-0.101576	0.919093	0.949314
CAF130	436.556	0.0227323	0.0488449	0.465398	0.641647	0.744637
CAF16	476.686	-0.00938025	0.0604459	-0.155184	0.876676	0.919509
CAF20	1453.1	0.218893	0.0378044	5.79016	7.03202e-09	9.84837e-08
CAF4	572.452	0.0338171	0.0448389	0.754191	0.450735	0.574527
CAF40	910.035	0.0837084	0.034828	2.40348	0.01624	0.0409684
CAJ1	1246.54	0.198738	0.0338262	5.87528	4.2213e-09	6.19272e-08
CAK1	280.91	-0.280417	0.0656109	-4.27395	1.92043e-05	0.000128491
CAM1	2611.67	0.333925	0.0358799	9.30672	1.31845e-20	9.90616e-19
CAN1	928.791	0.0450705	0.0383795	1.17434	0.240259	0.357368
CAP1	1283.98	0.119963	0.042043	2.85333	0.0043264	0.0138008
CAP2	1260.24	0.262511	0.0356585	7.36182	1.81415e-13	5.42295e-12
CAR1	1021.09	0.338631	0.0757472	4.47054	7.80218e-06	5.77631e-05
CAR2	397.067	0.904799	0.139286	6.49599	8.24913e-11	1.62642e-09
CAT2	112.882	-0.601737	0.126222	-4.76729	1.8672e-06	1.60706e-05
CAT5	302.705	0.0201571	0.0641378	0.314279	0.753309	0.831692
CAT8	26.7932	-1.20253	0.231653	-5.19108	2.09081e-07	2.27939e-06
CAX4	349.797	0.19035	0.0615562	3.0923	0.00198614	0.00716609
CBC2	776.837	0.116085	0.0364495	3.18482	0.00144845	0.0054972
CBF1	896.946	0.122283	0.0424894	2.87797	0.00400244	0.0129306
CBF2	545.754	-0.0445386	0.0552623	-0.80595	0.420272	0.545323
CBF5	4263.59	0.149906	0.0502605	2.98258	0.00285834	0.00975589
CBK1	1020.59	0.194023	0.045377	4.27579	1.90459e-05	0.000127734
CBP1	338.162	-0.0939817	0.0521429	-1.80239	0.0714844	0.137337
CBP2	374.558	-0.269463	0.0576647	-4.67293	2.96926e-06	2.43138e-05
CBP3	561.683	0.0435945	0.0488466	0.892477	0.372137	0.497137
CBP4	165.008	-0.569774	0.105931	-5.37872	7.50152e-08	8.8553e-07
CBP6	240.046	-0.0122215	0.0764529	-0.159856	0.872994	0.917521
CBR1	2846.48	0.153261	0.0490736	3.12309	0.00178962	0.00654624
CBS1	111.275	-0.0873313	0.0926619	-0.942472	0.345951	0.470982
CBS2	382.697	0.13127	0.0568752	2.30804	0.020997	0.0507359
CBT1	157.807	0.0293972	0.0891182	0.329867	0.7415	0.823889
CCA1	598.877	0.0479352	0.0431653	1.1105	0.266782	0.385814
CCC1	634.401	0.153874	0.0479251	3.21072	0.00132401	0.00510507
CCC2	886.564	0.259775	0.0743718	3.49293	0.00047775	0.00211994
CCE1	195.857	-0.194364	0.0770485	-2.52262	0.0116484	0.0309729
CCH1	576.417	0.00291942	0.0544971	0.0535701	0.957278	0.975346
CCL1	420.241	-0.203535	0.0525587	-3.87254	0.000107709	0.000592934
CCM1	806.775	-0.0931347	0.0393205	-2.3686	0.0178554	0.0443592
CCP1	822.5	0.0947234	0.0678955	1.39514	0.162975	0.264181
CCR4	1367.44	0.0282738	0.0502726	0.56241	0.573837	0.687416
CCS1	1601.54	0.120853	0.0329557	3.66712	0.000245296	0.00119601
CCT2	2471.89	0.122448	0.0385605	3.17548	0.00149587	0.00565018
CCT3	2532.01	0.0855315	0.0370671	2.30748	0.0210283	0.0507895
CCT4	2777.1	0.145462	0.034534	4.21215	2.52949e-05	0.000165264
CCT5	2441.05	0.110621	0.0355026	3.11586	0.00183412	0.00669142
CCT6	2282.56	0.103181	0.0462339	2.23173	0.0256331	0.0595073
CCT7	2902.65	0.103138	0.0285152	3.61695	0.000298097	0.00140698
CCT8	2304.81	0.131465	0.0385871	3.40697	0.00065688	0.00279224
CCW12	27845.3	0.186348	0.0600899	3.10115	0.00192774	0.00698256
CCW14	5756.32	0.202522	0.0289345	6.99934	2.57177e-12	6.49957e-11
CCZ1	215.696	-0.0720523	0.0683874	-1.05359	0.29207	0.412789
CDA1	19.0231	-1.90702	0.332207	-5.74046	9.44206e-09	1.29624e-07
CDC1	1011.31	0.043994	0.0480468	0.91565	0.359851	0.4848
CDC10	1277.01	0.1908	0.0306194	6.23136	4.62415e-10	8.085e-09
CDC11	1311.68	0.133774	0.0309216	4.32622	1.51687e-05	0.000104508
CDC12	1123.37	0.147195	0.0404543	3.63855	0.000274181	0.00131759
CDC123	349.945	0.0230454	0.0562804	0.409474	0.682192	0.776542
CDC13	281.549	-0.117758	0.0657084	-1.79213	0.073112	0.139692
CDC14	946.027	0.0471145	0.0410426	1.14794	0.250993	0.36899
CDC15	231.948	-0.309505	0.0683349	-4.52923	5.91981e-06	4.55875e-05
CDC16	428.191	-0.0363963	0.05209	-0.69872	0.484727	0.605751
CDC19	38245.9	0.144488	0.0446466	3.23626	0.00121109	0.00473534
CDC20	444.952	0.130081	0.0504767	2.57705	0.00996468	0.0272521
CDC21	688.313	0.136078	0.0464307	2.93077	0.00338126	0.0112517
CDC23	270.52	-0.00187607	0.0603829	-0.0310695	0.975214	0.988008
CDC24	794.582	-0.0181358	0.037099	-0.488848	0.624949	0.731674
CDC25	1337.38	0.0683366	0.0397315	1.71996	0.0854393	0.157769
CDC26	127.802	-0.138097	0.090905	-1.51914	0.128728	0.217776
CDC27	359.531	0.058352	0.0563033	1.03639	0.300021	0.420923
CDC28	836.448	0.112168	0.0419624	2.67305	0.00751653	0.0217417
CDC3	2481.57	0.222337	0.0267876	8.29999	1.04124e-16	4.5229e-15
CDC31	426.494	0.178979	0.0591853	3.02405	0.00249419	0.00867286
CDC33	4220.64	0.211281	0.0311011	6.79335	1.09556e-11	2.44631e-10
CDC34	1126.14	0.188285	0.0297504	6.32882	2.47039e-10	4.48227e-09
CDC36	324.883	0.0209746	0.0578312	0.362687	0.716839	0.805665
CDC37	1744.28	0.0791163	0.0340112	2.32618	0.020009	0.0488796
CDC39	1632.94	0.034495	0.0475488	0.725465	0.468167	0.59119
CDC4	796.77	0.17326	0.0382709	4.5272	5.97694e-06	4.59002e-05
CDC40	452.963	0.048111	0.0458723	1.0488	0.294269	0.414737
CDC42	977.734	0.161999	0.044826	3.61395	0.000301571	0.00141856
CDC43	496.671	0.0441572	0.0489047	0.902923	0.366567	0.491229
CDC45	596.908	0.022495	0.0486209	0.462661	0.643607	0.745978
CDC48	6070.08	0.129036	0.0323144	3.99313	6.52061e-05	0.000382836
CDC5	700.053	0.0700467	0.0367408	1.90651	0.0565842	0.113741
CDC50	698.499	-0.0690033	0.0539416	-1.27922	0.200819	0.312585
CDC53	1689.94	-0.00766764	0.0357951	-0.214209	0.830384	0.887701
CDC55	927.159	0.120767	0.0466309	2.58984	0.00960199	0.0264292
CDC6	232.015	-0.0144492	0.0703079	-0.205514	0.837171	0.892612
CDC60	4039.78	-0.00572797	0.034432	-0.166356	0.867877	0.91494
CDC7	260.219	0.0480927	0.0695045	0.691937	0.488977	0.608972
CDC73	520.927	0.167852	0.0453066	3.70481	0.000211553	0.00105303
CDC8	425.114	0.173288	0.0512538	3.38097	0.000722294	0.00301951
CDC9	891.195	0.0400489	0.0402843	0.994158	0.320146	0.442129
CDD1	70.8889	0.179079	0.114438	1.56485	0.117618	0.203711
CDH1	316.8	0.0465674	0.0591062	0.787861	0.430778	0.555585
CDS1	1617.83	0.177347	0.0471309	3.76286	0.000167981	0.000868816
CEF1	302.091	0.104737	0.055386	1.89103	0.0586198	0.116987
CEG1	593.965	-0.00690238	0.0465956	-0.148134	0.882237	0.923587
CEM1	186.782	-0.28594	0.0760829	-3.75827	0.000171095	0.000881638
CEP3	192.273	0.102529	0.0683978	1.49901	0.13387	0.224465
CET1	514.38	0.0227971	0.0445496	0.511723	0.608845	0.716137
CEX1	643.043	0.224579	0.0448079	5.01204	5.38567e-07	5.38567e-06
CFD1	270.368	-0.311175	0.0748068	-4.15971	3.18654e-05	0.000203702
CFT1	422.165	-0.242491	0.0510934	-4.74604	2.07436e-06	1.76083e-05
CFT2	532.293	-0.0879865	0.0443698	-1.98302	0.0473648	0.0986206
CGI121	254.625	-0.123416	0.0625378	-1.97347	0.048442	0.100387
CGR1	638.01	0.098296	0.0900494	1.09158	0.275018	0.394321
CHA1	485.514	-0.822214	0.0791953	-10.3821	2.99099e-25	3.46456e-23
CHA4	308.444	0.0528345	0.0565286	0.93465	0.349969	0.474939
CHC1	1706.55	0.0562303	0.0518787	1.08388	0.278418	0.398047
CHD1	935.825	0.0667234	0.041927	1.59142	0.111516	0.195331
CHK1	391.942	-0.134609	0.0521167	-2.58283	0.00979936	0.0268661
CHL1	484.393	0.0275191	0.0468897	0.586889	0.557278	0.672083
CHL4	177.035	-0.21493	0.0784794	-2.73868	0.00616868	0.0185294
CHM7	455.327	0.232257	0.0577952	4.01863	5.8538e-05	0.000346984
CHO1	1353.03	0.173868	0.050249	3.46014	0.000539896	0.00236737
CHO2	3358.58	-0.0189958	0.0415816	-0.456832	0.647792	0.748643
CHS1	2296.04	0.263231	0.0376351	6.9943	2.6659e-12	6.70698e-11
CHS2	864.629	0.140874	0.0471993	2.98467	0.00283888	0.0097014
CHS3	1905.32	0.230465	0.0407045	5.6619	1.49702e-08	1.97706e-07
CHS5	2348.7	0.153872	0.0250982	6.13078	8.7449e-10	1.45574e-08
CHS6	455.125	0.0388643	0.0558923	0.695343	0.486841	0.607458
CHS7	1088.37	0.218783	0.0483647	4.52361	6.07935e-06	4.64941e-05
CHZ1	1035.63	0.130251	0.0458722	2.83942	0.00451951	0.0143159
CIA1	547.38	0.156151	0.046369	3.36757	0.000758326	0.0031418
CIA2	374.768	0.137827	0.064227	2.14594	0.0318777	0.0712058
CIC1	2010.59	0.167521	0.0735395	2.27797	0.0227281	0.054096
CIK1	257.492	0.0122662	0.0585407	0.209533	0.834032	0.890661
CIN1	244.711	0.069763	0.0696175	1.00209	0.3163	0.438233
CIN10	409.698	0.170276	0.0596978	2.8523	0.00434042	0.0138376
CIN2	182.774	-0.257328	0.0817376	-3.14822	0.00164269	0.00610517
CIN4	119.211	-1.44067	0.0979763	-14.7043	6.05209e-49	6.72992e-46
CIN5	286.552	-0.127436	0.131185	-0.97142	0.331339	0.454763
CIN8	539.094	0.135593	0.0420907	3.22144	0.00127546	0.00496608
CIP1	306.04	0.0202077	0.121237	0.166679	0.867623	0.914846
CIR1	818.418	0.163914	0.0482559	3.39677	0.00068187	0.00287212
CIR2	577.033	-0.207145	0.0549288	-3.77115	0.000162499	0.000844778
CIS1	46.3025	-0.322582	0.176392	-1.82878	0.0674321	0.131138
CIS3	4757.9	0.265142	0.041553	6.38083	1.76134e-10	3.30846e-09
CIT1	1206.3	0.116499	0.0917485	1.26977	0.204167	0.316732
CIT2	574.893	0.225534	0.081205	2.77734	0.00548061	0.0167154
CIT3	33.6697	-0.129616	0.20763	-0.624265	0.532454	0.649926
CKA1	1315.36	0.12924	0.0336789	3.83743	0.00012433	0.000674415
CKA2	1469.44	0.130405	0.0317007	4.11363	3.89481e-05	0.000242499
CKB1	924.106	0.131662	0.0359071	3.66675	0.000245655	0.00119601
CKB2	945.93	0.118746	0.0358572	3.31164	0.000927521	0.00374783
CKI1	377.139	0.130031	0.0634832	2.04827	0.0405336	0.0868466
CKS1	396.494	0.0409483	0.0580911	0.704898	0.480874	0.602718
CLA4	943.585	0.0430805	0.0439396	0.980449	0.326864	0.449287
CLB1	546.088	0.190389	0.0621039	3.06566	0.00217191	0.00772112
CLB2	780.774	0.0761346	0.0480447	1.58466	0.113043	0.197335
CLB3	496.406	0.0615744	0.0429986	1.43201	0.15214	0.249694
CLB4	269.932	0.186842	0.0583229	3.20358	0.00135728	0.00520088
CLB5	330.689	-0.00137	0.0488406	-0.0280503	0.977622	0.989219
CLB6	187.638	-0.0652535	0.0720586	-0.905561	0.365168	0.490064
CLC1	1898.78	0.138164	0.033472	4.12773	3.66358e-05	0.000229128
CLD1	68.6976	-1.40343	0.163683	-8.5741	9.98672e-18	4.91382e-16
CLF1	560.245	0.0229725	0.0444889	0.516365	0.6056	0.713074
CLG1	3708.85	0.0764567	0.04074	1.8767	0.0605592	0.120082
CLN1	977.434	0.233573	0.0478153	4.8849	1.0348e-06	9.47856e-06
CLN2	1767.03	0.296722	0.0434795	6.82442	8.82835e-12	2.01998e-10
CLN3	993.349	0.0565471	0.0511193	1.10618	0.268649	0.387467
CLP1	360.631	-0.00776633	0.0603549	-0.128678	0.897613	0.93503
CLU1	2724.83	0.0931471	0.0409624	2.27397	0.0229681	0.0545038
CMC1	351.355	0.174621	0.0569324	3.06716	0.002161	0.00768725
CMC2	274.43	-0.241543	0.0657908	-3.67138	0.000241247	0.00118164
CMC4	42.6693	0.197633	0.205729	0.960646	0.33673	0.460797
CMD1	1571.9	0.205281	0.0427181	4.80548	1.54379e-06	1.36462e-05
CMG1	136.33	0.0441082	0.0968203	0.455567	0.648701	0.749383
CMI7	342.681	-0.129436	0.0590993	-2.19014	0.0285143	0.0648955
CMI8	21.3444	-3.08648	0.504156	-6.12206	9.23705e-10	1.52851e-08
CMK1	454.256	-0.0770841	0.0656609	-1.17397	0.240406	0.357395
CMK2	673.099	0.380534	0.0603782	6.30251	2.9286e-10	5.26959e-09
CMP2	894.711	0.214821	0.0430245	4.99299	5.94512e-07	5.88165e-06
CMR1	192.489	-0.0520798	0.0872193	-0.597113	0.550432	0.666029
CMR2	491.496	0.00846744	0.0553073	0.153098	0.878321	0.920367
CMR3	152.924	0.128611	0.0829225	1.55098	0.120907	0.207996
CMS1	934.425	0.0872684	0.0513406	1.69979	0.0891697	0.163463
CNA1	466.012	0.0995141	0.0499386	1.99273	0.0462912	0.0967591
CNB1	1040.17	0.156269	0.0356438	4.38419	1.16419e-05	8.3629e-05
CNE1	430.501	-0.251667	0.0583425	-4.31361	1.60607e-05	0.000109568
CNL1	221.264	-0.839284	0.0772014	-10.8714	1.57845e-27	2.43782e-25
CNM67	410.288	0.117174	0.0542531	2.15978	0.0307901	0.0691854
CNN1	255.257	0.0497407	0.0613807	0.810364	0.417731	0.542786
CNS1	1074.04	0.0778914	0.0547812	1.42186	0.155066	0.253802
COA1	628.472	0.244196	0.0472614	5.16693	2.37976e-07	2.54451e-06
COA2	77.3841	-0.102762	0.124349	-0.826401	0.408577	0.534515
COA3	251.847	-0.211397	0.0782501	-2.70156	0.0069016	0.0203031
COA4	139.034	0.0458061	0.113102	0.404999	0.685478	0.778727
COA6	268.553	0.463772	0.0715947	6.47775	9.31023e-11	1.82271e-09
COF1	2252.87	0.177592	0.0526066	3.37585	0.000735877	0.00306707
COG1	586.692	0.167496	0.0451302	3.7114	0.000206114	0.0010315
COG2	392.162	0.238873	0.0503149	4.74755	2.05896e-06	1.75311e-05
COG3	517.555	0.0257437	0.0417674	0.61636	0.537657	0.65413
COG4	685.967	-0.14438	0.0398761	-3.62071	0.000293796	0.0013914
COG5	333.265	-0.0585209	0.0574871	-1.01798	0.308686	0.430473
COG6	591.557	-0.000690443	0.049426	-0.0139692	0.988855	0.994399
COG7	396.109	-0.427576	0.0534035	-8.00651	1.18006e-15	4.75444e-14
COG8	717.877	0.236933	0.0447116	5.29915	1.16345e-07	1.34486e-06
COI1	169.534	-0.626141	0.0874075	-7.16347	7.86593e-13	2.16508e-11
COM2	454.385	-0.0641109	0.0511565	-1.25323	0.210122	0.323981
COP1	3427.17	0.173637	0.0363105	4.78201	1.73553e-06	1.50775e-05
COQ1	679.973	-0.0263913	0.0571805	-0.461544	0.644408	0.746284
COQ10	207.973	-0.0901207	0.0700625	-1.28629	0.198342	0.309422
COQ11	234.853	-0.342457	0.0794138	-4.31231	1.61556e-05	0.000109945
COQ2	398.489	0.0861682	0.0689069	1.2505	0.211116	0.325064
COQ21	78.8047	0.164939	0.136447	1.20881	0.226734	0.341102
COQ3	196.642	-0.90508	0.0868107	-10.4259	1.88863e-25	2.3335e-23
COQ4	497.691	0.091438	0.0589881	1.55011	0.121115	0.20829
COQ5	1803.8	0.0947918	0.0385863	2.45662	0.0140251	0.0363203
COQ6	738.161	-0.0437421	0.0455898	-0.959471	0.337321	0.461379
COQ8	616.163	-0.0876332	0.0432372	-2.0268	0.0426826	0.0905784
COQ9	412.773	-0.0404004	0.0692639	-0.583282	0.559703	0.674166
COR1	1839.58	-0.0615977	0.0477677	-1.28952	0.197216	0.308301
COS1	388.003	0.024343	0.074296	0.327649	0.743177	0.825017
COS10	259.124	-0.189507	0.0774707	-2.44618	0.014438	0.0370959
COS111	191.409	-0.221985	0.0935089	-2.37395	0.0175991	0.0438401
COS2	18.5629	-0.0680334	0.236705	-0.287418	0.773792	0.846986
COS3	8.75888	0.282534	0.360822	0.783027	0.433612	0.557816
COS4	9.30571	0.175144	0.420362	0.416651	0.676934	0.772369
COS5	193.009	-0.0855003	0.0802157	-1.06588	0.286478	0.406746
COS6	1392.13	0.115134	0.05163	2.22999	0.0257483	0.0596752
COS7	102.366	0.161148	0.108617	1.48364	0.137905	0.230187
COS8	767.041	0.100254	0.0585638	1.71188	0.0869181	0.160021
COS9	327.965	0.273932	0.070988	3.85885	0.000113921	0.000622812
COT1	1954.56	0.305437	0.06141	4.97374	6.56742e-07	6.38552e-06
COX1	17.5213	0.229254	0.444575	0.515671	0.606084	0.713493
COX10	476.803	0.0951657	0.0552237	1.72328	0.0848387	0.156816
COX11	343.478	0.0868948	0.0567277	1.53179	0.125575	0.213516
COX12	481.158	-0.0719478	0.0609594	-1.18026	0.237897	0.354697
COX13	1000.16	-0.0591982	0.0466017	-1.2703	0.203978	0.316527
COX14	196.648	-0.155606	0.0807915	-1.92602	0.0541018	0.109605
COX15	873.151	-0.168665	0.0626897	-2.69048	0.00713503	0.0208574
COX16	134.89	0.0603922	0.0995076	0.60691	0.54391	0.660005
COX17	242.47	0.0216718	0.0809514	0.267713	0.78892	0.858227
COX18	175.489	-0.108357	0.0800925	-1.3529	0.176087	0.281758
COX19	99.8536	-0.00657188	0.097915	-0.0671183	0.946488	0.968631
COX20	277.2	0.0244238	0.0936424	0.26082	0.794231	0.861812
COX23	109.718	-0.753655	0.112212	-6.71638	1.86292e-11	4.0779e-10
COX26	8.76665	-0.774516	0.344885	-2.24572	0.0247219	0.0578639
COX4	779.598	-0.0278909	0.0582779	-0.478584	0.632235	0.737718
COX5A	976.177	-0.069571	0.0514518	-1.35216	0.176325	0.281957
COX5B	397.024	0.63719	0.107792	5.91128	3.39459e-09	5.08732e-08
COX6	698.25	-0.00639634	0.0658505	-0.0971343	0.92262	0.951896
COX7	235.717	-0.0382102	0.0786147	-0.486044	0.626936	0.733106
COX8	456.206	0.10751	0.0658425	1.63283	0.102505	0.182435
COX9	676.094	0.190502	0.0430541	4.4247	9.65763e-06	7.05603e-05
COY1	749.508	0.0340347	0.0374957	0.907696	0.364039	0.488666
CPA1	2486.51	-0.156141	0.0624925	-2.49856	0.01247	0.0327661
CPA2	1798.47	0.0493172	0.074026	0.666215	0.505274	0.625684
CPD1	151.09	-0.743458	0.0889573	-8.35748	6.40744e-17	2.87301e-15
CPR1	10042.4	0.163134	0.049333	3.30679	0.00094372	0.00379673
CPR2	531.665	-0.640891	0.0494413	-12.9626	1.99251e-38	7.38557e-36
CPR3	749.553	0.259051	0.0685567	3.77863	0.000157692	0.000822486
CPR4	946.175	-0.159098	0.0529358	-3.0055	0.00265146	0.00913957
CPR5	2681.15	0.256092	0.0449511	5.69712	1.21848e-08	1.64436e-07
CPR6	2982.11	0.281095	0.0586101	4.79601	1.61856e-06	1.42168e-05
CPR7	595.656	0.0704297	0.0445893	1.57952	0.114216	0.199073
CPR8	795.95	0.210557	0.0481998	4.36842	1.2515e-05	8.88679e-05
CPS1	908.037	0.0813783	0.0438475	1.85594	0.0634623	0.124594
CPT1	1422.42	0.121195	0.0535321	2.26397	0.0235761	0.0556624
CRC1	23.418	-0.598432	0.368395	-1.62443	0.104284	0.185009
CRD1	229.126	0.0484556	0.0775225	0.625053	0.531936	0.649586
CRF1	21.7094	-1.1387	0.287614	-3.95912	7.52262e-05	0.000437051
CRG1	324.505	0.319581	0.077725	4.11168	3.92782e-05	0.000244281
CRH1	5567.58	0.209779	0.0411381	5.09938	3.40772e-07	3.53488e-06
CRM1	1906.82	0.082023	0.0363432	2.2569	0.024014	0.0564797
CRN1	2053.93	0.0340596	0.0326562	1.04297	0.29696	0.417775
CRP1	2158.67	0.229922	0.0367735	6.25237	4.04267e-10	7.13563e-09
CRR1	142.755	0.113035	0.172776	0.654227	0.512966	0.632954
CRS1	2771.07	0.105885	0.0353859	2.99229	0.0027689	0.00950313
CRT10	422.257	-0.135108	0.0500035	-2.70198	0.00689289	0.0202882
CRZ1	642.069	0.033274	0.0413949	0.803819	0.421501	0.546536
CSC1	947.049	0.0497667	0.0513622	0.968936	0.332577	0.456237
CSE1	1839.54	0.0531134	0.0336494	1.57843	0.114466	0.19932
CSE2	133.794	0.0741064	0.0868886	0.85289	0.393721	0.51825
CSE4	340.991	-0.0171652	0.056289	-0.304949	0.760405	0.836205
CSF1	448.07	-0.234191	0.0619567	-3.77992	0.000156879	0.000819907
CSG2	1879.12	0.233531	0.0441041	5.29499	1.19022e-07	1.37011e-06
CSH1	470.094	0.124375	0.0634099	1.96144	0.0498276	0.10276
CSI1	54.8481	-1.37148	0.148214	-9.25342	2.17431e-20	1.55267e-18
CSI2	1230.51	0.176997	0.0592852	2.98552	0.00283093	0.00968868
CSL4	793.73	0.142679	0.0430324	3.31561	0.000914445	0.00370307
CSM1	217.932	0.03676	0.0798587	0.460313	0.645292	0.746702
CSM2	79.3714	-0.106642	0.0966294	-1.10362	0.269758	0.388664
CSM3	227.753	-0.498573	0.0693992	-7.18414	6.76333e-13	1.88021e-11
CSN9	125.156	-0.0840113	0.0897919	-0.935622	0.349468	0.474375
CSR1	1238.21	0.213405	0.0402213	5.30577	1.12197e-07	1.29962e-06
CSR2	91.9395	-1.48294	0.149017	-9.95149	2.48441e-23	2.55802e-21
CSS1	54.6808	0.212769	0.258577	0.822845	0.410596	0.535963
CSS2	115.255	-0.628823	0.0872818	-7.20451	5.82537e-13	1.63581e-11
CSS3	165.919	-0.382861	0.0886241	-4.32006	1.55988e-05	0.000107074
CST26	657.333	0.0176569	0.0550667	0.320646	0.748479	0.828527
CST6	688.75	0.101153	0.0531267	1.904	0.0569099	0.114313
CST9	320.386	-0.382117	0.0601565	-6.35204	2.12473e-10	3.91175e-09
CTA1	42.5314	0.0618652	0.14333	0.431628	0.666012	0.763606
CTF13	157.314	-0.233228	0.0944447	-2.46946	0.0135316	0.0351404
CTF18	678.598	-0.0157089	0.0441101	-0.356128	0.721744	0.809052
CTF19	335.828	-0.200192	0.0654925	-3.05672	0.00223774	0.00790729
CTF3	339.128	-0.0811262	0.0539159	-1.50468	0.132406	0.222612
CTF4	569.906	-0.153685	0.0480111	-3.20103	0.00136936	0.00522832
CTF8	139.72	-0.136116	0.084582	-1.60928	0.107555	0.189783
CTH1	563.136	0.130012	0.051086	2.54497	0.0109289	0.0294259
CTI6	969.813	0.172297	0.037842	4.55306	5.28712e-06	4.12871e-05
CTK1	471.78	0.164271	0.0475579	3.45412	0.000552095	0.00241763
CTK2	211.587	-0.0105605	0.0665293	-0.158735	0.873877	0.917786
CTK3	388.05	-0.0443231	0.0515551	-0.859723	0.389942	0.514369
CTL1	275.488	0.127049	0.0652788	1.94625	0.0516248	0.105605
CTM1	201.548	-0.0743987	0.0748878	-0.993468	0.320482	0.442373
CTO1	170.451	-0.0646379	0.075113	-0.860542	0.389491	0.514264
CTP1	312.719	-0.114807	0.0689941	-1.66401	0.0961109	0.173781
CTR1	5885.8	-0.0366186	0.131528	-0.278409	0.780698	0.851966
CTR2	550.737	-0.0059896	0.0580124	-0.103247	0.917767	0.948649
CTR3	78.3923	0.0209466	0.137232	0.152637	0.878685	0.920574
CTR86	343.173	-0.0300642	0.0595009	-0.505273	0.613367	0.720693
CTR9	1360.76	0.0820927	0.0304952	2.69199	0.00710279	0.0207906
CTS1	5806.58	0.192814	0.0562326	3.42887	0.000606106	0.0026063
CTS2	605.29	0.143354	0.0555161	2.58221	0.00981695	0.0269011
CTT1	141.894	-0.240467	0.156584	-1.5357	0.124612	0.212658
CUB1	1233.86	0.112459	0.0510382	2.20343	0.0275645	0.0631475
CUE1	899.96	0.0913491	0.0476408	1.91746	0.0551801	0.111483
CUE2	245.249	-0.279235	0.0595089	-4.69233	2.70114e-06	2.23155e-05
CUE3	488.15	-0.0565154	0.0453195	-1.24704	0.212382	0.325839
CUE4	165.732	-0.0401465	0.0912218	-0.440098	0.659866	0.758043
CUE5	1209.59	0.133653	0.0429827	3.10947	0.00187426	0.00681255
CUL3	424.58	-0.0637771	0.0534345	-1.19356	0.232652	0.348007
CUP2	205.519	-0.27406	0.0838353	-3.26903	0.00107916	0.00427666
CUP9	895.674	0.165564	0.0501716	3.29996	0.000966976	0.00387627
CUR1	483.376	0.164237	0.151636	1.0831	0.278762	0.398298
CUS1	301.586	-0.0769472	0.0594761	-1.29375	0.195751	0.307018
CUS2	366.06	-0.150094	0.0508726	-2.95038	0.0031738	0.0106754
CUZ1	1020.97	0.0407891	0.0463066	0.880847	0.3784	0.503568
CWC15	369.671	-0.0651315	0.0565914	-1.15091	0.24977	0.367655
CWC2	274.315	0.0838373	0.0593002	1.41378	0.157427	0.257275
CWC21	152.736	0.405748	0.0834744	4.86075	1.16945e-06	1.05383e-05
CWC22	368.282	0.0940321	0.0537347	1.74993	0.0801299	0.149856
CWC23	191.2	-0.0612664	0.0802347	-0.76359	0.445111	0.569055
CWC24	306.345	0.195357	0.0585858	3.33454	0.000854394	0.00348527
CWC25	240.552	-0.04032	0.0727899	-0.553923	0.579632	0.692437
CWC27	516.534	0.165733	0.0464591	3.56728	0.000360703	0.00166019
CWH41	1497.23	-0.138747	0.0520396	-2.66618	0.00767193	0.0220965
CWH43	2182.3	0.0609832	0.0436642	1.39664	0.162522	0.263677
CWP1	1202.93	0.208875	0.0807473	2.58677	0.00968799	0.0266132
CWP2	6659.02	0.222949	0.0510022	4.37137	1.23472e-05	8.79006e-05
CYB2	115.834	0.0386311	0.138609	0.278706	0.78047	0.851966
CYB5	1006.62	-0.398285	0.0473899	-8.40444	4.29925e-17	1.9434e-15
CYC1	740.242	-0.397038	0.0834137	-4.75986	1.93725e-06	1.65965e-05
CYC2	415.457	-0.0755803	0.0615026	-1.2289	0.219111	0.333575
CYC3	543.658	-0.00509302	0.0754952	-0.0674615	0.946214	0.968631
CYC7	202.316	0.139134	0.21445	0.648794	0.516472	0.636715
CYC8	1478.26	0.0970342	0.0503568	1.92693	0.0539877	0.109472
CYK3	748.63	0.0839891	0.0432614	1.94143	0.0522061	0.10648
CYM1	1147.41	0.074437	0.0441001	1.68791	0.0914285	0.166834
CYR1	881.012	0.107659	0.0688787	1.56303	0.118046	0.204276
CYS3	4253.92	0.179818	0.064515	2.78723	0.00531613	0.0163032
CYS4	5431.78	0.00372112	0.0382548	0.097272	0.92251	0.951896
CYT1	1089.64	-0.168658	0.0655797	-2.57179	0.0101173	0.0276152
CYT2	540.612	0.0262244	0.0639789	0.409891	0.681886	0.776542
DAD1	125.189	-0.471836	0.0898345	-5.25228	1.5023e-07	1.68403e-06
DAD2	164.6	-0.240322	0.079136	-3.03682	0.00239089	0.00835533
DAD3	173.327	-0.0517288	0.0731563	-0.707101	0.479504	0.601272
DAD4	360.183	0.289138	0.082914	3.4872	0.000488108	0.00216245
DAK1	1116.34	0.061213	0.0520075	1.177	0.239194	0.356164
DAK2	8.49531	-0.848162	0.41119	-2.0627	0.0391408	0.0844155
DAL1	21.6791	-0.963145	0.232837	-4.13656	3.5255e-05	0.00022199
DAL2	104.73	-0.465783	0.106721	-4.36448	1.27427e-05	9.0139e-05
DAL3	98.4538	-0.256936	0.100734	-2.55065	0.0107523	0.0290068
DAL4	56.995	0.10534	0.163985	0.642379	0.520627	0.640417
DAL5	160.451	-0.306298	0.0782284	-3.91543	9.02414e-05	0.000511982
DAL7	335.959	0.0189718	0.0519021	0.365531	0.714715	0.803603
DAL80	50.759	-0.227749	0.139437	-1.63335	0.102396	0.182358
DAL81	609.126	0.0253204	0.0557425	0.454238	0.649657	0.749708
DAL82	186.525	0.0753964	0.0747755	1.0083	0.313309	0.434738
DAM1	392.45	0.0599005	0.0509523	1.17562	0.239747	0.356892
DAN4	162.022	-0.933708	0.116453	-8.01789	1.07577e-15	4.36591e-14
DAP1	555.073	0.111344	0.0538419	2.06798	0.0386419	0.0835989
DAP2	2031.99	0.291534	0.0459636	6.3427	2.25772e-10	4.14288e-09
DAS1	587.909	0.120364	0.0601175	2.00214	0.0452694	0.095052
DAS2	340.239	0.00264435	0.0621534	0.0425456	0.966064	0.981575
DAT1	596.77	0.159142	0.0482147	3.3007	0.000964429	0.00387444
DBF2	577.49	0.101265	0.0436501	2.31992	0.0203451	0.0494962
DBF20	328.511	0.0248222	0.0537267	0.462009	0.644075	0.746225
DBF4	999.836	0.170918	0.0392301	4.35682	1.31965e-05	9.26423e-05
DBP1	89.5836	-0.53047	0.142705	-3.71725	0.000201402	0.00101615
DBP10	1622.64	0.100809	0.0751286	1.34182	0.179654	0.286128
DBP2	2569.89	0.126855	0.136285	0.930802	0.351956	0.476647
DBP3	2201.78	0.130895	0.0683964	1.91377	0.0556495	0.112227
DBP5	1836.77	0.0971303	0.0287087	3.38331	0.000716188	0.0029985
DBP6	846.418	-0.0283352	0.0567314	-0.499463	0.617453	0.725027
DBP7	936.037	0.0507623	0.090176	0.562925	0.573486	0.687359
DBP8	869.946	0.165518	0.0630615	2.6247	0.00867246	0.0243244
DBP9	2237.07	0.164383	0.0609867	2.69539	0.00703062	0.0206281
DBR1	208.641	-0.159595	0.0683858	-2.33375	0.0196088	0.0480499
DCC1	237.453	0.0154933	0.065951	0.234921	0.81427	0.876993
DCD1	442.316	0.233005	0.0473501	4.92091	8.61441e-07	8.13037e-06
DCG1	91.0729	-0.729756	0.105133	-6.94124	3.88673e-12	9.51991e-11
DCI1	83.6073	-0.588455	0.109236	-5.38699	7.16477e-08	8.51199e-07
DCK1	475.265	-0.0949392	0.0562817	-1.68686	0.0916306	0.167148
DCN1	189.321	-0.240318	0.0849289	-2.82964	0.00466005	0.0146617
DCP1	551.979	-0.0529789	0.0490471	-1.08016	0.280069	0.399483
DCP2	1436.49	0.0800032	0.0319428	2.50457	0.0122599	0.0322445
DCR2	401.443	0.0331677	0.0535917	0.618896	0.535985	0.652883
DCS1	626.253	-0.553452	0.0810928	-6.82492	8.79748e-12	2.01998e-10
DCS2	220.122	0.159738	0.143245	1.11514	0.264792	0.383796
DCV1	5.39161	-3.31622	0.639834	-5.18294	2.18413e-07	2.37183e-06
DCW1	1451.54	0.12415	0.0379042	3.27537	0.00105524	0.0041878
DDC1	201.242	-0.424174	0.0710526	-5.96986	2.37463e-09	3.70943e-08
DDI1	874.958	0.000768933	0.0450387	0.0170727	0.986379	0.993284
DDI2	4.83332	0.00825563	0.850208	0.00971014	0.992253	0.99581
DDI3	7.0962	-2.47148	0.953469	-2.5921	0.00953923	0.0263217
DDL1	247.241	-0.325559	0.0749235	-4.34522	1.39138e-05	9.68221e-05
DDP1	550.481	-0.0225458	0.0525367	-0.429143	0.667819	0.764951
DDR2	189.25	0.689433	0.29939	2.30279	0.0212906	0.0512449
DDR48	1760.02	0.653416	0.0679006	9.62313	6.38589e-22	6.12165e-20
DED1	1383.66	-0.0959779	0.0634439	-1.5128	0.13033	0.219853
DED81	4279.61	0.140371	0.0438326	3.20244	0.0013627	0.00521316
DEF1	3144.33	0.0611219	0.0608901	1.00381	0.315472	0.437412
DEG1	577.301	0.11218	0.0475425	2.35956	0.0182964	0.0452729
DEP1	591.212	0.18645	0.0486467	3.83273	0.000126729	0.000684093
DER1	275.152	-0.669702	0.0744029	-9.00102	2.23621e-19	1.33692e-17
DET1	564.641	-0.0200961	0.0444881	-0.451719	0.651472	0.751271
DFG10	274.871	-0.01363	0.0746183	-0.182663	0.855063	0.90607
DFG16	478.37	0.0384707	0.0577085	0.666639	0.505003	0.625616
DFG5	1295.32	0.199273	0.0462007	4.31321	1.60901e-05	0.000109633
DFM1	1021.23	0.0498223	0.048366	1.03011	0.302958	0.42408
DFR1	399.708	0.345587	0.0557275	6.20137	5.59748e-10	9.60555e-09
DGA1	571.031	0.0996442	0.0599871	1.66109	0.0966948	0.174553
DGK1	792.916	0.0477786	0.0422879	1.12984	0.258543	0.377693
DGR2	188.169	-1.09537	0.0943588	-11.6086	3.72856e-31	7.97338e-29
DHH1	384.511	-0.140281	0.0670613	-2.09184	0.036453	0.0796568
DHR2	506.57	-0.0499483	0.132337	-0.377432	0.705852	0.796214
DIA1	272.332	0.129695	0.0679213	1.90949	0.0561994	0.113145
DIA2	434.783	0.0845809	0.0515193	1.64173	0.100646	0.180106
DIA3	32.4509	-0.692824	0.251043	-2.75978	0.00578402	0.017535
DIA4	287.675	-0.0367669	0.0824363	-0.446003	0.655595	0.754524
DIB1	211.338	0.0314808	0.075926	0.414625	0.678416	0.773584
DIC1	759.896	0.0308423	0.0595797	0.517664	0.604693	0.71276
DID2	935.376	0.0273867	0.0382563	0.715875	0.474069	0.59688
DID4	685.73	0.181024	0.0414436	4.36797	1.25409e-05	8.89264e-05
DIE2	796.466	0.00013393	0.0508678	0.00263291	0.997899	0.998438
DIF1	395.557	0.293787	0.0539864	5.44186	5.27277e-08	6.48598e-07
DIG1	1129.98	0.0626985	0.0488289	1.28404	0.199127	0.310385
DIG2	356.502	0.277457	0.061317	4.52495	6.04097e-06	4.62642e-05
DIM1	1062.34	0.078757	0.0640527	1.22957	0.21886	0.333295
DIN7	278.193	0.189927	0.0814319	2.33234	0.0196828	0.0482032
DIP2	1770.57	0.0824317	0.0678426	1.21504	0.224349	0.338788
DIP5	1803.95	-0.0431198	0.0827851	-0.520865	0.602461	0.710507
DIS3	1278.87	0.108115	0.0552236	1.95777	0.0502568	0.103453
DIT1	41.6688	-1.47043	0.193107	-7.61457	2.64566e-14	8.96945e-13
DIT2	19.4914	-0.961763	0.279898	-3.43612	0.000590107	0.00254538
DJP1	1095.02	0.0230989	0.0324381	0.71209	0.476409	0.598336
DLD1	990.075	0.0871234	0.0435621	1.99998	0.0455021	0.0954292
DLD2	996.13	-0.0907164	0.0372384	-2.4361	0.0148466	0.0380048
DLD3	2800.87	0.0206535	0.0368202	0.56093	0.574845	0.68749
DLS1	289.528	-0.0675611	0.0597721	-1.13031	0.258345	0.377503
DLT1	216.903	-0.0341085	0.068743	-0.496175	0.619771	0.726989
DMA1	696.582	0.0226054	0.0417877	0.540959	0.588536	0.699051
DMA2	301.19	-0.0997506	0.0597656	-1.66903	0.0951114	0.17221
DMC1	22.1772	-0.0353872	0.261745	-0.135197	0.892456	0.931316
DML1	356.773	0.0861741	0.0522185	1.65026	0.0988901	0.177938
DNA2	413.657	0.177158	0.0630834	2.80831	0.00498016	0.0155063
DNF1	1277.19	0.0810657	0.0396216	2.046	0.0407564	0.087223
DNF2	1503.55	0.0615629	0.0435489	1.41365	0.157465	0.257275
DNF3	727.863	-0.0549805	0.0449336	-1.22359	0.221105	0.335902
DNL4	246.486	-0.329567	0.067147	-4.90815	9.19414e-07	8.60596e-06
DNM1	709.773	0.146327	0.0454843	3.2171	0.00129493	0.00501379
DOA1	1210.61	0.00576351	0.0364648	0.158057	0.874412	0.917827
DOA4	309.843	-0.335277	0.0915441	-3.66246	0.0002498	0.00121195
DOC1	54.8721	0.0326257	0.142228	0.229391	0.818565	0.879293
DOG1	107.31	-0.0130696	0.112511	-0.116164	0.907523	0.941034
DOG2	650.073	-0.509665	0.055825	-9.1297	6.86897e-20	4.60138e-18
DOM34	624.112	0.0548122	0.0496127	1.1048	0.269246	0.388162
DON1	78.4527	0.0427599	0.12716	0.336268	0.736669	0.819425
DOP1	835.981	-0.0574541	0.0456409	-1.25883	0.208092	0.321676
DOS2	770.806	0.0869862	0.0454403	1.9143	0.0555823	0.112173
DOT1	505.365	-0.0303428	0.046992	-0.645701	0.518473	0.638474
DOT5	544.427	0.010829	0.0520263	0.208145	0.835116	0.891389
DOT6	960	0.152924	0.0581251	2.63094	0.0085148	0.0240316
DPA10	7.59685	-0.321045	0.513777	-0.624872	0.532055	0.649588
DPB11	381.817	-0.369678	0.0527296	-7.01082	2.36921e-12	6.04258e-11
DPB2	530.633	0.0189491	0.0506666	0.373995	0.708408	0.798287
DPB3	228.484	0.0307658	0.0754623	0.407697	0.683496	0.776986
DPB4	360.252	-3.33339e-05	0.0585639	-0.000569187	0.999546	0.999546
DPC13	260.723	-0.196349	0.0643256	-3.05242	0.00227002	0.00800845
DPC25	276.194	0.0107899	0.0608548	0.177305	0.859268	0.909833
DPC29	396.125	0.082078	0.0747541	1.09797	0.272217	0.391463
DPC7	9.76297	-0.1377	0.389144	-0.353854	0.723448	0.809413
DPH1	519.187	0.103583	0.0675407	1.53363	0.12512	0.213175
DPH2	983.544	-0.0193647	0.0759696	-0.254901	0.7988	0.866045
DPH5	1138.63	0.109338	0.0509543	2.1458	0.0318889	0.0712058
DPH6	521.172	0.0871728	0.0531944	1.63876	0.101263	0.180928
DPI34	302.099	0.0200344	0.0855381	0.234216	0.814818	0.877211
DPI35	625.963	-0.13989	0.0477873	-2.92734	0.00341873	0.0113481
DPI8	190.748	0.324246	0.183581	1.76623	0.0773579	0.145899
DPL1	1476.45	0.0498386	0.0457531	1.0893	0.276023	0.395233
DPM1	1273.56	0.122546	0.0583971	2.09849	0.0358617	0.0785313
DPP1	742.902	0.0959669	0.0592409	1.61994	0.105245	0.186476
DPS1	3456	0.101984	0.0407018	2.50564	0.0122229	0.0321862
DRE2	3052.82	0.18295	0.0289109	6.32804	2.48299e-10	4.48227e-09
DRN1	604.716	0.0527802	0.050069	1.05415	0.291815	0.412637
DRS1	2040.65	0.133472	0.0735649	1.81434	0.0696259	0.134594
DRS2	1017.22	-0.334862	0.0416662	-8.03678	9.2228e-16	3.7705e-14
DSC2	333.039	-0.513171	0.0691322	-7.42305	1.14455e-13	3.5354e-12
DSC3	203.176	-0.353205	0.0936934	-3.76979	0.000163385	0.000846617
DSD1	450.024	0.0743331	0.0533999	1.39201	0.16392	0.265558
DSE1	718.831	-0.0380322	0.0376803	-1.00934	0.312813	0.434316
DSE2	2211.61	-0.00586025	0.067194	-0.0872139	0.930502	0.958605
DSE3	507.95	0.0123927	0.046154	0.268507	0.788309	0.857898
DSE4	1972.02	0.0814873	0.0503323	1.61899	0.10545	0.186701
DSF1	6.11858	-1.65251	0.69849	-2.36583	0.0179895	0.0446425
DSF2	458.806	0.0683029	0.0482909	1.4144	0.157243	0.257064
DSK2	2571	0.173956	0.0540519	3.21831	0.00128948	0.00501016
DSL1	621.008	-0.0133582	0.0415761	-0.321297	0.747986	0.828281
DSN1	420.242	-0.179186	0.0497186	-3.60401	0.000313345	0.00146773
DSS1	423.32	0.0157954	0.0508523	0.310614	0.756094	0.833421
DSS4	146.551	-0.471366	0.0765817	-6.15507	7.50457e-10	1.25679e-08
DST1	847.49	0.0220401	0.0364703	0.60433	0.545625	0.661652
DTD1	481.442	-0.251434	0.0507712	-4.9523	7.33409e-07	7.038e-06
DUF1	622.839	-0.115858	0.057471	-2.01594	0.0438066	0.0926102
DUG1	1466.14	0.0500009	0.0481201	1.03908	0.298765	0.419373
DUG2	828.075	0.116674	0.0442515	2.63661	0.0083738	0.0237421
DUG3	423.544	0.00980113	0.0497115	0.19716	0.843702	0.897821
DUN1	921.97	0.168939	0.0476758	3.54349	0.000394863	0.00178927
DUO1	332.874	0.0073958	0.0609971	0.121249	0.903494	0.938344
DUR12	886.33	0.227088	0.0613947	3.69882	0.000216606	0.00107242
DUR3	143.359	0.0723635	0.104024	0.695644	0.486652	0.607359
DUS1	648.677	-0.00553961	0.0641602	-0.0863403	0.931196	0.958965
DUS3	1073.38	0.0445009	0.0706766	0.629641	0.528929	0.646903
DUS4	367.855	0.0557114	0.0542941	1.0261	0.304843	0.425968
DUT1	470.127	0.0902362	0.0525888	1.71588	0.086184	0.15888
DXO1	452.644	0.055238	0.0495616	1.11453	0.265051	0.384068
DYN1	487.87	-0.0295114	0.054167	-0.544823	0.585875	0.696635
DYN2	326.436	-0.0180487	0.0639671	-0.282157	0.777823	0.850481
DYN3	335.767	0.0275654	0.0673705	0.409162	0.682421	0.776542
DYS1	1803.75	0.104372	0.0366372	2.84879	0.0043886	0.0139635
EAF1	696.237	0.0273969	0.0432823	0.632982	0.526745	0.645089
EAF3	764.785	-0.151024	0.0481826	-3.13442	0.00172194	0.0063446
EAF5	347.894	0.195042	0.0499878	3.9018	9.54808e-05	0.000537865
EAF6	308.69	0.0412963	0.0563974	0.732238	0.464023	0.58689
EAF7	743.727	0.125228	0.0396883	3.15529	0.00160337	0.00598705
EAP1	1014.45	0.0595975	0.0497419	1.19813	0.230865	0.345893
EAR1	855.945	0.154943	0.0418593	3.70152	0.000214315	0.00106331
EAT1	198.739	0.131424	0.0712206	1.8453	0.0649937	0.127062
EBP2	3133.58	0.149072	0.0633434	2.35339	0.0186031	0.0459499
EBS1	1363.35	0.0906101	0.0441744	2.05119	0.0402486	0.0864691
ECI1	73.5077	-0.750239	0.12719	-5.89858	3.66638e-09	5.43602e-08
ECL1	926.072	0.0123288	0.0571621	0.215682	0.829236	0.887375
ECM1	769.562	0.174413	0.0850553	2.05059	0.0403071	0.086528
ECM10	153.525	-0.569652	0.0775958	-7.34127	2.11574e-13	6.22407e-12
ECM11	5.48253	-0.243805	0.518038	-0.470631	0.637904	0.74188
ECM13	12.664	-0.427859	0.319705	-1.3383	0.1808	0.287762
ECM14	1517.28	0.176628	0.0523302	3.37525	0.000737478	0.00306952
ECM15	842.522	0.185803	0.0472124	3.93547	8.30325e-05	0.000477416
ECM16	1349.17	0.120567	0.0769403	1.56702	0.11711	0.203097
ECM18	103.091	-0.775989	0.124883	-6.21372	5.17454e-10	8.96276e-09
ECM19	197.177	0.163903	0.0884084	1.85393	0.0637487	0.124936
ECM2	239.169	-0.348392	0.0691275	-5.03985	4.65891e-07	4.70119e-06
ECM21	494.894	-0.0733895	0.0656272	-1.11828	0.263448	0.382546
ECM22	395.229	0.147915	0.0617951	2.39364	0.0166823	0.0418941
ECM25	560.706	0.0350266	0.0429975	0.814619	0.415291	0.540649
ECM27	343.89	-0.132725	0.0782683	-1.69577	0.0899297	0.164585
ECM29	1123.51	-0.110568	0.0592032	-1.8676	0.0618175	0.121968
ECM3	471.925	0.0667406	0.0600322	1.11175	0.266247	0.385403
ECM30	777.871	0.0375046	0.0587208	0.638693	0.523022	0.642227
ECM31	318.881	0.0632979	0.0613795	1.03126	0.302421	0.423518
ECM32	745.574	-0.10015	0.0542191	-1.84714	0.0647267	0.126629
ECM33	13166.1	0.190246	0.043771	4.34639	1.38395e-05	9.64253e-05
ECM38	1022.59	0.211375	0.0519825	4.06628	4.77701e-05	0.000292191
ECM4	663.045	0.221312	0.101188	2.18714	0.0287321	0.0653376
ECM5	462.241	-0.254266	0.0491598	-5.17222	2.31323e-07	2.48773e-06
ECM7	587.548	0.0949385	0.0460617	2.06112	0.0392919	0.0846755
ECM8	7.73263	0.742588	0.629864	1.17897	0.238412	0.355286
ECM9	158.871	-0.239161	0.0768797	-3.11085	0.00186552	0.00679261
ECO1	181.317	-0.0809836	0.0825405	-0.981138	0.326525	0.449042
ECT1	683.822	-0.162095	0.0381318	-4.25091	2.12907e-05	0.000141429
EDC1	119.578	-0.0220463	0.0916246	-0.240615	0.809853	0.873538
EDC2	231.916	-0.125555	0.0861419	-1.45754	0.144967	0.240244
EDC3	1237.78	0.204594	0.0312732	6.54215	6.06399e-11	1.22159e-09
EDE1	2399.19	0.0913614	0.0418084	2.18524	0.0288712	0.065627
EDS1	29.771	-0.986057	0.243516	-4.04925	5.13818e-05	0.000310281
EEB1	208.043	0.00362403	0.0736884	0.0491805	0.960775	0.977477
EFB1	10440	0.0378995	0.0463273	0.818081	0.413311	0.53868
EFG1	897.679	0.16184	0.0690123	2.34509	0.0190224	0.0468399
EFM1	991.168	0.061978	0.0554891	1.11694	0.26402	0.383077
EFM2	558.33	0.156881	0.067061	2.33938	0.019316	0.0474367
EFM3	205.581	-0.00906129	0.072888	-0.124318	0.901063	0.937133
EFM4	534.41	-0.136039	0.074505	-1.82591	0.0678645	0.131794
EFM5	721.823	0.120815	0.0405837	2.97694	0.00291139	0.00992779
EFM6	66.8042	0.283402	0.123206	2.30022	0.0214359	0.0515499
EFR3	1313.98	0.116954	0.0507101	2.30633	0.0210925	0.0509002
EFT1	1738.67	0.118148	0.0622615	1.89761	0.0577471	0.115577
EFT2	3390.6	0.069949	0.0573947	1.21873	0.222945	0.337754
EGD1	3486.78	0.160351	0.0432656	3.7062	0.000210394	0.00104914
EGD2	4866.93	0.250197	0.038667	6.47056	9.76412e-11	1.90486e-09
EGH1	310.274	0.0262794	0.0736389	0.356869	0.72119	0.80872
EGO2	75.0739	-0.131791	0.129768	-1.01559	0.309827	0.431433
EGO4	99.8525	-0.489063	0.247383	-1.97695	0.0480475	0.0997618
EGT2	4395.02	0.0709789	0.0585127	1.21305	0.22511	0.339651
EHD3	485.549	-0.107401	0.0474428	-2.2638	0.0235864	0.0556624
EHT1	1101.4	0.158031	0.0409381	3.86023	0.000113281	0.000619925
EIS1	1265.89	0.191265	0.0557139	3.433	0.000596952	0.00257092
EKI1	324.945	-0.36414	0.0553524	-6.57857	4.74982e-11	9.70919e-10
ELA1	264.057	-0.0946659	0.0645985	-1.46545	0.142798	0.237286
ELC1	113.705	-0.181291	0.0959083	-1.89026	0.0587234	0.11711
ELF1	911.84	0.0288404	0.0428222	0.673493	0.500634	0.620988
ELG1	424.796	-0.0185096	0.0525678	-0.352109	0.724756	0.810321
ELM1	261.108	0.0727718	0.0594751	1.22357	0.221116	0.335902
ELO1	954.114	-0.0348582	0.0551718	-0.631811	0.52751	0.645457
ELO2	2196	0.148142	0.0462138	3.20557	0.00134793	0.00517219
ELO3	4082.01	0.143609	0.0440661	3.25894	0.00111829	0.00440658
ELP2	1544.33	0.101744	0.0479886	2.12017	0.0339919	0.0749088
ELP3	845.642	0.0429722	0.0673357	0.638178	0.523358	0.642355
ELP4	615.925	-0.0870941	0.0532531	-1.63548	0.101949	0.181834
ELP6	409.235	-0.111638	0.0558911	-1.99743	0.0457786	0.0959039
EMA17	53.7441	-0.601706	0.152382	-3.94867	7.85872e-05	0.000454205
EMA19	374.944	-0.0524511	0.0606937	-0.864193	0.387482	0.512571
EMA35	109.369	-0.241174	0.0912692	-2.64244	0.008231	0.0234449
EMC1	2326.47	-0.0130363	0.0481702	-0.270629	0.786676	0.857102
EMC10	1128.78	0.0920111	0.0590296	1.55873	0.119061	0.205583
EMC2	971.591	0.0886776	0.036138	2.45386	0.014133	0.0365013
EMC3	1270.08	-0.0126254	0.0484686	-0.260486	0.794489	0.861924
EMC4	908.585	0.097985	0.0336281	2.91378	0.00357079	0.0117477
EMC5	443.859	0.0164958	0.0623655	0.264502	0.791393	0.85974
EMC6	352.58	-0.221861	0.0630382	-3.51947	0.000432408	0.00194042
EMG1	988.541	0.126833	0.0556543	2.27894	0.0226704	0.0539818
EMI1	431.097	0.248591	0.0650414	3.82205	0.000132346	0.000708903
EMI2	926.415	0.000874079	0.134386	0.00650422	0.99481	0.996866
EMP24	3049.05	0.190633	0.0470711	4.0499	5.12395e-05	0.000310002
EMP46	132.43	-1.60148	0.180589	-8.86813	7.43873e-19	4.01547e-17
EMP47	1224.52	0.0654943	0.0426169	1.53682	0.124338	0.212322
EMP65	374.107	0.221162	0.0527447	4.19307	2.75207e-05	0.000178132
EMP70	1930.73	0.148788	0.0509348	2.92114	0.00348748	0.0115204
EMW1	1562.34	0.116036	0.0614948	1.88693	0.0591703	0.11779
ENA1	143.416	0.0881507	0.0918544	0.959679	0.337217	0.46135
ENA5	163.729	0.147586	0.0780553	1.89079	0.0586519	0.117009
ENB1	1900.76	-0.234013	0.0909628	-2.57262	0.0100932	0.0275901
END3	1153.53	0.0214518	0.0363105	0.590789	0.554662	0.66969
ENO1	3224.82	0.0259148	0.0920015	0.281678	0.77819	0.850558
ENO2	42187	0.156495	0.0671483	2.33058	0.0197754	0.0483896
ENP1	1501.14	0.129242	0.0759391	1.70192	0.0887702	0.162961
ENP2	1377.95	0.0411853	0.0892941	0.461232	0.644632	0.746388
ENT1	1236.03	0.064614	0.0465364	1.38846	0.164997	0.267147
ENT2	1775.3	0.0946019	0.0492432	1.92112	0.0547168	0.110668
ENT3	1016.8	0.00291783	0.042062	0.0693696	0.944695	0.967847
ENT4	156.861	0.00990695	0.0812217	0.121974	0.902919	0.93804
ENT5	1020.43	0.17371	0.0384628	4.5163	6.2929e-06	4.79295e-05
ENV11	427.565	-0.000563932	0.0506609	-0.0111315	0.991119	0.995595
ENV7	179.438	-0.0747488	0.0833627	-0.89667	0.369895	0.494617
ENV9	855.118	0.177662	0.0481067	3.69308	0.000221551	0.00109593
EOS1	698.016	0.202478	0.0410064	4.93772	7.90405e-07	7.4994e-06
EPL1	451.177	0.240052	0.0606465	3.95821	7.5512e-05	0.000438253
EPO1	848.384	0.167853	0.0419712	3.99923	6.35479e-05	0.000374683
EPS1	997.622	0.0522848	0.0572831	0.912744	0.361377	0.486385
EPT1	735.328	0.0484027	0.0513435	0.942722	0.345823	0.470922
ERB1	2147.89	0.116015	0.0708831	1.63672	0.10169	0.181507
ERC1	815.444	-0.0201558	0.055683	-0.361975	0.717371	0.805937
ERD1	395.591	-0.0659232	0.0523702	-1.25879	0.208106	0.321676
ERD2	1625.47	0.0565767	0.0537691	1.05222	0.2927	0.413574
ERF2	292.142	0.00610708	0.0607561	0.100518	0.919933	0.949751
ERG1	3427.49	0.0550603	0.0459809	1.19746	0.231128	0.346193
ERG10	2738.35	0.0617738	0.056656	1.09033	0.275568	0.394886
ERG11	8296	0.00139105	0.0511217	0.0272105	0.978292	0.989504
ERG12	1169.45	0.140602	0.0300534	4.67841	2.89101e-06	2.3743e-05
ERG13	3899.43	0.0282311	0.0408672	0.6908	0.489691	0.60951
ERG2	3978.51	0.0790799	0.0465321	1.69947	0.0892303	0.16347
ERG20	3612.32	0.0545422	0.0340632	1.60121	0.109331	0.192367
ERG24	1536.28	0.0849243	0.0453654	1.87201	0.0612058	0.121041
ERG25	6791.9	0.0726463	0.058872	1.23397	0.217214	0.331515
ERG26	1011.18	0.0297136	0.0474294	0.62648	0.531	0.648585
ERG27	2338.38	0.0522003	0.0272418	1.91618	0.0553422	0.111729
ERG28	849.839	-0.0710708	0.0585436	-1.21398	0.224755	0.339206
ERG29	674.513	-0.00798165	0.052376	-0.152391	0.878878	0.920604
ERG3	6362.02	0.068997	0.0452285	1.52552	0.127129	0.215829
ERG4	3491.14	0.300002	0.0402627	7.45112	9.25517e-14	2.89094e-12
ERG5	2459.24	-0.048664	0.0486601	-1.00008	0.317272	0.439263
ERG6	4896.15	0.113968	0.0306943	3.71301	0.000204806	0.00102774
ERG7	1889.22	0.0282943	0.0390002	0.72549	0.468152	0.59119
ERG8	1309.18	-0.111988	0.0337969	-3.31355	0.000921209	0.00372503
ERG9	2228.43	0.0871587	0.0330772	2.63501	0.00841345	0.0238181
ERI1	58.6281	-0.507225	0.123048	-4.12218	3.75299e-05	0.000234194
ERJ5	979.107	0.125356	0.0613119	2.04455	0.040899	0.0874608
ERO1	2560.83	-0.0282088	0.0501129	-0.562905	0.5735	0.687359
ERP1	3259.47	0.118602	0.0511315	2.31955	0.020365	0.04951
ERP2	2041.03	0.0840409	0.054185	1.551	0.120902	0.207996
ERP3	619.929	0.113432	0.0544752	2.08226	0.0373185	0.0813052
ERP4	744.096	0.168588	0.0481861	3.49868	0.000467571	0.00207976
ERP5	724.463	0.0940239	0.0502553	1.87092	0.0613556	0.121229
ERP6	375.564	0.127809	0.0566901	2.25451	0.0241638	0.0567668
ERS1	205.375	-0.198139	0.0844461	-2.34633	0.0189591	0.0467046
ERT1	243.9	-0.0459751	0.059224	-0.776291	0.437577	0.561618
ERV1	355.433	-0.249261	0.060947	-4.08981	4.31735e-05	0.00026583
ERV14	1593.49	0.251669	0.0481205	5.22998	1.69527e-07	1.88138e-06
ERV15	434.239	0.326698	0.0550679	5.93264	2.98105e-09	4.5286e-08
ERV2	449.223	-0.0305	0.0543728	-0.560943	0.574837	0.68749
ERV25	2854.09	0.223622	0.0456192	4.90194	9.48962e-07	8.82312e-06
ERV29	2395.7	0.137373	0.0505697	2.71651	0.00659739	0.0195114
ERV41	915.496	0.087033	0.0436378	1.99444	0.0461042	0.0964406
ERV46	2771.51	0.111964	0.0391203	2.86204	0.0042093	0.0134879
ESA1	407.609	0.136122	0.0495371	2.74788	0.00599826	0.0180957
ESBP6	602.787	0.151164	0.0470467	3.21307	0.00131326	0.00507417
ESC1	859.987	0.00251727	0.0489047	0.051473	0.958949	0.976512
ESC2	258.715	-0.0197087	0.0601713	-0.327543	0.743257	0.825017
ESC8	430.439	0.0165851	0.0586319	0.282867	0.777279	0.85022
ESF1	1820.67	0.139448	0.0764336	1.82443	0.0680875	0.132043
ESF2	824.945	0.177659	0.0544943	3.26015	0.00111353	0.00439094
ESL1	678.997	-0.172098	0.0452241	-3.80545	0.000141545	0.000748799
ESL2	710.735	0.187578	0.0469721	3.9934	6.51332e-05	0.000382836
ESP1	523.031	0.044702	0.0491336	0.909805	0.362925	0.487878
ESS1	662.719	0.0590419	0.0526222	1.122	0.261864	0.380943
EST1	236.309	-0.376391	0.0642687	-5.85652	4.72658e-09	6.91574e-08
EST2	244.956	0.010121	0.0626121	0.161646	0.871585	0.917488
EST3	215.521	0.0173149	0.0686393	0.25226	0.80084	0.867798
ETP1	225.791	-0.390058	0.072983	-5.34451	9.06633e-08	1.06124e-06
ETR1	995.935	-0.143664	0.0547425	-2.62436	0.00868129	0.0243244
ETT1	1541.05	0.112428	0.038593	2.91317	0.00357784	0.0117639
EUC1	254.361	0.00316734	0.0667602	0.0474436	0.96216	0.978169
EUG1	800.04	0.0584331	0.0479931	1.21753	0.223402	0.338025
EXG1	9397.19	0.245008	0.0450896	5.43379	5.51693e-08	6.75642e-07
EXG2	1094.1	0.0813017	0.0454836	1.78749	0.0738577	0.140874
EXO1	500.574	0.0457101	0.0446624	1.02346	0.306092	0.427391
EXO5	432.25	-0.00118994	0.0552982	-0.0215186	0.982832	0.991211
EXO70	525.549	-0.0277827	0.0486208	-0.571416	0.567718	0.681823
EXO84	566.809	-0.0143267	0.0445219	-0.321789	0.747612	0.828033
EXP1	1021.96	0.076506	0.070532	1.0847	0.278055	0.397631
FAA1	1112.14	0.016907	0.0625185	0.270431	0.786828	0.857102
FAA2	173.289	-0.239923	0.0774269	-3.0987	0.00194369	0.00703575
FAA3	537.35	0.00304487	0.0473298	0.0643331	0.948705	0.969454
FAA4	3464.93	0.129622	0.0612993	2.11457	0.0344664	0.0758342
FAB1	740.784	-0.272298	0.0472392	-5.76424	8.20256e-09	1.14016e-07
FAD1	485.962	0.105218	0.0566564	1.85713	0.0632923	0.124392
FAF1	718.569	0.142089	0.0864847	1.64294	0.100395	0.179774
FAL1	400.256	0.0698295	0.0866011	0.806336	0.420049	0.545289
FAP1	599.972	-0.0214749	0.068023	-0.315701	0.752229	0.830664
FAP7	554.108	0.261899	0.0496313	5.2769	1.31388e-07	1.4939e-06
FAR1	1049.97	0.121105	0.0426232	2.84129	0.00449313	0.0142427
FAR10	297.488	-0.0909843	0.05861	-1.55237	0.120574	0.207551
FAR11	391.207	-0.0856717	0.0550371	-1.55662	0.119561	0.206255
FAR3	102.8	0.209734	0.112866	1.85825	0.0631334	0.124124
FAR7	136.866	-0.0147685	0.104043	-0.141946	0.887123	0.927318
FAR8	592.343	-0.0129206	0.051565	-0.250569	0.802148	0.868418
FAS1	5800.54	0.0135495	0.0629542	0.215228	0.82959	0.887375
FAS2	5619.92	-0.0324978	0.0769036	-0.422579	0.672602	0.769005
FAT1	1114.73	0.0536835	0.0573428	0.936184	0.349178	0.47426
FAT3	66.7309	-2.21032	0.151448	-14.5946	3.03911e-48	2.81625e-45
FAU1	270.372	0.0746768	0.0607156	1.22994	0.218718	0.33317
FBA1	49054.8	0.162572	0.0538352	3.01981	0.0025293	0.00878382
FBP1	7.66486	-0.537357	0.417032	-1.28853	0.197563	0.308553
FBP26	397.685	0.208535	0.0711998	2.92887	0.00340192	0.0113058
FCF1	794.573	0.173879	0.0522899	3.32529	0.000883273	0.00358991
FCF2	797.408	0.152983	0.0499128	3.06501	0.00217665	0.00772713
FCP1	1077.49	0.0768312	0.0346983	2.21426	0.0268107	0.0617769
FCY1	1123.09	0.0786598	0.0431552	1.82272	0.0683462	0.13237
FCY2	4526.14	-0.117919	0.0659539	-1.7879	0.0737915	0.140845
FCY21	269.524	-0.725123	0.0657227	-11.0331	2.6468e-28	4.32829e-26
FCY22	50.9412	-0.273438	0.135185	-2.0227	0.0431038	0.091298
FDC1	622.112	-0.345768	0.0435044	-7.9479	1.89696e-15	7.22403e-14
FDO1	494.728	0.179191	0.0593715	3.01813	0.00254337	0.00881616
FEN2	583.139	-0.02682	0.0546981	-0.490328	0.623902	0.730739
FES1	1449.71	0.135282	0.0529692	2.55398	0.0106501	0.0288008
FET3	8167.94	0.57781	0.0677186	8.53252	1.43198e-17	6.80495e-16
FET4	2631.25	0.0962066	0.098428	0.977431	0.328356	0.450891
FET5	951.084	0.0678751	0.0555193	1.22255	0.2215	0.336276
FEX1	87.4108	-0.308162	0.0901689	-3.4176	0.000631749	0.00269405
FEX2	92.8005	-0.198986	0.0851528	-2.33682	0.0194487	0.0477206
FHL1	441.4	-0.117946	0.0439925	-2.68103	0.00733949	0.0213429
FHN1	73.1763	-0.111441	0.129612	-0.859802	0.389898	0.514369
FIG2	393.962	0.081485	0.0767	1.06239	0.28806	0.408263
FIG4	263.721	-0.0101656	0.0663376	-0.15324	0.878209	0.920367
FIN1	207.523	0.0465513	0.0667036	0.697884	0.48525	0.606154
FIP1	543.101	0.0495304	0.0471934	1.04952	0.29394	0.414588
FIR1	609.915	0.0294014	0.0458099	0.641812	0.520995	0.640587
FIS1	489.82	-0.321644	0.0661273	-4.86401	1.15029e-06	1.04163e-05
FIT1	487.282	-0.917113	0.251902	-3.64075	0.000271843	0.00130975
FIT2	3703.9	1.30986	0.15383	8.51495	1.66663e-17	7.78697e-16
FIT3	4873.14	1.02014	0.15246	6.69119	2.21366e-11	4.75211e-10
FKH1	612.102	0.0188309	0.0395947	0.475592	0.634365	0.739583
FKH2	682.776	0.0878071	0.0514028	1.70822	0.0875959	0.161133
FKS1	9222.01	0.0784956	0.0467288	1.67981	0.0929937	0.16919
FKS3	79.8196	-0.159593	0.108034	-1.47724	0.139612	0.232596
FLC1	977.89	-0.00828834	0.0444583	-0.186429	0.852108	0.903686
FLC2	1928.59	0.217814	0.0436794	4.98665	6.14348e-07	6.05634e-06
FLC3	1042.5	0.0953968	0.0442371	2.15649	0.0310457	0.0696024
FLO1	56.3389	-0.0164451	0.156642	-0.104985	0.916387	0.947701
FLO10	112.926	-0.442349	0.101671	-4.35079	1.35647e-05	9.47486e-05
FLO11	125.032	0.112246	0.100835	1.11317	0.265638	0.384721
FLO5	236.383	-0.0347295	0.0712462	-0.487458	0.625934	0.732518
FLO9	79.6186	0.186367	0.140222	1.32908	0.183821	0.291846
FLR1	931.471	-0.0322438	0.0752244	-0.428634	0.668189	0.765218
FLX1	190.327	0.0733852	0.0735276	0.998064	0.318248	0.440225
FMC1	268.054	-0.161783	0.072027	-2.24614	0.024695	0.0578367
FMN1	251.293	-0.408443	0.0666833	-6.12512	9.06153e-10	1.50394e-08
FMO1	98.9302	-0.870862	0.128	-6.80363	1.02017e-11	2.28716e-10
FMP10	375.91	-0.0295198	0.0635722	-0.46435	0.642397	0.745196
FMP16	47.7531	0.432166	0.201792	2.14164	0.0322225	0.0717778
FMP23	204.626	0.887106	0.142336	6.23249	4.59092e-10	8.05221e-09
FMP25	562.629	0.0607929	0.0443621	1.37038	0.170569	0.274326
FMP27	963.183	-0.0712248	0.0620745	-1.14741	0.251213	0.369123
FMP30	386.528	-0.168184	0.0542859	-3.09812	0.00194754	0.00704512
FMP32	382.546	-0.0532642	0.0544265	-0.978643	0.327756	0.450402
FMP33	94.8087	0.266547	0.227429	1.172	0.241196	0.358283
FMP40	167.487	-1.19257	0.118105	-10.0976	5.66336e-24	6.05544e-22
FMP41	560.502	0.0491618	0.0444068	1.10708	0.26826	0.387108
FMP42	972.649	-0.0496801	0.0444952	-1.11653	0.264196	0.383133
FMP45	95.3324	0.117155	0.18086	0.647764	0.517138	0.637221
FMP46	216.486	0.620314	0.101887	6.08822	1.1417e-09	1.8561e-08
FMP48	27.6233	-1.04942	0.274758	-3.81945	0.000133751	0.000714367
FMP49	7.80006	0.0397884	0.396306	0.100398	0.920028	0.949751
FMP52	1254.33	0.156308	0.0491044	3.18318	0.00145667	0.00551707
FMS1	278.507	-0.312524	0.072215	-4.32768	1.50685e-05	0.000104076
FMT1	27.1792	-0.637617	0.18384	-3.46833	0.000523712	0.00230367
FOB1	637.739	0.00785425	0.0507538	0.154752	0.877017	0.919693
FOL1	1199.41	0.0113554	0.0494015	0.22986	0.818201	0.879072
FOL2	1257.82	0.113027	0.0423394	2.66955	0.0075952	0.0219032
FOL3	392.655	0.0852354	0.0554614	1.53684	0.124332	0.212322
FOX2	127.962	-0.511377	0.0968779	-5.27857	1.30194e-07	1.48574e-06
FPK1	329.408	-0.114657	0.0606873	-1.88931	0.0588509	0.117298
FPR1	1981.77	0.297644	0.0442485	6.72666	1.73605e-11	3.83033e-10
FPR2	684.695	-0.152339	0.0484768	-3.14251	0.00167508	0.00620483
FPR3	3434.04	0.0821168	0.0332999	2.46598	0.013664	0.0354511
FPR4	2650.35	0.142051	0.0466905	3.0424	0.00234703	0.00822274
FPS1	1311.13	0.024974	0.0338042	0.738783	0.460039	0.583045
FPY1	467.324	-0.525694	0.0566026	-9.28746	1.58019e-20	1.17145e-18
FRA1	1593.03	0.282815	0.0422075	6.70058	2.07588e-11	4.49101e-10
FRD1	1539.05	0.158448	0.051462	3.07893	0.00207746	0.00745206
FRE1	5519.64	0.18892	0.155514	1.21481	0.22444	0.338824
FRE2	223.073	-0.048557	0.136121	-0.356719	0.721302	0.80872
FRE3	399.25	0.110285	0.0969533	1.13751	0.255327	0.374371
FRE4	867.1	0.413106	0.135994	3.03769	0.00238398	0.00833642
FRE5	184.823	1.67779	0.188716	8.89053	6.08176e-19	3.34798e-17
FRE6	1088.6	0.339071	0.056958	5.953	2.63272e-09	4.04502e-08
FRE7	797.145	-0.0155543	0.278032	-0.0559441	0.955386	0.974133
FRE8	387.997	0.0649009	0.0794735	0.816636	0.414136	0.539376
FRK1	828.513	0.134121	0.0508884	2.6356	0.00839885	0.0237889
FRM2	12.9135	-0.220911	0.385792	-0.572617	0.566904	0.681511
FRQ1	809.495	0.207727	0.0419488	4.95191	7.34894e-07	7.038e-06
FRS1	3904.61	0.156713	0.0326889	4.79408	1.63425e-06	1.43319e-05
FRS2	2752.92	0.114344	0.042794	2.67196	0.00754099	0.0217807
FRT1	300.868	0.00371498	0.0556616	0.0667423	0.946787	0.968631
FRT2	93.275	-0.538176	0.141733	-3.7971	0.000146398	0.00077008
FSF1	2189.26	0.196295	0.0464319	4.2276	2.36196e-05	0.000155783
FSH1	1204.64	-0.0456618	0.0450102	-1.01448	0.310355	0.432042
FSH2	221.07	-0.062596	0.0858229	-0.729363	0.46578	0.58871
FSH3	305.66	-0.563441	0.0707011	-7.96934	1.59527e-15	6.25472e-14
FTH1	1302.03	0.299131	0.068669	4.35612	1.32387e-05	9.27043e-05
FTR1	2823.93	0.36678	0.0544439	6.73685	1.61861e-11	3.58545e-10
FUB1	199.382	-0.280583	0.0903415	-3.10581	0.00189761	0.0068914
FUI1	1318.96	0.0283643	0.060159	0.471489	0.637292	0.74144
FUM1	1567.45	0.146417	0.0400618	3.65479	0.000257396	0.00124554
FUN12	3859.09	0.0924078	0.047316	1.95299	0.0508208	0.104305
FUN14	289.607	-0.465117	0.0931778	-4.99171	5.98469e-07	5.91028e-06
FUN19	294.388	0.016008	0.0720637	0.222136	0.824208	0.88384
FUN26	655.93	-0.0346466	0.0432197	-0.80164	0.422761	0.547531
FUN30	1202.39	0.0847589	0.0473887	1.78859	0.0736809	0.140682
FUR1	1887.75	-0.169844	0.0468245	-3.62725	0.000286452	0.00136359
FUR4	525.923	0.178269	0.0552798	3.22486	0.00126036	0.00491762
FUS1	250.598	0.733962	0.0952286	7.70738	1.28432e-14	4.49106e-13
FUS2	59.9698	-0.134939	0.137058	-0.984538	0.324851	0.447405
FUS3	1037.92	0.293611	0.0410612	7.15056	8.64238e-13	2.3326e-11
FYV10	258.376	-1.05178	0.10492	-10.0246	1.18798e-23	1.24626e-21
FYV4	392.557	0.223535	0.0602828	3.70811	0.00020881	0.00104311
FYV5	74.9815	0.232202	0.134252	1.7296	0.0837018	0.155179
FYV6	132.693	-0.391212	0.0946753	-4.13215	3.5939e-05	0.000225277
FYV7	518.538	0.127855	0.0933093	1.37023	0.170615	0.274326
FYV8	320.415	-0.300052	0.0617872	-4.85621	1.19652e-06	1.07648e-05
FZF1	240.9	-0.187204	0.0670118	-2.7936	0.00521256	0.0160653
FZO1	628.426	-0.0734768	0.0478065	-1.53696	0.124303	0.212322
GAA1	810.361	0.0649677	0.0505701	1.2847	0.198896	0.310112
GAB1	784.475	-0.083468	0.0456235	-1.82949	0.0673256	0.130976
GAC1	56.8684	0.245866	0.280623	0.876146	0.380951	0.505993
GAD1	783.55	0.258242	0.127487	2.02563	0.0428023	0.0907977
GAL1	56.2122	-0.283002	0.141594	-1.99869	0.0456422	0.0956542
GAL10	11.1895	-1.57699	0.422997	-3.72815	0.000192894	0.000978548
GAL11	1556.8	0.14484	0.0546745	2.64913	0.00807003	0.0230747
GAL3	53.3981	-1.00698	0.169902	-5.92679	3.08905e-09	4.67986e-08
GAL4	22.2814	-2.30561	0.243332	-9.47513	2.66432e-21	2.31462e-19
GAL7	11.3949	-1.47221	0.471945	-3.11945	0.0018119	0.0066147
GAL80	746.321	0.0972252	0.0393659	2.46978	0.0135196	0.0351256
GAL83	810.105	-0.0727788	0.0422283	-1.72346	0.0848049	0.156806
GAP1	3278.83	-0.183814	0.0727227	-2.52761	0.0114843	0.0306395
GAR1	2440.61	0.153493	0.0547964	2.80115	0.00509203	0.0157637
GAS1	12010.6	0.103266	0.0451592	2.28671	0.0222125	0.053096
GAS2	76.5955	0.125432	0.154355	0.812619	0.416437	0.541566
GAS3	1712.72	0.214222	0.0381257	5.61883	1.92256e-08	2.50925e-07
GAS4	7.52123	-1.44119	0.464526	-3.1025	0.00191896	0.00695982
GAS5	3455.09	0.132766	0.0412849	3.21585	0.00130059	0.00503221
GAT1	1277.43	-0.06798	0.0539588	-1.25985	0.207723	0.321353
GAT2	494.297	0.0867256	0.0869528	0.997386	0.318577	0.4404
GBP2	2238.39	0.0542355	0.0285105	1.9023	0.0571318	0.114593
GCD1	2186.49	0.0888332	0.0326242	2.72292	0.00647076	0.0192085
GCD10	997.713	0.0921631	0.0588218	1.56682	0.117157	0.203106
GCD11	2759.95	0.137537	0.0395135	3.48075	0.000500012	0.00220991
GCD14	1016.45	0.171776	0.0505496	3.39816	0.000678407	0.00286107
GCD2	1686.93	0.109837	0.0422506	2.59965	0.00933193	0.0258256
GCD6	1699.49	0.100914	0.033422	3.0194	0.0025328	0.00879048
GCD7	963.883	0.0550741	0.0424131	1.29852	0.19411	0.304959
GCG1	470.368	0.191789	0.0656506	2.92136	0.00348509	0.0115203
GCN1	2290.31	0.0485268	0.0493932	0.982459	0.325874	0.448369
GCN2	536.106	0.0233151	0.0450846	0.51714	0.605058	0.712855
GCN20	1369.58	0.147733	0.0453799	3.25547	0.00113205	0.00444951
GCN3	1029.03	0.0982477	0.0373351	2.63151	0.00850068	0.0240162
GCN4	8124.51	0.106079	0.0436983	2.42753	0.015202	0.038772
GCN5	428.924	-0.00849944	0.0482231	-0.176253	0.860095	0.910535
GCR1	928.703	-0.0479857	0.0384312	-1.24861	0.211806	0.325674
GCR2	804.179	0.103672	0.0363905	2.84889	0.0043872	0.0139635
GCS1	1136.21	-0.029032	0.0331696	-0.875259	0.381433	0.506512
GCV1	634.905	-0.0407241	0.0684371	-0.595059	0.551804	0.667398
GCV2	780.501	-0.0285938	0.0683244	-0.418501	0.675581	0.771249
GCV3	769.235	0.280277	0.0616245	4.54815	5.41207e-06	4.19681e-05
GCY1	950.146	0.10298	0.0814825	1.26383	0.206291	0.319403
GDA1	2443.14	0.154234	0.0406958	3.78992	0.000150697	0.000790447
GDB1	468.618	-0.233994	0.0888722	-2.63293	0.00846527	0.0239283
GDE1	714.981	-0.0710345	0.0529293	-1.34206	0.179575	0.286086
GDH1	7234.9	0.131526	0.0632161	2.08058	0.0374728	0.0815136
GDH2	848.574	0.123701	0.0451767	2.73815	0.00617863	0.0185392
GDH3	124.045	0.00231295	0.135202	0.0171073	0.986351	0.993284
GDI1	2189.21	0.177262	0.0291102	6.08933	1.13381e-09	1.85258e-08
GDS1	1676.6	-0.00985062	0.0324558	-0.303509	0.761502	0.83675
GDT1	1189.93	0.0729856	0.0463244	1.57553	0.115134	0.200358
GEA1	517.55	0.0346877	0.0442346	0.784176	0.432937	0.55741
GEA2	1085.97	0.0135638	0.0435919	0.311154	0.755684	0.833155
GEF1	685.527	-0.0771165	0.0513055	-1.50308	0.132818	0.223236
GEM1	197.811	-0.283685	0.0699918	-4.05311	5.05413e-05	0.000306444
GEP3	534.8	-0.0366842	0.0406895	-0.901563	0.367289	0.49196
GEP4	183.278	-0.308536	0.0731386	-4.21851	2.4592e-05	0.00016143
GEP5	107.124	0.128628	0.0839688	1.53185	0.12556	0.213516
GEP7	143.162	0.0969992	0.0826615	1.17345	0.240615	0.35761
GET1	835.454	0.0923887	0.0535726	1.72455	0.0846084	0.156547
GET2	922.618	0.0286007	0.0407154	0.702454	0.482396	0.60381
GET3	3023.35	0.0869542	0.0301988	2.87939	0.00398442	0.0128823
GET4	748.246	-0.0838586	0.043384	-1.93294	0.053244	0.10828
GEX2	23.7616	-1.58008	0.265317	-5.95546	2.59343e-09	4.01656e-08
GFA1	3134.11	0.270716	0.0349238	7.7516	9.07394e-15	3.25491e-13
GFD1	634.52	0.00488411	0.0398331	0.122615	0.902412	0.938009
GFD2	606.306	-0.0736167	0.0913978	-0.805454	0.420558	0.545565
GGA1	374.381	-0.49613	0.0948952	-5.22819	1.71179e-07	1.89215e-06
GGA2	1892.02	0.177335	0.0294792	6.0156	1.79218e-09	2.83889e-08
GGC1	1496.87	0.130395	0.0531229	2.45459	0.0141045	0.0364748
GIC1	200.329	0.167487	0.0721983	2.31982	0.0203504	0.0494962
GIC2	1043.49	0.180056	0.0465504	3.86797	0.000109744	0.000602348
GID10	17.1507	-0.768748	0.385116	-1.99614	0.0459182	0.0961239
GID7	628.61	-0.263455	0.057924	-4.54828	5.40852e-06	4.19681e-05
GID8	401.417	-0.510945	0.0803267	-6.36083	2.00669e-10	3.7315e-09
GIM3	723.792	0.0771063	0.0433038	1.78059	0.0749795	0.142574
GIM4	597.95	0.0859964	0.0588584	1.46107	0.143995	0.238847
GIM5	499.608	-0.0307496	0.0524801	-0.585929	0.557923	0.672459
GIN4	1621.85	0.112664	0.0362223	3.11035	0.00186868	0.00679964
GIP1	80.7903	-1.3994	0.130609	-10.7144	8.71167e-27	1.21092e-24
GIP2	105.091	-0.445764	0.168764	-2.64135	0.00825754	0.0234964
GIP3	683.399	-0.0491674	0.0487506	-1.00855	0.31319	0.434682
GIP4	315.312	-0.327321	0.0626018	-5.22862	1.70784e-07	1.89155e-06
GIR2	1249.17	0.109974	0.0388277	2.83235	0.00462068	0.0145723
GIS1	489.172	-0.07216	0.0924493	-0.780535	0.435076	0.559036
GIS2	2594.4	0.211737	0.0434057	4.87809	1.0712e-06	9.7637e-06
GIS3	327.341	0.104722	0.0596859	1.75455	0.0793364	0.148823
GIS4	435.096	0.125936	0.0500575	2.51582	0.0118755	0.0314418
GIT1	205.33	-0.58162	0.113215	-5.13729	2.78731e-07	2.94069e-06
GLC3	204.622	-0.384528	0.199242	-1.92996	0.0536123	0.108823
GLC7	2582.11	0.156765	0.0318588	4.92061	8.62755e-07	8.13037e-06
GLC8	1306.57	0.0761255	0.0427478	1.78081	0.0749441	0.142555
GLD1	342.599	0.0614792	0.0643374	0.955575	0.339287	0.463498
GLE1	588.165	-0.0877025	0.0427654	-2.05078	0.0402884	0.0865212
GLE2	577.4	0.035232	0.0491063	0.717464	0.473088	0.59605
GLG1	230.507	-0.296509	0.121301	-2.44441	0.0145087	0.0372603
GLG2	241.406	0.065712	0.0742469	0.885047	0.376131	0.501508
GLK1	2142.81	0.409058	0.14335	2.85356	0.00432321	0.0137985
GLN1	3530.92	0.0369474	0.0601902	0.613845	0.539318	0.65572
GLN3	386.796	0.0422021	0.0584741	0.721723	0.470465	0.593283
GLN4	2814.4	0.106342	0.0414406	2.56613	0.010284	0.027951
GLO1	1141.87	0.192182	0.0409851	4.68907	2.74453e-06	2.26068e-05
GLO2	870.046	0.0984195	0.0394923	2.49212	0.0126983	0.0332405
GLO3	2565.71	0.133174	0.0283313	4.70057	2.59432e-06	2.1529e-05
GLO4	170.604	-0.201981	0.0920021	-2.1954	0.0281349	0.0642221
GLR1	1735.56	0.146798	0.0438154	3.35037	0.000807028	0.00331388
GLT1	1542.92	-0.0704348	0.0599962	-1.17399	0.2404	0.357395
GLY1	2565.4	0.059486	0.0475503	1.25101	0.21093	0.324867
GMC1	84.0082	-0.891344	0.136467	-6.53158	6.50799e-11	1.3063e-09
GMH1	454.322	-0.055937	0.0517007	-1.08194	0.27928	0.398838
GNA1	386.271	0.178625	0.0600086	2.97666	0.00291406	0.00992779
GND1	5516.77	0.0177758	0.0502489	0.353756	0.723522	0.809413
GND2	130.907	-0.90701	0.15777	-5.74893	8.98112e-09	1.23809e-07
GNP1	4028.77	-0.0751614	0.0407743	-1.84335	0.0652773	0.127437
GNT1	921.367	-0.0428508	0.0500646	-0.85591	0.392047	0.516659
GON7	350.004	0.136969	0.0577913	2.37007	0.0177847	0.0442072
GOR1	659.753	0.385014	0.0990991	3.88514	0.000102271	0.000567465
GOS1	481.713	0.0669694	0.0474571	1.41116	0.158199	0.25817
GOT1	362.85	-0.114614	0.0570794	-2.00798	0.0446452	0.0939899
GPA1	1671.67	0.191128	0.0461663	4.14	3.47311e-05	0.00021894
GPA2	716.847	0.116394	0.0534669	2.17695	0.0294846	0.0667213
GPB1	288.3	-0.0680487	0.0783084	-0.868984	0.384856	0.510553
GPB2	752.557	-0.0400735	0.040071	-1.00006	0.31728	0.439263
GPC1	538.781	0.175115	0.0673251	2.60103	0.00929431	0.0257481
GPD1	1321.84	-0.142187	0.0977992	-1.45387	0.145982	0.241566
GPD2	1497.44	-0.03605	0.0514405	-0.700809	0.483422	0.604821
GPG1	80.053	0.814914	0.263688	3.09045	0.00199855	0.00720619
GPH1	353.136	0.479815	0.182693	2.62635	0.00863068	0.0242479
GPI1	573.711	0.142317	0.0467308	3.04546	0.00232328	0.00816525
GPI10	692.744	-0.14965	0.039684	-3.77103	0.000162574	0.000844778
GPI11	457.611	-0.156799	0.060241	-2.60285	0.00924514	0.0256246
GPI12	303.684	-0.120948	0.0751696	-1.609	0.107617	0.189832
GPI13	1422.7	0.0551461	0.0541534	1.01833	0.30852	0.430349
GPI14	457.95	-0.00378198	0.0557396	-0.0678509	0.945904	0.968631
GPI15	570.698	0.0346091	0.0574744	0.602165	0.547064	0.663108
GPI16	1607.64	0.0376942	0.0437581	0.861421	0.389006	0.513869
GPI17	998.774	-0.0470491	0.0416784	-1.12886	0.258957	0.377979
GPI18	477.741	0.102283	0.0597471	1.71194	0.0869081	0.160021
GPI19	58.7132	0.0804945	0.126486	0.636392	0.524521	0.643157
GPI2	186.006	-0.0445843	0.0794622	-0.561075	0.574746	0.68749
GPI8	672.077	0.00760037	0.0486922	0.15609	0.875962	0.918934
GPM1	31185.9	0.248158	0.0575284	4.31367	1.60569e-05	0.000109568
GPM2	200.017	0.0892012	0.253348	0.352089	0.724771	0.810321
GPM3	265.52	-0.210642	0.0568844	-3.70299	0.000213075	0.00105871
GPN2	553.279	-0.0869682	0.0539023	-1.61344	0.106649	0.188423
GPN3	636.069	0.0248824	0.0537323	0.463081	0.643306	0.745785
GPP1	5966.06	-0.115568	0.0604702	-1.91115	0.0559855	0.112823
GPP2	574.632	-0.179331	0.0742315	-2.41584	0.0156991	0.0398374
GPR1	970.285	0.193114	0.0441836	4.37073	1.23833e-05	8.80453e-05
GPT2	510.735	-0.992121	0.106436	-9.3213	1.14925e-20	8.75323e-19
GPX1	75.2241	0.215715	0.176816	1.22	0.222467	0.337218
GPX2	235.309	0.100835	0.0765538	1.31717	0.18778	0.296861
GRC3	602.506	0.0475541	0.0626467	0.759083	0.447803	0.571576
GRE1	39.4213	0.628208	0.286488	2.19279	0.0283224	0.0645114
GRE2	1828.62	0.360998	0.058242	6.19825	5.70955e-10	9.73776e-09
GRE3	1318.89	0.0202014	0.085194	0.237122	0.812562	0.875551
GRH1	760.847	0.13563	0.0529015	2.56382	0.0103526	0.0280646
GRR1	762.137	0.0923601	0.047528	1.94328	0.0519826	0.10622
GRS1	5019.57	0.180372	0.0373014	4.83552	1.32797e-06	1.18136e-05
GRS2	348.078	-0.446277	0.0709858	-6.28684	3.23989e-10	5.77364e-09
GRX1	1385.94	0.214166	0.0546747	3.9171	8.9621e-05	0.000508982
GRX2	783.795	0.157418	0.0707314	2.22558	0.0260423	0.0602308
GRX3	1336.4	0.141385	0.0318807	4.4348	9.21579e-06	6.77684e-05
GRX4	331.965	-0.195246	0.057439	-3.39919	0.000675856	0.00285544
GRX5	517.36	-0.102904	0.050823	-2.02475	0.0428929	0.0909206
GRX6	821.934	0.190459	0.0675975	2.81754	0.00483924	0.0151499
GRX7	877.715	0.123758	0.064295	1.92485	0.0542487	0.109841
GRX8	84.6807	-0.0476799	0.0997892	-0.477806	0.632788	0.738033
GSC2	1057.42	0.196117	0.0674509	2.90755	0.00364275	0.011935
GSF2	2658.26	0.075696	0.0373778	2.02516	0.0428511	0.0908666
GSH1	1307.32	0.148062	0.0425765	3.47755	0.000506017	0.00223467
GSH2	2245.77	0.158563	0.0288653	5.4932	3.94724e-08	4.94294e-07
GSM1	203.716	-0.21826	0.112493	-1.94021	0.0523539	0.106743
GSP1	5398.95	0.16244	0.0370953	4.37899	1.19231e-05	8.53185e-05
GSP2	583.878	0.130061	0.109058	1.19259	0.233029	0.348478
GSY1	240.089	-0.379925	0.218686	-1.73731	0.082333	0.153203
GSY2	459.145	0.117384	0.0812409	1.44488	0.14849	0.244987
GTB1	589.099	-0.281391	0.0594188	-4.73573	2.18267e-06	1.83595e-05
GTF1	285.743	-0.123079	0.0639064	-1.92593	0.0541127	0.109605
GTO1	184.65	0.0713053	0.0812071	0.878067	0.379907	0.504848
GTO3	100.718	1.03601	0.22112	4.68531	2.79542e-06	2.29919e-05
GTR1	477.466	0.000931389	0.0483552	0.0192614	0.984633	0.99263
GTR2	533.306	-0.0236975	0.0480009	-0.49369	0.621525	0.728586
GTS1	804.64	0.0356367	0.0476115	0.748489	0.454165	0.577404
GTT1	691.517	-0.278061	0.0762186	-3.6482	0.000264083	0.00127346
GTT2	360.975	-0.0626498	0.10601	-0.59098	0.554534	0.66968
GTT3	534.582	0.0092481	0.0526075	0.175794	0.860455	0.91057
GUA1	4857.02	0.030155	0.0521771	0.577936	0.563307	0.67792
GUD1	83.4165	-0.0124845	0.138406	-0.0902018	0.928127	0.956867
GUF1	271.874	-0.0858003	0.0638295	-1.34421	0.17888	0.285142
GUK1	1540.8	0.090005	0.0447557	2.01103	0.0443223	0.093487
GUP1	1092.81	0.0477783	0.0625284	0.764106	0.444804	0.568793
GUP2	48.4993	-1.20714	0.175148	-6.89212	5.49654e-12	1.30106e-10
GUS1	3231.77	0.164623	0.0445871	3.69216	0.000222359	0.00109895
GUT1	350.13	-0.341202	0.0714957	-4.77234	1.82093e-06	1.57211e-05
GUT2	384.617	-0.349407	0.108949	-3.20708	0.0013409	0.00515002
GVP36	1482.02	0.293655	0.0458499	6.40471	1.50658e-10	2.8709e-09
GWT1	778.504	0.07428	0.051124	1.45294	0.146241	0.241922
GYL1	496.962	0.162721	0.0589762	2.7591	0.00579612	0.0175621
GYP1	437.589	0.116311	0.0569882	2.04096	0.0412545	0.087907
GYP5	425.332	-0.123124	0.06262	-1.96621	0.0492745	0.101884
GYP6	716.359	0.0313476	0.036143	0.867322	0.385765	0.511167
GYP7	575.769	-0.0137809	0.0509917	-0.270258	0.786962	0.857102
GYP8	175.548	-0.475046	0.0729535	-6.51163	7.43386e-11	1.4709e-09
GZF3	727.791	0.0991879	0.0452037	2.19425	0.0282178	0.0643298
HAA1	894.84	0.0585846	0.0443158	1.32198	0.186175	0.294993
HAC1	3588.83	-0.152267	0.0577664	-2.63591	0.00839125	0.0237795
HAL1	186.7	0.0219001	0.0947194	0.231211	0.817151	0.878453
HAL5	1068.72	0.25921	0.0349715	7.41202	1.24394e-13	3.82115e-12
HAL9	307.726	-0.0504308	0.0600926	-0.839217	0.401347	0.526419
HAM1	556.948	0.0386918	0.0475171	0.81427	0.41549	0.540649
HAP1	639.207	0.138735	0.052984	2.61844	0.00883337	0.0246707
HAP2	216.547	0.0427846	0.070219	0.609302	0.542324	0.658367
HAP3	138.086	0.0840766	0.0846492	0.993236	0.320595	0.44242
HAP4	476.638	-0.104629	0.114381	-0.914742	0.360327	0.485206
HAP5	163.293	-0.243569	0.0863992	-2.81911	0.00481571	0.0150932
HAS1	2322.55	0.109828	0.0691862	1.58743	0.112416	0.19652
HAT1	356.132	0.0775859	0.0542734	1.42954	0.15285	0.250692
HAT2	460.593	-0.0497249	0.0485795	-1.02358	0.306035	0.427391
HBN1	126.943	-0.637913	0.154354	-4.13279	3.58383e-05	0.0002249
HBS1	796.494	-0.00914716	0.041503	-0.220397	0.825562	0.884928
HBT1	238.329	-0.574504	0.0959981	-5.98454	2.17006e-09	3.418e-08
HCA4	1624.11	0.194367	0.0900693	2.15797	0.03093	0.0694122
HCH1	1567.57	0.162227	0.0516414	3.14141	0.00168138	0.00622403
HCM1	657.654	0.0655179	0.0423543	1.5469	0.121887	0.209423
HCR1	3116.3	0.172095	0.0350829	4.90539	9.32395e-07	8.7128e-06
HCS1	303.401	0.0005673	0.0610502	0.00929235	0.992586	0.99581
HDA1	511.346	0.127223	0.0501791	2.53537	0.0112329	0.0301133
HDA2	514.877	0.0661075	0.0523761	1.26217	0.206888	0.320238
HDA3	426.315	0.0105178	0.0507759	0.207141	0.8359	0.892054
HED1	22.2759	0.252195	0.337237	0.747828	0.454564	0.577475
HEF3	119.102	-0.526565	0.105343	-4.99856	5.77589e-07	5.73463e-06
HEH2	907.498	0.0238448	0.0460987	0.517256	0.604977	0.712855
HEK2	737.045	-0.0489521	0.0393745	-1.24324	0.213778	0.327169
HEL1	150.042	-0.243402	0.0796018	-3.05774	0.00223011	0.00788767
HEL2	859.164	0.0279038	0.0421937	0.661327	0.508403	0.628579
HEM1	1286.96	0.0889191	0.0471683	1.88514	0.0594104	0.118099
HEM12	954.291	0.143253	0.0390321	3.67012	0.000242432	0.00118551
HEM13	405.928	-0.187965	0.0613781	-3.0624	0.00219566	0.00778564
HEM14	465.072	-0.490507	0.0555034	-8.83742	9.79557e-19	5.18699e-17
HEM15	627.756	0.196059	0.0548259	3.57602	0.000348862	0.00161505
HEM2	1154.4	0.097269	0.0399172	2.43677	0.0148192	0.0379525
HEM25	312.532	0.314588	0.0659784	4.76805	1.86017e-06	1.60349e-05
HEM3	588.65	0.00398747	0.0458696	0.0869305	0.930727	0.958659
HEM4	200.7	0.203145	0.0697023	2.91447	0.00356291	0.0117287
HER1	1166.27	0.0463813	0.065978	0.702981	0.482068	0.60367
HER2	233.943	0.0451452	0.0698852	0.64599	0.518286	0.638385
HES1	23.0624	-0.540028	0.204986	-2.63446	0.00842722	0.023845
HFA1	484.878	-0.330937	0.0483941	-6.83838	8.00961e-12	1.85556e-10
HFD1	796.186	0.113666	0.0576307	1.97231	0.048574	0.100623
HFI1	460.809	-0.0624992	0.0431268	-1.4492	0.147282	0.243428
HFL1	295.069	-0.0812021	0.0673408	-1.20584	0.22788	0.342529
HFM1	273.759	-0.0764826	0.0564719	-1.35435	0.175626	0.281244
HGH1	1218.46	0.121807	0.0599126	2.03308	0.0420441	0.0893597
HHF1	3327.8	0.118687	0.0375038	3.16465	0.00155267	0.00582121
HHF2	4287.51	0.123687	0.0327287	3.77917	0.000157352	0.000821483
HHO1	1117.37	0.300221	0.0376972	7.96401	1.6655e-15	6.38634e-14
HHT1	3295.5	0.119789	0.0478209	2.50495	0.0122467	0.0322251
HHT2	6502.61	0.130697	0.023327	5.60282	2.10888e-08	2.73957e-07
HIF1	571.906	0.15843	0.0532954	2.97268	0.00295209	0.0100266
HIM1	31.9924	-2.11143	0.223151	-9.46189	3.0244e-21	2.58703e-19
HIP1	1582.61	0.0668025	0.0603088	1.10767	0.268003	0.386925
HIR1	489.93	-0.120849	0.0486766	-2.48269	0.0130396	0.0340535
HIR2	480.403	0.113151	0.0438797	2.57866	0.00991849	0.0271392
HIR3	472.012	-0.0366487	0.0497724	-0.736326	0.461532	0.584706
HIS1	3206.83	-0.010396	0.0596625	-0.174248	0.861671	0.910914
HIS2	692.992	0.14921	0.0469544	3.17776	0.00148415	0.00560971
HIS3	178.94	0.148338	0.0835476	1.77549	0.0758174	0.143823
HIS4	1257.74	0.023222	0.0871592	0.266432	0.789906	0.858627
HIS5	1067.79	0.0576206	0.0521827	1.10421	0.269502	0.388396
HIS6	352.945	0.00429701	0.0622919	0.0689819	0.945004	0.967985
HIS7	1195.16	0.137076	0.0500289	2.73994	0.00614503	0.0184783
HIT1	115.961	-0.240853	0.0885158	-2.72102	0.0065081	0.0192781
HKR1	850.613	0.0468846	0.0659479	0.710934	0.477125	0.599101
HLJ1	476.053	0.145937	0.0461644	3.16125	0.00157094	0.00588177
HLR1	519.891	-0.0336153	0.0594227	-0.565698	0.571599	0.685525
HMF1	984.428	0.171226	0.0478695	3.57694	0.000347638	0.00161072
HMG1	2741.31	-0.113338	0.041537	-2.72861	0.00636016	0.0189432
HMG2	656.333	-0.349185	0.0584096	-5.97822	2.25595e-09	3.54325e-08
HMI1	196.286	-0.21357	0.0641723	-3.32808	0.000874472	0.00355934
HMO1	1380.64	-0.0192359	0.0361107	-0.532692	0.594247	0.703498
HMS1	53.385	0.205374	0.125804	1.63249	0.102577	0.182504
HMS2	474.007	-0.196215	0.0578146	-3.39386	0.000689157	0.00289623
HMT1	1447.51	0.049077	0.0858159	0.571887	0.567399	0.681663
HMX1	1051.48	0.255602	0.101014	2.53035	0.0113948	0.0304739
HNM1	1599.82	0.178752	0.0476535	3.75109	0.00017607	0.000903921
HNT1	946.01	0.0659473	0.0430044	1.5335	0.125152	0.213175
HNT2	258.724	-0.386024	0.0662875	-5.82349	5.76328e-09	8.23749e-08
HNT3	78.4825	-0.39505	0.107201	-3.68514	0.000228576	0.00112767
HO	703.264	0.0618468	0.0531026	1.16467	0.244154	0.361421
HOC1	1868.14	0.124724	0.0472243	2.6411	0.00826368	0.0235018
HOF1	320.556	0.136551	0.0635902	2.14735	0.0317653	0.0709867
HOG1	2110.46	0.112798	0.0320854	3.51554	0.000438857	0.00196303
HOL1	851.303	0.169731	0.042542	3.98973	6.6148e-05	0.000387548
HOM2	4037.13	0.115478	0.0643062	1.79576	0.0725329	0.138776
HOM3	2103.66	-0.00160169	0.0492039	-0.0325522	0.974032	0.98717
HOM6	1959.67	0.206902	0.0440777	4.69402	2.67886e-06	2.21974e-05
HOP1	36.4326	-1.13914	0.216263	-5.26739	1.38377e-07	1.56377e-06
HOP2	2.95695	-1.13147	0.592568	-1.90943	0.0562061	0.113145
HOR7	1465.76	0.232538	0.0811253	2.8664	0.00415165	0.0133198
HOS1	190.344	-0.186202	0.0768497	-2.42294	0.0153956	0.039194
HOS2	190.714	-0.271175	0.0760743	-3.56461	0.000364395	0.00167303
HOS3	648.287	0.0345351	0.0489861	0.704998	0.480812	0.602718
HOS4	657.062	-0.0186063	0.0421103	-0.441847	0.6586	0.757199
HOT1	400.205	-0.358203	0.0511616	-7.00141	2.53395e-12	6.43322e-11
HOT13	219.284	-0.19299	0.0694011	-2.78079	0.00542273	0.0165661
HPA2	26.8153	-0.736207	0.225509	-3.26464	0.00109602	0.00433418
HPA3	198.799	-0.203931	0.0880597	-2.31583	0.0205675	0.0499212
HPC2	610.498	-0.122136	0.0401313	-3.0434	0.00233922	0.00820571
HPF1	548.306	0.428425	0.0903136	4.74375	2.09797e-06	1.77275e-05
HPM1	654.906	0.0238958	0.0555921	0.429842	0.66731	0.764684
HPR1	600.528	-0.0504942	0.0454929	-1.10994	0.267026	0.386029
HPT1	1708.04	-0.162671	0.071942	-2.26114	0.0237508	0.0559317
HRB1	1425.9	0.0729479	0.0345237	2.11298	0.0346025	0.0760734
HRD1	686.523	-0.0730428	0.0571244	-1.27866	0.201016	0.312804
HRD3	748.855	0.0361839	0.0470779	0.768598	0.442132	0.565896
HRI1	759.06	0.049277	0.0555363	0.887293	0.374921	0.500375
HRK1	1143.29	0.161914	0.0524157	3.08904	0.00200802	0.00723563
HRP1	2652.51	0.124843	0.0344209	3.62696	0.000286777	0.00136397
HRQ1	507.62	0.156517	0.0482036	3.24699	0.00116633	0.00457321
HRR25	1801.24	0.172617	0.0295999	5.83165	5.48813e-09	7.90519e-08
HRT1	394.975	-0.16113	0.0598235	-2.69342	0.00707233	0.0207177
HRT3	313.766	-0.334173	0.061834	-5.40435	6.50435e-08	7.79401e-07
HSC82	17881.9	0.149024	0.0443927	3.35695	0.000788075	0.00324811
HSE1	807.158	0.107449	0.0409911	2.62127	0.00876026	0.0244882
HSF1	1226.65	0.0990887	0.0431765	2.29497	0.021735	0.052089
HSH155	442.134	0.108265	0.0474779	2.28032	0.0225886	0.053833
HSH49	226.779	-0.473394	0.0693043	-6.83066	8.45221e-12	1.94997e-10
HSK3	222.471	-0.119921	0.0651541	-1.84058	0.0656834	0.128115
HSL1	2226.31	0.0916317	0.0384112	2.38555	0.0170538	0.0427113
HSL7	977.414	0.09817	0.0452852	2.16781	0.0301729	0.067947
HSM3	379.933	-0.0734005	0.0560652	-1.3092	0.190467	0.300254
HSP10	2632.11	0.287326	0.0513194	5.59878	2.15871e-08	2.79777e-07
HSP104	4325.29	0.332754	0.137314	2.42331	0.01538	0.039172
HSP12	693.037	0.98879	0.187885	5.26274	1.41925e-07	1.60062e-06
HSP150	9023.47	0.121185	0.0534498	2.26727	0.0233739	0.0553016
HSP26	516.823	0.232622	0.19294	1.20567	0.227945	0.342534
HSP30	84.7014	-0.577779	0.206204	-2.80198	0.00507907	0.0157356
HSP31	732.16	0.516379	0.0811811	6.36083	2.00665e-10	3.7315e-09
HSP42	1165.32	0.496822	0.214265	2.31873	0.0204098	0.0495972
HSP60	5426.12	0.128418	0.0621309	2.0669	0.0387435	0.0837534
HSP78	2336.97	0.405812	0.13728	2.95608	0.00311572	0.0104927
HSP82	3298.47	0.344917	0.18397	1.87486	0.0608122	0.120412
HST1	1050.91	0.06517	0.0300229	2.17068	0.0299556	0.0676173
HST2	669.91	0.130552	0.0464097	2.81304	0.00490753	0.0153291
HST3	428.605	0.0233637	0.0608987	0.383649	0.701238	0.792779
HST4	94.394	-0.132238	0.0912848	-1.44863	0.14744	0.243615
HSV2	398.17	-0.0206804	0.0648326	-0.318982	0.74974	0.829168
HTA1	1917.72	0.116003	0.0452356	2.56442	0.0103348	0.0280301
HTA2	1242.93	0.138819	0.0620019	2.23896	0.0251588	0.0586265
HTB1	3883.08	0.123592	0.0368634	3.3527	0.000800269	0.00329105
HTB2	2026.6	0.130941	0.0408192	3.20781	0.00133748	0.00514274
HTC1	123.035	-0.342259	0.0819561	-4.17612	2.96517e-05	0.000190594
HTD2	245.406	-0.213575	0.0657019	-3.25067	0.00115132	0.00452071
HTL1	360.152	0.0105901	0.0715841	0.147939	0.882391	0.923587
HTS1	2518.61	0.232242	0.0389027	5.96982	2.3751e-09	3.70943e-08
HTZ1	194.516	-11.2954	0.834179	-13.5408	8.98182e-42	5.54877e-39
HUA1	234.18	0.211777	0.0956322	2.2145	0.0267946	0.0617654
HUA2	147.278	-0.395064	0.0918716	-4.30018	1.70661e-05	0.000115435
HUB1	151.694	-0.128959	0.0824291	-1.56449	0.117703	0.203744
HUG1	1109.81	0.568685	0.153438	3.70629	0.000210321	0.00104914
HUL4	86.4663	-0.761498	0.111914	-6.80432	1.01529e-11	2.28543e-10
HUL5	634.401	0.071228	0.0506985	1.40493	0.160041	0.260565
HUR1	5.69493	0.378657	0.639591	0.592029	0.553831	0.668977
HUT1	892.453	-0.0812233	0.0499719	-1.62538	0.104082	0.184828
HVG1	19.6082	-1.53616	0.275464	-5.57662	2.4523e-08	3.14166e-07
HXK1	1856.79	0.720721	0.262542	2.74517	0.00604801	0.0182138
HXK2	7269.82	-0.0727145	0.0446621	-1.6281	0.103503	0.183975
HXT1	5209.26	-0.0886527	0.0537255	-1.6501	0.0989218	0.177938
HXT10	4.43063	-1.6716	0.757151	-2.20776	0.0272612	0.0626332
HXT11	11.9839	-0.743963	0.463803	-1.60405	0.108703	0.191445
HXT2	3224.56	0.00121379	0.064361	0.0188591	0.984953	0.99263
HXT3	5507.14	-0.174129	0.0552444	-3.15197	0.00162174	0.00603943
HXT4	577.284	0.259391	0.171964	1.50841	0.13145	0.221272
HXT5	74.5806	0.234509	0.225094	1.04183	0.297492	0.418325
HXT6	10.9724	-0.957366	0.446315	-2.14505	0.0319492	0.0713118
HXT7	90.1108	0.748533	0.260723	2.87099	0.00409187	0.0131817
HXT8	20.1104	-0.105154	0.200541	-0.524349	0.600036	0.708473
HXT9	6.93201	-1.91083	0.567872	-3.3649	0.000765721	0.00316771
HYM1	241.391	0.17301	0.0736665	2.34856	0.0188462	0.0464883
HYP2	18374.6	0.0869695	0.0422208	2.05988	0.0394105	0.0848653
HYR1	896.5	0.0312719	0.0612484	0.510575	0.609649	0.716931
IAH1	277.477	0.378797	0.0736217	5.14517	2.67276e-07	2.8252e-06
IAI11	142.907	0.14602	0.0908461	1.60734	0.107981	0.190353
IBA57	526.081	0.13422	0.0615795	2.17962	0.0292857	0.0664065
IBD2	363.384	0.0382835	0.0568478	0.673439	0.500668	0.620988
ICE2	1011.64	0.0658388	0.0509055	1.29335	0.195889	0.307147
ICL1	187.888	-0.10688	0.0928706	-1.15085	0.249796	0.367655
ICL2	225.508	-0.319389	0.0786074	-4.06309	4.84278e-05	0.000295612
ICP55	423.651	0.0326107	0.0503359	0.647861	0.517075	0.637221
ICS2	299.6	-0.0952982	0.0993889	-0.958841	0.337639	0.461601
ICT1	602.851	0.141683	0.0575347	2.46256	0.0137947	0.0357736
ICY1	174.393	0.052451	0.0984911	0.532546	0.594348	0.703498
IDH1	1308.64	0.0177895	0.0631718	0.281605	0.778247	0.850558
IDH2	2149.17	0.139234	0.0542869	2.56478	0.0103242	0.028015
IDI1	2195.72	0.0636682	0.0347106	1.83425	0.0666162	0.129732
IDP1	1440.95	-0.0272597	0.0434213	-0.627796	0.530138	0.647817
IDP2	70.9928	-0.398262	0.148593	-2.68021	0.00735757	0.0213843
IDP3	53.0504	-0.403004	0.136053	-2.96212	0.00305528	0.0103079
IDS2	261.748	0.0425813	0.0650119	0.654978	0.512482	0.6325
IES1	867.639	0.0774819	0.0399072	1.94155	0.0521912	0.10648
IES2	656.626	0.117769	0.0461549	2.5516	0.010723	0.0289416
IES3	690.401	0.120375	0.0437362	2.75228	0.00591811	0.0178927
IES4	363.37	0.00582197	0.0512081	0.113692	0.909482	0.942363
IES5	399.152	0.0870304	0.0602565	1.44433	0.148646	0.245098
IES6	505.43	0.273301	0.0589067	4.63956	3.4916e-06	2.82992e-05
IFA38	1859.35	0.113921	0.0426489	2.67112	0.00755979	0.0218237
IFH1	1020.16	0.00347865	0.0603067	0.0576827	0.954001	0.973078
IFM1	366.869	-0.101864	0.057549	-1.77003	0.0767217	0.144945
IGD1	119.241	-0.0645596	0.240654	-0.268267	0.788493	0.85793
IGO1	761.607	0.0560573	0.0463751	1.20878	0.226747	0.341102
IGO2	319.472	-0.0370348	0.0617025	-0.600216	0.548362	0.664157
IKI1	510.661	0.0827851	0.0463071	1.78774	0.0738177	0.140846
IKI3	1422.77	-0.0195961	0.060234	-0.325333	0.744929	0.825884
IKS1	433.934	-0.159394	0.0731765	-2.17822	0.0293899	0.066534
ILM1	591.042	-0.391188	0.0746286	-5.24179	1.59022e-07	1.77543e-06
ILS1	5216.7	0.0928714	0.0351743	2.64032	0.00828281	0.0235442
ILT1	396.347	0.0745364	0.0603261	1.23556	0.216623	0.330976
ILV1	2290.54	0.0892322	0.0344313	2.5916	0.00955298	0.0263335
ILV2	5887.49	0.213708	0.035814	5.96715	2.41432e-09	3.74961e-08
ILV3	4777.03	0.110477	0.0640294	1.7254	0.0844546	0.156314
ILV5	10862.1	0.258442	0.0540401	4.78241	1.73206e-06	1.50708e-05
ILV6	3119.08	0.145525	0.0827646	1.7583	0.0786972	0.147873
IMA1	94.791	-0.212847	0.146249	-1.45538	0.145565	0.241019
IMA2	34.8361	-1.7694	0.199371	-8.87492	6.99846e-19	3.81485e-17
IMA5	46.2796	-1.11469	0.141436	-7.88122	3.24197e-15	1.20169e-13
IMD2	977.641	0.396979	0.0557217	7.12431	1.04601e-12	2.79607e-11
IMD3	2445.37	0.159224	0.0423549	3.75928	0.000170402	0.000879452
IMD4	2909.21	0.0214167	0.0593064	0.36112	0.71801	0.80642
IME1	89.2951	-0.394507	0.10995	-3.58805	0.000333155	0.00155008
IME2	84.856	-0.282475	0.125473	-2.25128	0.0243676	0.0571663
IMG1	474.324	-0.0474339	0.0631167	-0.751528	0.452335	0.575774
IMG2	330.039	-0.243543	0.0578177	-4.21225	2.52838e-05	0.000165264
IMH1	965.296	-0.0370468	0.0406433	-0.911512	0.362026	0.487023
IML1	345.097	-0.200841	0.0498054	-4.03251	5.5184e-05	0.000330272
IML2	802.792	0.24939	0.0700618	3.55958	0.000371451	0.00169841
IML3	117.788	0.031475	0.0904656	0.347922	0.727899	0.813164
IMO32	360.659	0.077329	0.0538748	1.43535	0.151189	0.24848
IMP1	329.282	-0.196991	0.074241	-2.65341	0.00796839	0.0228608
IMP2	85.5551	-0.559175	0.115181	-4.85476	1.2053e-06	1.08088e-05
IMP2'	589.63	0.0706121	0.0684803	1.03113	0.30248	0.423518
IMP3	546.692	0.119363	0.074903	1.59357	0.111032	0.194725
IMP4	937.169	0.123827	0.0672567	1.8411	0.0656064	0.128035
INA1	5534.34	0.180847	0.0729259	2.47987	0.0131429	0.0342751
INA17	234.326	0.193792	0.068129	2.84449	0.00444828	0.0141328
INA22	308.189	0.0188074	0.0719746	0.261306	0.793856	0.861812
INH1	282.963	0.0456076	0.0938603	0.485909	0.627032	0.733106
INM1	558.682	0.0653537	0.0426223	1.53332	0.125197	0.213175
INM2	325.919	-0.225329	0.063602	-3.5428	0.0003959	0.00179105
INN1	396.604	0.0542663	0.0482741	1.12413	0.260959	0.379824
INO1	92.5069	0.964814	0.126776	7.61038	2.73287e-14	9.20896e-13
INO2	367.67	0.129109	0.0632215	2.04218	0.0411342	0.0878287
INO4	222.518	0.16745	0.0692276	2.41883	0.0155705	0.0395649
INO80	1388.42	0.0698294	0.0424786	1.64387	0.100202	0.179601
INP1	153.276	-0.0224226	0.0801778	-0.279661	0.779737	0.851569
INP2	220.364	0.0796554	0.0698937	1.13967	0.254426	0.373346
INP51	666.762	0.187302	0.0481447	3.8904	0.000100078	0.00055755
INP52	300.568	-0.527984	0.0632049	-8.35354	6.6249e-17	2.94675e-15
INP53	960.574	0.152425	0.0464947	3.27833	0.00104422	0.00415296
INP54	148.775	-0.961519	0.0903198	-10.6457	1.82586e-26	2.41709e-24
IOC2	701.605	0.0248668	0.0454705	0.546877	0.584463	0.695551
IOC3	763.141	0.00301404	0.0406107	0.074218	0.940837	0.965139
IOC4	578.797	0.0393466	0.0425262	0.925231	0.354846	0.479212
IPA1	298.426	-0.0202421	0.0607267	-0.333332	0.738884	0.821475
IPI1	541.454	0.17343	0.0635643	2.72842	0.00636377	0.0189432
IPI3	1353.12	0.0689764	0.0698346	0.987711	0.323294	0.445481
IPK1	160.337	-0.216338	0.0907069	-2.38503	0.017078	0.0427333
IPL1	129.824	0.113808	0.087922	1.29442	0.195519	0.30674
IPP1	6693.12	0.258287	0.0262871	9.82561	8.73429e-23	8.6719e-21
IPT1	1008.17	0.0667727	0.037326	1.7889	0.0736302	0.140633
IQG1	846.756	0.139225	0.0406207	3.42743	0.000609318	0.00261405
IRA1	853.976	-0.103946	0.0500007	-2.07889	0.0376273	0.0817538
IRA2	760.31	-0.0443565	0.0469815	-0.944127	0.345105	0.47006
IRC10	53.5719	-0.818028	0.12814	-6.38384	1.72707e-10	3.25508e-09
IRC15	54.2872	0.00220025	0.264453	0.00831998	0.993362	0.995869
IRC18	7.09123	-1.57525	0.490057	-3.21442	0.00130711	0.0050539
IRC19	134.765	-0.766145	0.10474	-7.3147	2.57951e-13	7.46983e-12
IRC20	1000.78	0.0131742	0.0400917	0.328602	0.742456	0.824622
IRC21	212.579	-0.122423	0.0696618	-1.75739	0.0788512	0.148012
IRC22	2371.6	0.232766	0.0435927	5.33957	9.31681e-08	1.08827e-06
IRC23	163.758	0.128495	0.0894061	1.4372	0.150661	0.247833
IRC24	180.774	-0.973738	0.103883	-9.37339	7.02373e-21	5.42388e-19
IRC25	302.274	-0.112987	0.0582495	-1.9397	0.0524156	0.10679
IRC3	295.356	0.100169	0.0564394	1.77481	0.0759289	0.143923
IRC4	119.057	-0.265267	0.103173	-2.5711	0.0101377	0.0276574
IRC5	761.361	0.0878022	0.0385661	2.27667	0.0228062	0.0542354
IRC6	236.341	-0.206133	0.0656915	-3.13789	0.0017017	0.00627835
IRC7	2167.08	0.0811062	0.0635665	1.27593	0.201981	0.313867
IRC8	417.567	0.135385	0.0558982	2.42199	0.0154358	0.0392782
IRE1	644.147	0.0510342	0.0501921	1.01678	0.309259	0.430947
IRR1	1028.01	0.07411	0.0401941	1.8438	0.0652122	0.127355
IRS4	214.586	-0.0762518	0.0687912	-1.10845	0.267666	0.386652
ISA1	410.975	0.0757527	0.0561738	1.34854	0.177484	0.283429
ISA2	355.686	-0.445134	0.0625937	-7.11148	1.14807e-12	3.03965e-11
ISC1	552.832	0.0405895	0.0651097	0.623401	0.533021	0.650339
ISC10	345.441	0.00150105	0.0587132	0.0255658	0.979604	0.989906
ISD11	624.3	0.088451	0.0441968	2.0013	0.0453602	0.0952068
ISF1	48.9381	0.279132	0.200331	1.39336	0.163512	0.264974
ISM1	371.94	-0.496343	0.0575255	-8.62823	6.23105e-18	3.09327e-16
ISN1	527.227	-0.201598	0.0557538	-3.61587	0.000299339	0.00140925
ISR1	210.156	0.00395995	0.0695935	0.0569012	0.954624	0.973534
IST1	492.491	0.103947	0.0538055	1.9319	0.0533719	0.1085
IST2	3257.27	0.0851261	0.0491703	1.73125	0.0834072	0.154839
IST3	145.51	-0.0663061	0.109458	-0.60577	0.544668	0.66078
ISU1	870.275	0.0669436	0.0467178	1.43294	0.151876	0.249389
ISU2	597.77	0.323801	0.061212	5.28984	1.22425e-07	1.40637e-06
ISW1	1095.04	0.103136	0.0433336	2.38006	0.0173099	0.0432358
ISW2	928.968	0.0578331	0.0405005	1.42796	0.153303	0.251287
ISY1	310.588	-0.032478	0.0578345	-0.561569	0.57441	0.687416
ITC1	750.501	0.10049	0.0455626	2.20554	0.0274166	0.0628862
ITR1	3366.45	0.137111	0.0401194	3.41756	0.000631841	0.00269405
ITR2	1028.78	-0.0678194	0.0413851	-1.63874	0.101268	0.180928
ITT1	256.855	0.0238111	0.0671743	0.354467	0.722989	0.809142
IVY1	542.399	0.150159	0.047238	3.17877	0.00147903	0.00559795
IWR1	574.381	-0.1216	0.0638553	-1.90431	0.0568695	0.114273
IXR1	1199.32	0.111955	0.0518402	2.15961	0.0308027	0.0691854
IZH1	816.174	0.138951	0.0830713	1.67267	0.0943931	0.171176
IZH2	628.087	0.0562597	0.0484448	1.16131	0.245514	0.362989
IZH3	503.227	-0.000900802	0.0502188	-0.0179375	0.985689	0.993011
IZH4	239.135	0.0954414	0.0934678	1.02111	0.3072	0.428723
JAC1	167.776	-0.368027	0.07688	-4.78702	1.69272e-06	1.48106e-05
JEM1	1010.67	-0.0182557	0.0542772	-0.336341	0.736614	0.819425
JEN1	53.6569	-0.3636	0.200564	-1.81289	0.069849	0.1348
JHD1	205.966	-0.390705	0.071857	-5.43725	5.41085e-08	6.64114e-07
JHD2	171.628	-0.544503	0.0860394	-6.32854	2.47499e-10	4.48227e-09
JID1	65.6892	-0.685842	0.160757	-4.26633	1.98712e-05	0.000132316
JIP4	365.411	0.111761	0.0668598	1.67158	0.0946076	0.171453
JIP5	1414.86	-0.018222	0.0405408	-0.449472	0.653091	0.752563
JJJ1	932.336	0.00809854	0.0507826	0.159475	0.873295	0.917521
JJJ2	357.729	0.198151	0.0539129	3.67539	0.000237482	0.00116746
JJJ3	168.865	0.0959067	0.0874668	1.09649	0.272863	0.392021
JLP1	40.0613	-0.073818	0.179023	-0.412337	0.680092	0.775018
JLP2	258.479	0.0986132	0.0574437	1.71669	0.0860353	0.158659
JNM1	349.68	0.0947332	0.0614125	1.54257	0.122935	0.210702
JSN1	1174.31	0.061615	0.0595799	1.03416	0.301063	0.422065
KAE1	875.144	0.0840618	0.0390902	2.15046	0.0315192	0.0704652
KAP104	1380.81	0.0480315	0.0438321	1.09581	0.273163	0.392148
KAP114	686.638	0.0156402	0.0422546	0.370142	0.711276	0.801195
KAP120	908.043	0.0320202	0.0399158	0.802193	0.422441	0.547244
KAP122	632.094	-0.116411	0.0431303	-2.69906	0.00695359	0.0204129
KAP123	2516.23	0.109922	0.0608047	1.80778	0.0706407	0.136045
KAP95	1142.37	0.0240539	0.052868	0.454979	0.649124	0.749467
KAR1	515.569	0.146534	0.0497783	2.94374	0.00324275	0.0108809
KAR2	11699	-0.0322439	0.0599165	-0.538147	0.590476	0.700159
KAR3	416.397	0.0966415	0.062107	1.55605	0.119697	0.206425
KAR4	410.485	0.287766	0.0563119	5.11021	3.21801e-07	3.35687e-06
KAR5	191.198	0.0757965	0.0700875	1.08146	0.279495	0.39887
KAR9	186.517	-0.196773	0.0688691	-2.85721	0.00427386	0.0136567
KCC4	530.661	0.0337001	0.0524995	0.641913	0.52093	0.640587
KCH1	506.689	0.0819195	0.0521381	1.5712	0.116136	0.201786
KCS1	1072.71	0.0650473	0.0388285	1.67525	0.0938856	0.170311
KDX1	403.244	0.229699	0.0525259	4.37306	1.22519e-05	8.74458e-05
KEG1	465.671	-0.138245	0.064616	-2.13948	0.0323969	0.0721085
KEI1	673.831	0.134577	0.0539332	2.49525	0.0125867	0.0330103
KEL1	870.124	0.0639819	0.0475183	1.34647	0.178151	0.284306
KEL2	283.553	-0.169457	0.0632931	-2.67734	0.00742102	0.0215314
KEL3	1306.9	-0.0132543	0.0435495	-0.304351	0.760861	0.836326
KES1	2596.52	0.121364	0.0262275	4.62733	3.70405e-06	2.98905e-05
KEX1	1470.94	0.172078	0.0517619	3.32442	0.00088603	0.00359849
KEX2	1352.91	0.0777331	0.0354484	2.19285	0.0283182	0.0645114
KGD1	1146.49	0.00677791	0.0573655	0.118153	0.905946	0.93975
KGD2	777.108	0.077159	0.0595023	1.29674	0.194721	0.305747
KHA1	688.508	0.0446057	0.0678637	0.657284	0.510998	0.631226
KIC1	636.373	-0.0176406	0.063327	-0.278563	0.78058	0.851966
KIN1	826.073	0.0553475	0.060907	0.908721	0.363497	0.488291
KIN2	919.563	0.117589	0.0520195	2.26049	0.023791	0.0560005
KIN28	320.195	0.0327894	0.0597699	0.548594	0.583284	0.694594
KIN3	370.44	0.0909494	0.0510122	1.7829	0.0746033	0.142053
KIN4	703.669	0.131076	0.0519218	2.52449	0.0115865	0.0308677
KIN82	169.509	-0.395776	0.139411	-2.83891	0.00452686	0.014317
KIP1	363.191	-0.0947805	0.060356	-1.57036	0.116332	0.202064
KIP2	415.341	0.0739987	0.0496984	1.48896	0.136499	0.228183
KIP3	441.559	0.0791639	0.0494947	1.59944	0.109723	0.192873
KKQ8	316.212	-0.156386	0.0669431	-2.3361	0.0194859	0.0477908
KNH1	74.0095	-0.357021	0.133504	-2.67423	0.00749012	0.0216901
KNS1	676.118	0.143628	0.0541847	2.6507	0.0080325	0.0229854
KOG1	700.147	-0.000807671	0.0490148	-0.0164781	0.986853	0.993284
KRE1	1686.84	0.268456	0.0494715	5.42649	5.74741e-08	7.02321e-07
KRE2	3249.97	0.177453	0.0442815	4.0074	6.13916e-05	0.000362354
KRE28	324.853	0.130958	0.0603452	2.17015	0.0299951	0.06764
KRE29	174.884	-0.0676423	0.0765306	-0.88386	0.376772	0.502001
KRE33	1506.3	0.149366	0.080818	1.84818	0.0645766	0.126469
KRE5	603.642	-0.496223	0.0528736	-9.38509	6.28644e-21	4.9229e-19
KRE6	2298.01	0.108223	0.0386561	2.79964	0.00511591	0.0158288
KRE9	1713.67	0.284115	0.0448435	6.3357	2.36263e-10	4.31211e-09
KRI1	2799.14	0.10964	0.0659138	1.66339	0.0962344	0.173891
KRR1	1203.67	0.0956343	0.0602717	1.58672	0.112576	0.196645
KRS1	6449.5	-0.0535851	0.0426128	-1.25749	0.208577	0.322226
KSH1	267.027	0.0668367	0.0615286	1.08627	0.277359	0.396839
KSP1	912.093	-0.012826	0.0668508	-0.19186	0.847852	0.900316
KSS1	433.076	0.181983	0.0514295	3.53849	0.00040243	0.00181616
KTI11	352.476	0.0931706	0.0665502	1.4	0.161512	0.262269
KTI12	893.974	0.102804	0.0429919	2.39123	0.016792	0.0421255
KTR1	2374.08	0.150618	0.0437649	3.44152	0.00057845	0.00250481
KTR2	418.796	0.156889	0.0580338	2.70341	0.00686322	0.0202223
KTR3	1468.48	0.107334	0.0418315	2.56587	0.0102916	0.027951
KTR4	1922.44	0.066045	0.0506611	1.30366	0.192349	0.302705
KTR5	347.937	-0.194341	0.062236	-3.12264	0.00179236	0.00655197
KTR6	1274.05	0.254467	0.0417911	6.08903	1.136e-09	1.85258e-08
KTR7	797.004	-0.285464	0.0375743	-7.59733	3.02312e-14	1.00051e-12
KXD1	204.186	-0.265503	0.0730117	-3.63644	0.000276431	0.00132725
LAA1	877.03	0.0771043	0.0458877	1.68028	0.0929022	0.169134
LAA2	270.169	-0.0745772	0.0691052	-1.07918	0.280506	0.400004
LAC1	1023.09	0.0788747	0.0506118	1.55843	0.119132	0.205643
LAG1	1453.88	0.200936	0.0449053	4.47467	7.65301e-06	5.68101e-05
LAG2	201.996	-0.0970068	0.0785444	-1.23506	0.21681	0.33108
LAM1	575.67	-0.193539	0.0437192	-4.42687	9.56103e-06	7.00387e-05
LAM4	586.142	-0.0699408	0.0683255	-1.02364	0.306005	0.427391
LAM5	463.977	-0.0231559	0.0741976	-0.312084	0.754977	0.833007
LAM6	450.577	-0.445782	0.0542192	-8.22185	2.00381e-16	8.50471e-15
LAP2	839.559	0.0332122	0.0441155	0.752847	0.451542	0.575143
LAP3	1325.02	0.184558	0.0386574	4.7742	1.80425e-06	1.56013e-05
LAS1	361.02	0.0167322	0.0664725	0.251716	0.801261	0.867798
LAS17	733.546	0.0596163	0.065998	0.903305	0.366364	0.491076
LAS21	713.024	-0.00897705	0.0564963	-0.158896	0.873751	0.917786
LAT1	3323.21	0.154139	0.043287	3.56086	0.000369643	0.00169153
[truncated: 3,561 more rows]

## Sheet: swr1_UTvshtz1_UT
Probe	baseMean	log2FoldChange	lfcSE	stat	pvalue	padj
AAC1	54.0306	0.15125	0.135603	1.11539	0.264685	0.441273
AAC3	85.0278	0.0124478	0.106239	0.117168	0.906727	0.951567
AAD10	132.504	0.0161356	0.0915335	0.176281	0.860073	0.925311
AAD14	179.034	0.0446712	0.0787273	0.567417	0.570431	0.727264
AAD15	6.42861	0.335268	0.454235	0.738093	0.460458	0.632603
AAD3	165.129	-0.245305	0.0898362	-2.73058	0.00632223	0.032852
AAD4	125.749	0.000688009	0.118804	0.00579114	0.995379	0.997712
AAH1	1029.23	-0.439177	0.0916794	-4.79035	1.66489e-06	5.1714e-05
AAP1	1086.28	0.132912	0.05306	2.50494	0.0122471	0.0522592
AAR2	112.241	0.134941	0.100587	1.34153	0.179748	0.341324
AAT1	1048.24	-0.03407	0.0408607	-0.833809	0.404388	0.580982
AAT2	3038.59	0.0635666	0.0463875	1.37034	0.170581	0.327822
ABD1	555.868	-0.136484	0.0470841	-2.89873	0.00374674	0.0225605
ABF1	961.393	0.143693	0.0473103	3.03724	0.00238756	0.0161102
ABF2	1553.26	0.000211212	0.03188	0.0066252	0.994714	0.997585
ABM1	9.47659	0.224867	0.33381	0.673637	0.500542	0.666112
ABP1	1343.54	-0.036899	0.0433841	-0.850518	0.395037	0.571981
ABP140	2515.71	0.0534291	0.0287378	1.85919	0.0629995	0.164218
ABZ1	906.278	-0.0136539	0.0456685	-0.298979	0.764956	0.865668
ABZ2	612.615	-0.0225936	0.0430269	-0.525104	0.599511	0.750232
ACA1	505.49	0.0264839	0.0518453	0.510825	0.609474	0.757754
ACB1	1631.02	-0.103625	0.042433	-2.44209	0.0146024	0.0591759
ACC1	5164.85	-0.124288	0.0706284	-1.75975	0.0784503	0.189976
ACE2	453.431	0.180065	0.0574021	3.13691	0.00170736	0.0125071
ACF2	394.526	0.0804569	0.0589028	1.36593	0.171962	0.329519
ACF4	227.489	-0.0144121	0.0729848	-0.197467	0.843462	0.916305
ACH1	317.979	0.205416	0.0878773	2.33753	0.0194115	0.0723378
ACK1	530.134	-0.11694	0.0456363	-2.56243	0.0103942	0.0467192
ACL4	1224.9	-0.15456	0.0615217	-2.51229	0.0119951	0.0515398
ACM1	352.524	0.138694	0.0579213	2.39452	0.0166421	0.0643911
ACO1	2734.44	0.2405	0.0714796	3.3646	0.000766556	0.00685194
ACO2	1642.28	-0.297306	0.0492123	-6.04128	1.52893e-09	1.39358e-07
ACP1	1241.35	-0.168156	0.0463872	-3.62504	0.000288912	0.00335355
ACS1	91.0581	0.0693892	0.128374	0.540524	0.588836	0.741378
ACS2	3279.39	-0.0080276	0.0535273	-0.149972	0.880787	0.937797
ACT1	8992.51	0.0542895	0.0406735	1.33477	0.181953	0.343868
ADA2	284.613	-0.057209	0.0584624	-0.97856	0.327797	0.50952
ADD37	330.388	0.0455337	0.0640218	0.711221	0.476947	0.644899
ADD66	513.922	0.103918	0.0501681	2.07139	0.0383221	0.115611
ADE1	731.515	-0.130661	0.0471419	-2.77166	0.00557721	0.0298453
ADE12	699.786	-0.241676	0.0568514	-4.25101	2.12804e-05	0.000424083
ADE13	1405.35	-0.0727139	0.0391195	-1.85876	0.0630608	0.164224
ADE16	3041.82	0.122026	0.0328371	3.71612	0.000202307	0.00253911
ADE17	202.604	-0.32522	0.103767	-3.13415	0.00172354	0.0125514
ADE2	353.2	-0.0187601	0.0620556	-0.302312	0.762414	0.864662
ADE3	2750.59	0.108975	0.0510955	2.13277	0.0329435	0.103745
ADE4	1157.47	-0.0137646	0.0443091	-0.310651	0.756066	0.859834
ADE57	2013.68	-0.110202	0.0587017	-1.87732	0.0604742	0.159429
ADE6	2329.95	-0.104712	0.053329	-1.96352	0.0495861	0.138821
ADE8	514.923	-0.090738	0.0564434	-1.60759	0.107924	0.238922
ADF1	315.797	-0.097026	0.0759408	-1.27765	0.201371	0.368177
ADH1	29202.1	0.0702444	0.070625	0.99461	0.319926	0.502625
ADH2	12.1707	-0.328495	0.26555	-1.23704	0.216074	0.385426
ADH3	3110.93	-0.0137075	0.0373498	-0.367003	0.713616	0.833727
ADH4	517.11	-0.101377	0.0440633	-2.30072	0.0214074	0.0772467
ADH5	241.235	-0.169462	0.0761168	-2.22634	0.0259912	0.087941
ADH6	1753.29	-0.070433	0.0461146	-1.52735	0.126675	0.268105
ADH7	26.8077	0.11284	0.20195	0.558751	0.576332	0.732009
ADI1	437.188	-0.00896886	0.0470728	-0.190532	0.848893	0.91895
ADK1	2821.21	-0.0292978	0.0390984	-0.749334	0.453656	0.625571
ADK2	201.539	0.315106	0.0759354	4.14966	3.32964e-05	0.000630706
ADO1	2485	-0.0915437	0.0553788	-1.65305	0.0983217	0.223861
ADP1	1653.57	0.0342192	0.0490677	0.697386	0.485561	0.653053
ADR1	232.46	0.313741	0.0954467	3.28708	0.00101234	0.00856713
ADY2	10.7625	0.228594	0.392648	0.582184	0.560442	0.719478
ADY3	157.787	-0.105489	0.0960069	-1.09877	0.27187	0.448412
ADY4	172.064	0.0276104	0.0790537	0.349261	0.726893	0.841346
AEP1	694.292	-0.0518954	0.0415831	-1.24799	0.212034	0.380539
AEP2	325.762	-0.401173	0.0638321	-6.28482	3.28234e-10	3.88293e-08
AEP3	144.38	0.117918	0.0882775	1.33577	0.181626	0.343504
AFB1	5606.89	-0.00483513	0.0536024	-0.0902035	0.928125	0.963347
AFG1	630.57	0.0915794	0.0485805	1.88511	0.0594154	0.15761
AFG2	857.139	-0.0175478	0.0557148	-0.314957	0.752794	0.858122
AFG3	1456.45	-0.0111143	0.0408631	-0.27199	0.78563	0.87784
AFI1	315.831	0.0565619	0.0547259	1.03355	0.301347	0.480968
AFR1	399.376	0.0189488	0.0812091	0.233334	0.815502	0.896812
AFT1	922.041	0.178744	0.0460459	3.88188	0.000103653	0.00149692
AFT2	502.964	0.137046	0.049931	2.74471	0.00605645	0.0317978
AGA1	1002.22	-0.123674	0.0884501	-1.39823	0.162043	0.315683
AGA2	7.14859	-0.856424	0.331709	-2.58185	0.00982719	0.0447862
AGC1	502.15	0.176016	0.0508997	3.45809	0.000544024	0.00540138
AGE1	782.485	-0.0101982	0.0388549	-0.26247	0.792959	0.88283
AGE2	672.729	0.0551209	0.0397365	1.38716	0.165393	0.319967
AGP1	1118.72	-0.0681821	0.0750476	-0.908518	0.363605	0.541995
AGP2	155.371	0.193459	0.133381	1.45042	0.146941	0.29698
AGP3	96.6054	-0.127088	0.126531	-1.0044	0.315185	0.497285
AGX1	102.114	0.112819	0.132285	0.852848	0.393743	0.570256
AHA1	2675.41	0.458258	0.0768481	5.96316	2.474e-09	2.05305e-07
AHC1	868.943	0.0367566	0.0462956	0.793954	0.427222	0.602652
AHC2	763.837	-0.139579	0.0441804	-3.1593	0.00158148	0.0118028
AHK1	773.836	-0.0109284	0.0436123	-0.25058	0.802139	0.887671
AHP1	17761.3	0.175252	0.0627424	2.7932	0.00521893	0.0284762
AI1	45.5526	-0.116733	0.395363	-0.295255	0.767799	0.867992
AI2	27.5242	-0.108785	0.391592	-0.277803	0.781164	0.875483
AI4	13.7712	0.199918	0.495256	0.403667	0.686458	0.816188
AI5_ALPHA	13.4464	0.14542	0.473612	0.307044	0.75881	0.86172
AIM10	355.016	0.068523	0.0719969	0.95175	0.341224	0.523222
AIM11	124.903	-0.0246354	0.0943984	-0.260972	0.794114	0.883762
AIM14	980.98	0.120011	0.0587062	2.04427	0.0409272	0.120911
AIM17	798.651	0.48487	0.142881	3.39352	0.000690012	0.00640478
AIM18	330.457	0.156577	0.0663857	2.3586	0.018344	0.0690072
AIM19	134.392	0.218456	0.106248	2.05609	0.0397734	0.118574
AIM2	403.711	0.0103265	0.0563702	0.18319	0.854649	0.922273
AIM20	524.529	0.0467989	0.0547216	0.855217	0.392431	0.569245
AIM21	893.013	0.064014	0.0357958	1.78831	0.0737255	0.182346
AIM22	426.339	-0.135595	0.0487264	-2.78279	0.0053894	0.0290923
AIM23	269.245	-0.0308275	0.0836776	-0.368408	0.712569	0.833555
AIM24	704.508	0.0666485	0.0409016	1.62948	0.103211	0.231112
AIM25	408.241	-0.0540312	0.0572723	-0.943409	0.345472	0.526686
AIM29	662.31	-0.143655	0.0516641	-2.78056	0.00542658	0.0292646
AIM3	551.425	0.296173	0.0650307	4.55436	5.25462e-06	0.000135258
AIM32	101.924	-0.0140947	0.106558	-0.132272	0.894769	0.944695
AIM33	43.4507	-0.20165	0.175496	-1.14903	0.250544	0.42535
AIM34	177.335	0.18871	0.0795385	2.37256	0.0176654	0.0673716
AIM36	262.184	-0.172868	0.0752218	-2.29811	0.0215558	0.0775071
AIM39	227.043	-0.0450698	0.0920825	-0.489451	0.624523	0.770298
AIM4	163.142	0.156876	0.0863298	1.81717	0.0691905	0.174863
AIM41	547.506	-0.0529441	0.0569804	-0.929163	0.352804	0.531885
AIM44	548.148	0.184255	0.0433036	4.25497	2.0908e-05	0.000418161
AIM45	861.488	0.0264622	0.0367509	0.720043	0.471499	0.641118
AIM46	865.598	0.0666713	0.051811	1.28682	0.198158	0.364699
AIM6	731.095	0.000507062	0.0543411	0.0093311	0.992555	0.996445
AIM7	539.839	-0.0358754	0.0477048	-0.75203	0.452033	0.624107
AIM9	1805.05	0.0515933	0.032117	1.60642	0.108182	0.239352
AIP1	1277.7	0.16256	0.0526875	3.08535	0.00203312	0.0142369
AIP5	1356.41	0.205587	0.0409773	5.0171	5.24561e-07	1.89387e-05
AIR1	535.937	-0.233671	0.0643486	-3.63134	0.000281959	0.00329347
AIR2	289.674	-0.091621	0.0634412	-1.44419	0.148686	0.299209
AKL1	889.752	0.0894586	0.0559187	1.5998	0.109644	0.241433
AKR1	2689.74	0.146877	0.0494211	2.97195	0.00295919	0.0190871
AKR2	417.308	0.471072	0.055149	8.5418	1.32143e-17	4.59198e-15
ALA1	3470.69	-0.0176299	0.0448737	-0.392879	0.694409	0.821919
ALB1	1533.68	-0.236634	0.0847668	-2.79159	0.00524502	0.0285346
ALD2	169.635	-0.00818974	0.0942669	-0.0868783	0.930768	0.964778
ALD3	135.79	-0.136702	0.14562	-0.938763	0.347853	0.527855
ALD4	553.159	0.296952	0.12873	2.30679	0.0210667	0.076456
ALD5	2798.89	0.109314	0.0488768	2.23651	0.0253184	0.0864689
ALD6	8449.37	0.291765	0.0528812	5.51737	3.44117e-08	2.0461e-06
ALE1	1498.01	-0.0199944	0.0459179	-0.435439	0.663244	0.798362
ALF1	149.024	0.136368	0.095346	1.43024	0.152647	0.304418
ALG1	1123.32	0.00345954	0.0604129	0.057265	0.954334	0.977622
ALG11	805.117	-0.173074	0.0592569	-2.92074	0.00349197	0.0214005
ALG12	1487.99	0.103714	0.0535511	1.93673	0.0527783	0.144626
ALG13	335.181	0.18873	0.0762684	2.47455	0.0133403	0.0556278
ALG14	662.043	-0.00562048	0.0596413	-0.0942381	0.92492	0.962367
ALG2	757.988	0.0757489	0.051241	1.47829	0.139331	0.286601
ALG3	738.187	0.000817148	0.0499951	0.0163445	0.98696	0.992673
ALG5	944.095	-0.0603951	0.0585884	-1.03084	0.302617	0.482496
ALG6	1227.68	0.0103732	0.0378165	0.274303	0.783852	0.87695
ALG7	783.243	0.0818581	0.0500045	1.63702	0.101627	0.228313
ALG8	630.818	-0.116831	0.0495114	-2.35968	0.0182908	0.0688538
ALG9	1724.83	0.0257261	0.0484052	0.531475	0.59509	0.746884
ALK1	1077.17	0.137623	0.0383332	3.59018	0.000330454	0.00368201
ALK2	1024.62	0.0211124	0.0487229	0.433315	0.664786	0.799827
ALO1	1499.76	-0.0419927	0.0305609	-1.37406	0.169422	0.326285
ALP1	32.5041	-0.117066	0.186872	-0.62645	0.53102	0.692905
ALR1	1275.58	-0.128071	0.0579224	-2.21108	0.0270302	0.0904791
ALR2	229.112	-0.166586	0.0609879	-2.73145	0.00630561	0.0328269
ALT1	1338.67	0.229286	0.0432139	5.30584	1.12154e-07	5.28456e-06
ALT2	293.069	-0.175783	0.0752689	-2.3354	0.0195226	0.0725489
ALY1	655.933	0.206494	0.0472243	4.37261	1.22767e-05	0.000276351
ALY2	493.657	0.0905445	0.0459028	1.97253	0.0485495	0.137
AMA1	13.9032	-0.929101	0.392251	-2.36864	0.0178538	0.0678055
AMD1	1277.88	-0.136666	0.042162	-3.24146	0.00118919	0.00968064
AMD2	158.551	-0.0274942	0.0827499	-0.332256	0.739696	0.850436
AME1	177.158	-0.220712	0.0738607	-2.98822	0.00280608	0.0184201
AMF1	73.2357	-0.457749	0.144962	-3.15772	0.00159006	0.0118508
AMN1	1587.92	0.000102847	0.0282522	0.00364031	0.997095	0.998387
AMS1	410.719	-0.035204	0.0794451	-0.443124	0.657676	0.79424
ANB1	23.1516	0.128482	0.181715	0.707052	0.479534	0.647138
ANP1	1846.78	0.029165	0.0441663	0.660344	0.509033	0.673382
ANR2	444.808	-0.00985731	0.0507107	-0.194383	0.845876	0.917493
ANT1	327.604	-0.162277	0.0605955	-2.67803	0.00740563	0.0367965
ANY1	867.196	-0.117503	0.0436918	-2.68936	0.00715896	0.035827
AOS1	524.531	0.146953	0.0460958	3.18798	0.00143271	0.01111
APA1	2596.24	0.137013	0.0381161	3.59462	0.000324863	0.00363429
APA2	226.982	0.0337626	0.0752127	0.448895	0.653507	0.790775
APC1	447.342	0.167655	0.0641691	2.6127	0.00898293	0.042219
APC11	240.55	-0.18568	0.0651505	-2.85002	0.00437165	0.0252265
APC2	310.714	-0.125792	0.0568164	-2.214	0.0268286	0.0899679
APC4	239.196	0.134283	0.0679563	1.97601	0.0481532	0.13632
APC5	329.341	-0.00735361	0.0653186	-0.112581	0.910363	0.953942
APC9	132.951	0.0675333	0.0990177	0.682033	0.495218	0.66156
APD1	1443.24	0.0649178	0.0391689	1.65738	0.0974422	0.222764
APE1	1031.96	0.122037	0.0779422	1.56573	0.117411	0.253911
APE2	1466.51	0.0847231	0.0418171	2.02604	0.0427609	0.125198
APE3	8698.81	0.0768301	0.0402417	1.90922	0.0562341	0.151637
APE4	569.31	0.0578594	0.0554374	1.04369	0.296629	0.475839
APJ1	261.369	0.168999	0.0929653	1.81787	0.0690839	0.174753
APL1	821.94	-0.10074	0.0357066	-2.82133	0.00478255	0.0267044
APL2	1031.85	-0.0509408	0.0333394	-1.52795	0.126526	0.267993
APL3	502.875	0.103392	0.0575151	1.79766	0.0722313	0.180076
APL4	1134.75	0.0601344	0.0334546	1.79749	0.0722572	0.180076
APL5	1053.93	-0.0401834	0.0334752	-1.20039	0.229987	0.400855
APL6	1005.46	0.0481977	0.0375774	1.28262	0.199624	0.366548
APM1	542.44	-0.054182	0.0431872	-1.25459	0.209629	0.378054
APM2	340.339	0.312494	0.0610138	5.12169	3.02802e-07	1.19403e-05
APM3	560.713	-0.130972	0.050683	-2.58415	0.00976202	0.0445989
APM4	947.159	-0.0374339	0.040177	-0.931724	0.351479	0.531039
APN1	875.567	-0.0868447	0.0374549	-2.31865	0.0204141	0.0747711
APN2	203.962	0.111429	0.0783776	1.4217	0.155114	0.307793
APP1	895.649	-0.00544674	0.0397722	-0.136948	0.891072	0.943497
APQ12	377.963	-0.065498	0.0675546	-0.969557	0.332267	0.513597
APS1	258.31	0.0712912	0.065591	1.0869	0.277079	0.455183
APS2	280.297	-0.0556714	0.0641042	-0.868453	0.385147	0.562155
APS3	529.551	-0.00214944	0.0498327	-0.0431331	0.965595	0.982664
APT1	1114.03	-0.101222	0.0568956	-1.77909	0.0752251	0.185149
APT2	561.639	-0.110308	0.04689	-2.35247	0.018649	0.0700124
AQR1	401.134	-0.277474	0.0932795	-2.97465	0.00293322	0.0190078
AQY1	7.4225	0.241046	0.309447	0.778957	0.436005	0.610935
AQY2	97.9318	-0.242886	0.110255	-2.20294	0.0275988	0.091996
AQY3	283.934	0.0177962	0.08486	0.209713	0.833892	0.911505
ARA1	1803.55	0.124625	0.0478987	2.60184	0.00927244	0.0431782
ARA2	227.764	0.100611	0.0718756	1.3998	0.161573	0.315099
ARB1	3935.26	-0.0801083	0.0449878	-1.78067	0.0749667	0.185004
ARC1	4650.89	0.0982239	0.0434148	2.26245	0.0236696	0.0824065
ARC15	946.572	0.0258375	0.0555985	0.464716	0.642135	0.782439
ARC18	1182.3	0.0959179	0.0392036	2.44666	0.0144188	0.0587315
ARC19	1280.81	-0.056375	0.041318	-1.36442	0.172436	0.32992
ARC35	1731.14	0.0789853	0.0365958	2.15832	0.0309033	0.0992619
ARC40	1824.73	0.05307	0.035405	1.49894	0.133889	0.277253
ARD1	877.141	-0.0638741	0.0412886	-1.54702	0.121859	0.260291
ARE1	780.804	0.0748084	0.0545276	1.37194	0.170083	0.327219
ARE2	1735.94	0.00235374	0.0424865	0.0553997	0.95582	0.978015
ARF1	3538.14	-0.0675398	0.0470923	-1.4342	0.151515	0.302703
ARF2	2154.23	0.119349	0.0456446	2.61475	0.0089292	0.0420732
ARF3	262.945	-0.108071	0.0615333	-1.7563	0.0790368	0.191063
ARG1	1530.14	-0.000430734	0.127739	-0.003372	0.99731	0.998387
ARG2	497.208	-0.0114342	0.0469283	-0.243653	0.8075	0.891344
ARG3	811.887	-0.243312	0.123934	-1.96324	0.0496188	0.138843
ARG4	2446.62	0.101657	0.0585738	1.73553	0.0826465	0.197386
ARG56	1550.99	-0.0741523	0.0736266	-1.00714	0.313868	0.495404
ARG7	1446.51	-0.033214	0.0693177	-0.479156	0.631828	0.774975
ARG8	536.484	-0.246404	0.0789067	-3.12272	0.00179186	0.0129218
ARG80	227.985	0.038317	0.0680741	0.562872	0.573522	0.730367
ARG81	761.147	0.0665244	0.0403777	1.64755	0.0994443	0.225862
ARG82	262.941	0.164173	0.0723941	2.26777	0.0233433	0.0815383
ARH1	628.899	0.0489344	0.0416827	1.17398	0.240405	0.413729
ARI1	1194.92	-0.0682227	0.0389824	-1.75009	0.0801024	0.193219
ARK1	277.213	0.136389	0.071978	1.89487	0.0581094	0.155107
ARL1	808.496	-0.0954975	0.0392681	-2.43193	0.0150184	0.060328
ARL3	285.873	-0.131746	0.0665558	-1.97948	0.0477619	0.135488
ARN1	1289.52	0.191309	0.0689161	2.77596	0.00550385	0.0295968
ARN2	3172.09	0.11374	0.114893	0.989971	0.322188	0.50446
ARO1	2555.34	0.00646323	0.0543089	0.119009	0.905269	0.950575
ARO10	1304.26	0.298928	0.0609294	4.90615	9.28836e-07	3.09241e-05
ARO2	3060.04	0.0125064	0.0570734	0.219129	0.82655	0.90575
ARO3	1765.94	-0.186443	0.0549675	-3.39187	0.000694178	0.00641135
ARO4	3464.5	-0.171624	0.0599229	-2.86408	0.00418229	0.0244774
ARO7	878.395	-0.109366	0.0449769	-2.43161	0.015032	0.060328
ARO8	3325.49	-0.0620313	0.0410148	-1.51241	0.130429	0.272832
ARO80	325.894	0.102182	0.0670081	1.52492	0.127278	0.268973
ARO9	1175.96	0.197694	0.0479621	4.12188	3.75793e-05	0.000691858
ARP1	272.627	-0.0115724	0.063731	-0.181582	0.855911	0.922618
ARP10	17.7181	0.526797	0.285234	1.8469	0.0647622	0.167322
ARP2	1404.22	-0.0312517	0.0441784	-0.707398	0.479319	0.647005
ARP3	1826.89	0.0355531	0.0400212	0.888357	0.374348	0.55209
ARP4	856.966	0.0231167	0.0365999	0.631604	0.527645	0.68946
ARP5	1109.82	0.0197657	0.0353231	0.559569	0.575774	0.731949
ARP6	298.563	-0.205794	0.065646	-3.13491	0.00171908	0.0125514
ARP7	1201.12	0.0739767	0.0326926	2.2628	0.0236482	0.0824065
ARP8	671.663	-0.132202	0.0446124	-2.96335	0.00304311	0.0194256
ARP9	1088	-0.101277	0.0396086	-2.55694	0.0105598	0.0472726
ARR1	310.426	0.0459178	0.0572445	0.802136	0.422474	0.598613
ARR2	27.2948	-0.238461	0.211767	-1.12605	0.260143	0.4362
ARR3	55.368	0.343326	0.159408	2.15376	0.0312591	0.100115
ART10	285.904	0.126686	0.0663253	1.91007	0.0561238	0.151627
ART5	257.592	0.112973	0.0679606	1.66233	0.0964461	0.221221
ARV1	146.446	-0.0620863	0.082739	-0.750386	0.453022	0.625168
ARX1	1870.61	-0.303307	0.0777368	-3.90172	9.55123e-05	0.00141992
ASA1	376.19	-0.214181	0.0529457	-4.04531	5.2255e-05	0.000881019
ASC1	6897.54	-0.0748233	0.0633506	-1.1811	0.237563	0.410075
ASE1	513.633	0.137542	0.0501587	2.74214	0.00610396	0.0319567
ASF1	960.37	0.0527154	0.0414154	1.27284	0.203073	0.369465
ASF2	480.693	0.188944	0.0579226	3.26201	0.00110626	0.00918028
ASG1	897.897	0.136343	0.0503647	2.70711	0.00678723	0.0346529
ASH1	917.883	0.0826719	0.0444069	1.86169	0.062647	0.163922
ASI1	869.706	0.0373208	0.0485037	0.769441	0.441631	0.615715
ASI2	345.303	0.252216	0.0675327	3.73472	0.000187927	0.00241311
ASI3	557.766	-0.0588314	0.0562397	-1.04608	0.295522	0.474611
ASK1	445.317	0.248124	0.0545899	4.54523	5.48752e-06	0.000139318
ASK10	1142.58	-0.0527275	0.0429997	-1.22623	0.220113	0.390376
ASM4	763.077	-0.00152113	0.0384085	-0.0396041	0.968409	0.983743
ASN1	9690.36	0.103608	0.052708	1.96571	0.0493325	0.13825
ASN2	4958.07	0.0359896	0.0447184	0.804806	0.420932	0.597036
ASP1	1111.05	-0.119875	0.0547268	-2.19042	0.0284941	0.0940779
ASR1	141.253	-0.0763434	0.0943964	-0.808753	0.418657	0.59472
AST1	482.961	-0.0697549	0.0439252	-1.58804	0.112278	0.245438
AST2	230.59	-0.0640356	0.0755918	-0.847124	0.396926	0.573735
ATC1	695.328	-0.14725	0.063307	-2.32597	0.0200202	0.0736681
ATE1	283.077	-0.0955104	0.0679971	-1.40462	0.160133	0.313169
ATF1	440.906	-0.146969	0.0567333	-2.59052	0.00958301	0.0439767
ATF2	453.799	-0.198573	0.0490892	-4.04515	5.22907e-05	0.000881019
ATG1	279.822	0.278407	0.0933911	2.98109	0.00287224	0.0186998
ATG10	19.262	-0.245505	0.278949	-0.880108	0.378801	0.556442
ATG11	414.055	0.0899121	0.0592321	1.51796	0.129024	0.271181
ATG12	176.629	0.0346644	0.0731241	0.474049	0.635465	0.778095
ATG13	642.692	0.214052	0.0560951	3.81587	0.000135704	0.00186811
ATG14	67.0269	0.457231	0.204767	2.23294	0.0255532	0.0870029
ATG15	438.315	0.133363	0.0749472	1.77943	0.075169	0.185149
ATG16	49.8325	0.489882	0.166137	2.94866	0.00319159	0.0200738
ATG17	213.248	0.24669	0.082696	2.98309	0.00285349	0.0186433
ATG18	314.421	0.00327653	0.0656104	0.0499392	0.960171	0.97967
ATG19	753.601	-0.255399	0.0537466	-4.75191	2.015e-06	6.12207e-05
ATG2	303.107	0.117626	0.0750068	1.5682	0.116835	0.252891
ATG20	381.851	0.16952	0.0643194	2.6356	0.00839889	0.0400496
ATG21	334.262	0.0466256	0.0613193	0.760375	0.447031	0.619823
ATG22	272.65	-0.315429	0.087472	-3.60606	0.000310877	0.00351317
ATG23	257.954	0.0376858	0.0696701	0.540918	0.588564	0.741378
ATG26	776.303	-0.0461478	0.047271	-0.97624	0.328945	0.509879
ATG27	1280.42	0.0845948	0.0467813	1.8083	0.0705592	0.176875
ATG29	99.2937	0.338918	0.139649	2.42692	0.0152276	0.0606598
ATG3	324.282	0.136965	0.0733589	1.86706	0.0618937	0.162402
ATG31	170.985	-0.00630982	0.0934687	-0.0675073	0.946178	0.973132
ATG32	180.936	-0.156041	0.0851746	-1.83201	0.0669497	0.171302
ATG33	370.979	0.214786	0.0703831	3.05167	0.00227569	0.015468
ATG34	87.6911	-0.113427	0.233436	-0.485901	0.627038	0.772253
ATG36	108.097	-0.273017	0.123403	-2.21239	0.0269394	0.0902307
ATG38	194.914	0.210017	0.0951165	2.20799	0.0272447	0.0909795
ATG39	63.4763	0.172059	0.299858	0.5738	0.566103	0.723904
ATG4	144.243	0.00760509	0.109781	0.0692751	0.944771	0.972167
ATG40	173.226	0.186003	0.0930485	1.99899	0.0456093	0.130783
ATG41	230.287	0.057845	0.0833516	0.693988	0.48769	0.655016
ATG42	991.887	0.198758	0.0756716	2.62659	0.00862444	0.0409146
ATG5	346.954	-0.104598	0.0601208	-1.7398	0.0818934	0.196516
ATG7	171.454	0.157361	0.115501	1.36242	0.173066	0.330782
ATG8	207.023	-0.0474821	0.101424	-0.468153	0.639675	0.780982
ATG9	199.317	0.146216	0.0876149	1.66885	0.0951464	0.218691
ATH1	381.725	0.280599	0.0974085	2.88064	0.0039687	0.0233998
ATM1	954.739	0.012404	0.0464939	0.266789	0.789632	0.880359
ATO2	27.4288	-0.147002	0.297432	-0.494236	0.62114	0.767453
ATO3	493.907	-0.193218	0.0708007	-2.72904	0.00635196	0.0329449
ATP1	2746.35	-0.0067815	0.0493058	-0.13754	0.890604	0.943372
ATP10	149.617	0.123022	0.09759	1.2606	0.207453	0.375835
ATP11	807.824	-0.0732758	0.0439914	-1.66568	0.0957767	0.219867
ATP12	421.733	-0.173302	0.0538166	-3.22024	0.00128084	0.010232
ATP14	1114.15	0.0265301	0.0416844	0.636453	0.524481	0.68663
ATP15	815.121	-0.0570429	0.0573355	-0.994896	0.319787	0.502548
ATP16	1256.52	-0.0162246	0.0420662	-0.385692	0.699725	0.824252
ATP17	717.622	-0.0329669	0.0487721	-0.675939	0.49908	0.665121
ATP18	550.588	-0.165396	0.0587717	-2.81421	0.00488979	0.0271872
ATP19	667.802	-0.174594	0.0621405	-2.80966	0.0049594	0.0274918
ATP2	6350.54	0.000487803	0.0350594	0.0139136	0.988899	0.993904
ATP20	473.293	-0.106441	0.0564642	-1.88511	0.0594154	0.15761
ATP22	498.775	-0.0335119	0.0456809	-0.733608	0.463188	0.634629
ATP23	227.957	-0.27022	0.0702668	-3.84564	0.00012024	0.00167974
ATP25	520.646	-0.0474422	0.0488194	-0.971789	0.331156	0.512733
ATP3	1976.6	-0.023102	0.0368916	-0.626215	0.531174	0.692944
ATP4	1648.05	0.037262	0.0375674	0.991871	0.321261	0.50378
ATP5	1568.04	-0.053939	0.0308077	-1.75083	0.0799756	0.192997
ATP7	1333.64	-0.00996705	0.0533572	-0.186798	0.851819	0.920755
ATR1	1100.08	-0.00687444	0.0638698	-0.107632	0.914287	0.956349
ATR2	92.5427	-0.403686	0.202852	-1.99005	0.0465855	0.132828
ATS1	304.245	0.025703	0.0787376	0.326439	0.744092	0.853373
ATX1	310.447	-0.142993	0.0824305	-1.73471	0.0827924	0.197649
ATX2	391.287	-0.0157949	0.0803228	-0.196643	0.844107	0.916826
AUA1	6.15364	-0.38762	0.706278	-0.548821	0.583129	0.73703
AUR1	1496.76	-0.183632	0.0492221	-3.73067	0.000190971	0.00244091
AUS1	206.426	-0.00553483	0.0784704	-0.070534	0.943769	0.971898
AVL9	831.232	0.114574	0.0334102	3.42932	0.000605102	0.00585107
AVO1	317.345	0.0632644	0.0548854	1.15266	0.249049	0.423913
AVO2	198.767	-0.0131481	0.0906343	-0.145068	0.884657	0.939938
AVT1	1715.93	0.0714987	0.0402498	1.77637	0.0756713	0.185836
AVT2	214.589	-0.0630305	0.0885709	-0.711639	0.476689	0.644751
AVT3	938.302	0.0602925	0.0468003	1.28829	0.197645	0.364136
AVT4	1088.34	0.0611418	0.036793	1.66178	0.0965572	0.221265
AVT5	318.667	0.0534184	0.0626121	0.853163	0.393569	0.570256
AVT6	591.023	0.209076	0.0845075	2.47405	0.013359	0.0556374
AVT7	1270.15	-0.00250219	0.0444014	-0.0563539	0.95506	0.977745
AXL1	566.096	0.101906	0.0424206	2.40228	0.0162932	0.0636613
AXL2	1554.81	0.176061	0.0452106	3.89425	9.85022e-05	0.00145271
AYR1	763.106	-0.0353894	0.0702227	-0.50396	0.614289	0.761568
AYT1	154.278	-0.0372985	0.0965696	-0.386234	0.699323	0.824128
AZF1	387.567	0.240044	0.071343	3.36465	0.000766421	0.00685194
AZR1	23.2851	0.150134	0.191831	0.782639	0.433839	0.60882
BAG7	23.0979	-0.694637	0.218819	-3.17448	0.00150108	0.0114958
BAP2	4552.2	0.167564	0.0296752	5.64659	1.6366e-08	1.03851e-06
BAP3	1619.36	-0.021267	0.0438187	-0.485339	0.627436	0.772253
BAR1	29.5999	-0.469852	0.184405	-2.54794	0.0108362	0.0479505
BAS1	632.805	-0.0337688	0.0846928	-0.398721	0.690099	0.819336
BAT1	9322.25	0.251013	0.0390732	6.42417	1.32587e-10	1.63819e-08
BAT2	2756.43	0.0921871	0.044821	2.05678	0.0397072	0.118521
BBC1	1499.8	0.192393	0.0540523	3.55939	0.000371722	0.00401315
BBP1	271.385	0.0539032	0.0589136	0.914954	0.360216	0.53924
BCD1	446.972	-0.206852	0.0652267	-3.17128	0.00151769	0.0115594
BCH1	992.496	0.00900332	0.0435596	0.20669	0.836252	0.912747
BCH2	584.376	-0.028544	0.0440281	-0.648314	0.516782	0.680878
BCK1	472.006	-0.0158429	0.0512379	-0.309202	0.757168	0.860559
BCK2	841.921	0.0398119	0.0418478	0.951349	0.341427	0.523363
BCP1	958.325	-0.164557	0.062036	-2.6526	0.00798736	0.0387519
BCS1	491.658	-0.0940032	0.0471974	-1.9917	0.0464038	0.132446
BCY1	1761.62	0.152815	0.0395377	3.86504	0.000111072	0.00157541
BDF1	1350.71	0.147824	0.0354345	4.17175	3.02264e-05	0.000581377
BDF2	1866.58	-0.0737611	0.0523172	-1.40988	0.158574	0.311215
BDH1	1124.08	-0.19234	0.0834687	-2.30434	0.0212034	0.0768019
BDH2	74.8308	-0.0187048	0.161187	-0.116044	0.907618	0.952028
BDP1	854.945	-0.0447957	0.0386505	-1.15899	0.246459	0.421116
BDS1	254.849	-0.0115556	0.0725509	-0.159276	0.873452	0.933024
BEM1	560.054	-0.0366927	0.0465198	-0.788755	0.430255	0.60482
BEM2	2206.91	-0.0113822	0.0412629	-0.275846	0.782667	0.876284
BEM3	787.4	0.145739	0.045398	3.21025	0.00132621	0.0105189
BEM4	413.434	-0.0414206	0.0524566	-0.789616	0.429752	0.604763
BER1	495.541	-0.0740874	0.0461594	-1.60503	0.108486	0.239739
BET1	260.875	-0.101832	0.058951	-1.7274	0.0840951	0.199987
BET2	344.994	-0.0538349	0.0600543	-0.896437	0.370019	0.548446
BET3	733.104	0.0295202	0.0395834	0.745772	0.455805	0.627607
BET4	634.669	0.041071	0.0585733	0.70119	0.483185	0.651117
BET5	389.229	-0.0259463	0.0522469	-0.496608	0.619465	0.765824
BFA1	121.669	0.133083	0.0949845	1.4011	0.161184	0.31455
BFR1	4339.69	0.00321587	0.029889	0.107594	0.914318	0.956349
BFR2	1343.08	-0.219984	0.0632932	-3.47563	0.000509659	0.00511498
BGL2	6843.45	-0.00367432	0.0463762	-0.0792286	0.936851	0.968015
BIG1	293.895	0.0686918	0.0729068	0.942187	0.346097	0.527007
BIK1	448.789	-0.06599	0.0486648	-1.35601	0.175096	0.334203
BIL1	181.365	-0.0462907	0.075389	-0.614025	0.539199	0.700351
BIM1	759.636	0.0409771	0.0388466	1.05484	0.291496	0.470592
BIO2	434.276	-0.3255	0.0635444	-5.1224	3.01679e-07	1.19403e-05
BIO3	68.6599	-0.0933415	0.133725	-0.698011	0.485171	0.652685
BIO4	33.6351	-0.233321	0.165699	-1.40811	0.1591	0.311763
BIO5	16.6144	0.0653276	0.412021	0.158554	0.87402	0.933452
BIR1	514.929	0.0332872	0.0470009	0.708224	0.478806	0.646644
BIT2	125.31	-0.107148	0.0952936	-1.1244	0.260843	0.437097
BIT61	261.925	0.124024	0.0633791	1.95686	0.0503637	0.140081
BLI1	170.415	0.0694129	0.0832422	0.833867	0.404356	0.580982
BLM10	1506.17	-0.0574927	0.0497476	-1.15569	0.247809	0.422614
BLS1	53.7362	0.158966	0.172767	0.920119	0.35751	0.537575
BMH1	6963.19	0.084544	0.0324534	2.60509	0.009185	0.0429509
BMH2	3604.38	0.09208	0.0237156	3.88267	0.000103314	0.00149692
BMS1	1885.26	-0.161636	0.0720388	-2.24374	0.0248493	0.0854435
BMT2	211.767	-0.10283	0.075148	-1.36837	0.171196	0.328451
BMT5	427.659	-0.322404	0.0956365	-3.37114	0.000748577	0.00676763
BMT6	230.367	-0.0309915	0.0767879	-0.403599	0.686508	0.816188
BNA1	1079.72	0.0960222	0.0589351	1.62929	0.103252	0.231112
BNA2	185.515	-0.399254	0.140102	-2.84973	0.00437563	0.0252265
BNA3	687.685	0.0680924	0.0553001	1.23133	0.218201	0.388058
BNA4	169.388	-0.168858	0.084744	-1.99257	0.0463091	0.132352
BNA5	245.092	0.101246	0.0842507	1.20172	0.229471	0.400458
BNA6	314.556	0.102968	0.0806706	1.2764	0.201813	0.368221
BNA7	277.584	0.040026	0.0599975	0.667128	0.50469	0.669868
BNI1	967.838	0.0456479	0.0479166	0.952652	0.340767	0.52281
BNI4	793.959	0.0359828	0.0500576	0.718828	0.472247	0.64163
BNI5	956.696	0.0547361	0.0357696	1.53024	0.125957	0.267503
BNR1	393.54	-0.071065	0.0581007	-1.22314	0.221279	0.391943
[truncated: 5,117 more rows]

## Sheet: swr1htz1_UTvshtz1_UT
Probe	baseMean	log2FoldChange	lfcSE	stat	pvalue	padj
[truncated: 5,560 more rows]

[truncated: 11 more sheets: swr1htz1_UTvsswr1_UT, WT_UTvsWT_HU, htz1_UTvshtz1_HU, swr1_UTvswr1_HU, htz1swr1_UTvshtz1swr1_HU, WT_HUvshtz1_HU, WT_HUvsswr1_HU, WT_HUvshtz1swr1_HU, swr1_HUvshtz1_HU, htz1swr1_HUvshtz1_HU, htz1swr1_HUvsswr1_HU]
